# Supplementary material for: Egr2 and 3 control inflammation, but maintain homeostasis, of PD-1high memory phenotype CD4 T cells
Source: Life Sci Alliance. 2020 Jul 24;3(9):e202000766. doi: 10.26508/lsa.202000766 (PMC7391068; doi:10.26508/lsa.202000766)
Supplement: Supplementary file 1 [file LSA-2020-00766_TableS1.xlsx]

## Sheet: up_in_k23
logFC	logCPM	F	PValue	FDR	ENTREZID	SYMBOL	GENENAME	length
-2.76047482616524	7.47374419579096	7014.4042563624	1.15545220501279e-33	1.42317048091426e-29	78887	Sfi1	Sfi1 homolog, spindle assembly associated (yeast)	104
-2.48694602057217	7.25196022895108	6084.68945243631	7.54769132688534e-33	4.64824570366234e-29	20198	S100a4	S100 calcium binding protein A4	156
-2.36823976779474	7.65611093186237	5104.22529934764	7.66167035977226e-32	1.8873758764263e-28	16182	Il18r1	interleukin 18 receptor 1	166
-3.03284722864354	6.66373812062204	4772.03751121916	1.8603236605441e-31	3.2733723609888e-28	16174	Il18rap	interleukin 18 receptor accessory protein	151
-2.56189671579892	6.43326327486519	4453.11794597597	4.62844832555244e-31	7.11684592652826e-28	68404	Nrn1	neuritin 1	242
-4.9890753473371	4.61795597994604	4413.91795684369	5.20026088647839e-31	7.11684592652826e-28	16475	Ajuba	ajuba LIM protein	85.5
-2.56677850064059	6.26051181588376	4261.94048804553	8.2504171181504e-31	1.01620387644258e-27	72310	Nkg7	natural killer cell group 7 sequence	177.5
-2.42048866282724	5.85029902850913	4039.09956991395	1.67349314173925e-30	1.87385591152749e-27	215114	Hip1	huntingtin interacting protein 1	101
-4.05716385512982	4.75178740036084	3980.65794829208	2.02751803826791e-30	2.08107830644549e-27	14457	Gas7	growth arrest specific 7	107.5
-2.10862128184604	6.84354394617714	3928.99111272194	2.40803698799591e-30	2.28152242931889e-27	20200	S100a6	S100 calcium binding protein A6 (calcyclin)	224
-5.20698452671778	4.18327081018766	3682.76367180849	5.64433703554581e-30	4.96580709048698e-27	20302	Ccl3	chemokine (C-C motif) ligand 3	177
-2.68989037874779	6.01506944714606	3626.19715840503	6.91942942004891e-30	5.6817741444495e-27	20304	Ccl5	chemokine (C-C motif) ligand 5	133
-2.345475190768	6.58764235960617	3519.80516512777	1.02381056440223e-29	7.41780865984839e-27	22436	Xdh	xanthine dehydrogenase	112.5
-5.38804403644099	4.35407743152496	3156.76189232001	8.93812644752748e-29	4.78656101974765e-26	12810	Coch	cochlin	134
-4.01471713769029	4.5589057583782	2972.78198756646	9.43176185947255e-29	4.84045878429681e-26	20303	Ccl4	chemokine (C-C motif) ligand 4	155
-5.23849748406696	4.07275553612594	2894.92953104576	1.33655638897479e-28	6.33279099842785e-26	22240	Dpysl3	dihydropyrimidinase-like 3	164
-3.19169315151924	6.01168592706196	3304.69904450777	1.36371204440717e-28	6.33279099842785e-26	80901	Cxcr6	chemokine (C-X-C motif) receptor 6	946.5
-1.81053676866144	6.81411136678471	2860.4303949734	1.56448145937593e-28	6.88204219111903e-26	54371	Chst2	carbohydrate sulfotransferase 2	3121
-3.03474361963111	4.93071627375447	2762.6727941159	2.46988285680629e-28	9.61083865870483e-26	11864	Arnt2	aryl hydrocarbon receptor nuclear translocator 2	124
-1.87171274693049	6.52967903543401	2677.17767416487	3.7315736442386e-28	1.39278159321475e-25	20715	Serpina3g	serine (or cysteine) peptidase inhibitor, clade A, member 3G	223
-1.86824527745729	8.0829531562768	2639.70859559032	4.48982109519307e-28	1.6265037185145e-25	12043	Bcl2	B cell leukemia/lymphoma 2	2126
-3.02806076279867	9.8964227241356	5791.35853761641	4.87753413948558e-28	1.71647394274411e-25	213742	Xist	inactive X specific transcripts	211
-3.9999912907799	4.15163796131202	2508.11175362478	8.78248327349019e-28	2.84668017051523e-25	171285	Havcr2	hepatitis A virus cellular receptor 2	127
-1.99339033468754	6.50548201753727	2500.00753603217	9.16333749044465e-28	2.89396994537966e-25	105670	Rcbtb2	regulator of chromosome condensation (RCC1) and BTB (POZ) domain containing protein 2	135.5
-2.56079840767353	4.87302434151777	2334.94408684534	2.24395355913012e-27	6.4276223227455e-25	329421	Myo3b	myosin IIIB	107
-1.72238270715808	7.58437064735132	2282.664883701	3.01923800954021e-27	8.45180785534244e-25	212285	Arap2	ArfGAP with RhoGAP domain, ankyrin repeat and PH domain 2	128
-2.979677923814	4.15608745546998	2101.82219634627	8.90019493788809e-27	2.14948433431309e-24	75847	Ispd	isoprenoid synthase domain containing	141
-3.51865609732694	3.93297591558098	2038.36934255212	1.32939421254029e-26	2.97711791197432e-24	23859	Dlg2	discs large MAGUK scaffold protein 2	120
-2.93887989268429	5.00635272619182	2647.56777863272	1.74678196909301e-26	3.84198455594974e-24	20750	Spp1	secreted phosphoprotein 1	85
-10.5070577377533	4.68294373152503	4227.78060440661	1.95884206615331e-26	4.08933181844243e-24	619715	Gm6093	predicted gene 6093	196
-1.3510652833473	7.77284534185215	1972.34298421117	2.04530284276277e-26	4.19866585238483e-24	11492	Adam19	a disintegrin and metallopeptidase domain 19 (meltrin beta)	109
-1.45678204107928	7.55361020073038	1880.1578658522	3.82475600429396e-26	7.59830962982076e-24	286940	Flnb	filamin, beta	157
-2.82362674490101	3.89615317228017	1835.50191640287	5.23667191381417e-26	9.92309045576141e-24	13642	Efnb2	ephrin B2	284
-4.27503675086129	3.53014610932639	1821.97764259138	5.76802243242134e-26	1.07643533788081e-23	235380	Dmxl2	Dmx-like 2	131
-2.05929515251661	4.92013093849327	1784.13999671492	7.58762940250461e-26	1.37436516692131e-23	56857	Slc37a2	solute carrier family 37 (glycerol-3-phosphate transporter), member 2	82
-2.98676534289735	3.73773876225134	1733.78269336774	1.10282657708851e-25	1.91317111971819e-23	320127	Dgki	diacylglycerol kinase, iota	79.5
-1.13391117876575	8.39473373847615	1721.78999298972	1.20744850771347e-25	1.98295243593425e-23	15040	H2-T23	histocompatibility 2, T region locus 23	255
-9.78968409493452	2.8531538676056	2245.85744450295	1.28627871841277e-25	2.08461775982764e-23	17681	Msc	musculin	858.5
-1.18438164924191	7.44839582357332	1650.78154197429	2.09223171175601e-25	3.22125224921235e-23	74096	Hvcn1	hydrogen voltage-gated channel 1	132
-2.90924064416997	3.89791595821285	1637.1349732778	2.33156959962957e-25	3.54542503193054e-23	56078	Car5b	carbonic anhydrase 5b, mitochondrial	137.5
-3.66455839054844	2.90383332571506	1572.02246134509	3.95855782320349e-25	5.87440442269848e-23	330319	Wipf3	WAS/WASL interacting protein family, member 3	128
-2.78667012054994	4.61850288750455	1536.84423418861	5.31702488924514e-25	7.61509250707353e-23	12305	Ddr1	discoidin domain receptor family, member 1	156
-2.2378743669486	4.31771161667012	1521.94131012299	6.03702220462813e-25	8.54689683843732e-23	224273	Crybg3	beta-gamma crystallin domain containing 3	130
-4.93114511470945	3.26803436885129	1515.87346545699	6.35962506226792e-25	8.85836757015185e-23	16643	Klrd1	killer cell lectin-like receptor, subfamily D, member 1	98.5
-2.26810305094808	5.42266401623516	1692.4996679595	6.65992409288405e-25	9.11447611689476e-23	58206	Zbtb32	zinc finger and BTB domain containing 32	119.5
-1.45668301265738	7.67729416273193	1483.06181984087	8.4576650484747e-25	1.13231587393547e-22	110454	Ly6a	lymphocyte antigen 6 complex, locus A	158
-1.17039182039245	7.39567113984118	1469.7342090735	9.51294101851612e-25	1.25990209166734e-22	11630	Crybg1	crystallin beta-gamma domain containing 1	135
-2.2142657500592	5.9230534102357	2129.38219227018	1.15992851991221e-24	1.50500271784018e-22	66042	Sostdc1	sclerostin domain containing 1	875.5
-2.11687362983748	5.46532416754308	1436.98679976091	1.27568767319327e-24	1.63673386153349e-22	76024	Gm11346	X-linked lymphocyte-regulated 5 pseudogene	557.5
-1.43605595838524	6.55505095970749	1434.59707645496	1.30363157635523e-24	1.6553433119554e-22	12289	Cacna1d	calcium channel, voltage-dependent, L type, alpha 1D subunit	125
-2.43155155373323	4.4893515253178	1425.71267364889	1.41343688496998e-24	1.77645939920156e-22	14727	Lilr4b	leukocyte immunoglobulin-like receptor, subfamily B, member 4B	129.5
-2.74644830636151	4.52717129674822	1421.30167433588	1.47161363676967e-24	1.80105285322153e-22	20713	Serpini1	serine (or cysteine) peptidase inhibitor, clade I, member 1	195
-1.88716841548104	5.31322180148541	1420.91224937051	1.47687211313936e-24	1.80105285322153e-22	11835	Ar	androgen receptor	155
-1.11521724644118	8.024526673139	1412.04510865455	1.60224398061922e-24	1.93478814796931e-22	19651	Rbl2	RB transcriptional corepressor like 2	161
-1.77366548067901	5.35482893442147	1406.30052566551	1.68954604260173e-24	2.0009748660313e-22	20719	Serpinb6a	serine (or cysteine) peptidase inhibitor, clade B, member 6a	156
-1.19926362017191	8.21325679779908	1322.88784849117	3.74255575122247e-24	4.15288821511776e-22	320007	Sidt1	SID1 transmembrane family, member 1	98
-3.78629989050545	4.27540458004835	1280.21057881221	5.73117351212638e-24	6.19218106568953e-22	18646	Prf1	perforin 1 (pore forming protein)	572
-0.939224862860315	10.1652065036235	1234.54121932662	9.18581476430966e-24	9.67022909846172e-22	16412	Itgb1	integrin beta 1 (fibronectin receptor beta)	185.5
-1.25893609492075	6.33534839663166	1203.6525824531	1.27625943202946e-23	1.2991477210171e-21	76251	Ercc6l2	excision repair cross-complementing rodent repair deficiency, complementation group 6 like 2	155
-2.84063722239508	5.69592478744276	2203.99958731804	1.34525985653206e-23	1.3581611190906e-21	545192	Baiap3	BAI1-associated protein 3	103.5
-2.09249881049717	4.60626054691524	1168.4541342789	1.87555387117333e-23	1.84809576249935e-21	14728	Lilrb4a	leukocyte immunoglobulin-like receptor, subfamily B, member 4A	135.5
-0.888896058095918	8.76125661666445	1165.08373744499	1.94713710257381e-23	1.90340378511124e-21	217410	Trib2	tribbles pseudokinase 2	1555
-1.55515267232403	5.72315678416569	1161.60923478593	2.02401747001102e-23	1.96297820300203e-21	71592	Pogk	pogo transposable element with KRAB domain	130.5
-1.56790926097641	5.74730307011924	1159.44190480604	2.07362292646652e-23	1.99537606135063e-21	67425	Eps8l1	EPS8-like 1	127
-2.27093716021556	4.07067474917121	1127.12499001351	2.991226290723e-23	2.79113138051782e-21	105005	Fam84a	family with sequence similarity 84, member A	1690
-0.990644146372834	9.14584189112936	1123.80478952935	3.10777124663074e-23	2.85659839139931e-21	320982	Arl4c	ADP-ribosylation factor-like 4C	3966
-1.25164179799337	5.87858490043643	1116.984083677	3.36279984105106e-23	3.06811893646118e-21	14991	H2-M3	histocompatibility 2, M region locus 3	187.5
-1.50796328155916	6.93767497468737	1389.76142527967	3.56016572703573e-23	3.22430597499258e-21	18566	Pdcd1	programmed cell death 1	162
-4.62572342838006	2.15300173255712	1109.57694466799	3.66547535505226e-23	3.29544963125392e-21	11735	Ank3	ankyrin 3, epithelial	99
-1.23797835611575	6.40848786791347	1075.82460517011	5.46810609872836e-23	4.77664275305229e-21	210376	Mtmr9	myotubularin related protein 9	168
-1.67505789742514	5.56488218650864	1067.87053679339	6.01932097094042e-23	5.22112509852628e-21	29876	Clic4	chloride intracellular channel 4 (mitochondrial)	154
-4.3497424942088	2.39909800278879	1057.09453923311	6.86345324943153e-23	5.87063567175334e-21	329324	Syt14	synaptotagmin XIV	190
-3.81596995466815	2.64814918436006	1050.56821263724	7.43596729592554e-23	6.27320610848732e-21	68709	Cilp2	cartilage intermediate layer protein 2	157
-1.02190367186733	7.32841643498359	1048.41216041101	7.63622552113586e-23	6.39832583291363e-21	17916	Myo1f	myosin IF	132.5
-11.7379605659261	2.51694037693485	1306.51996244384	8.95180995831965e-23	7.35062955044154e-21	268958	Capn11	calpain 11	81.5
-1.08805724154993	7.37388582237895	1031.02029543291	9.48053996217595e-23	7.73323249762392e-21	16852	Lgals1	lectin, galactose binding, soluble 1	126
-1.53296220618942	5.44602720392076	1007.67134276263	1.27476567314626e-22	1.01956420754172e-20	71720	Osbpl3	oxysterol binding protein-like 3	125.5
-1.49930327005089	5.91342394112977	1005.45049822403	1.31163485017946e-22	1.04228428707487e-20	13041	Ctsw	cathepsin W	109.5
-5.66718852337774	2.38317869465709	1264.87724923047	1.32174019246795e-22	1.04358166350178e-20	270162	Elmod1	ELMO/CED-12 domain containing 1	130
-1.08825740425821	8.01551819430567	998.731865814174	1.43033100396933e-22	1.1221265589739e-20	18186	Nrp1	neuropilin 1	156
-1.79219626041983	4.60806917350641	986.594371984488	1.67507833087873e-22	1.2976062768197e-20	230787	Themis2	thymocyte selection associated family member 2	279.5
-2.21497514318476	5.78688835059538	1505.25258813963	2.24638428393291e-22	1.68711678202449e-20	56193	Plek	pleckstrin	144.5
-1.32263287204909	6.36949734015738	962.729769757389	2.2979745648881e-22	1.71540319489253e-20	85030	Tnfrsf25	tumor necrosis factor receptor superfamily, member 25	139
-2.50960857567441	4.14698381561004	1088.36999602829	2.59970062693941e-22	1.91739596538998e-20	106763	Ttbk1	tau tubulin kinase 1	155
-1.88836145520407	4.43451512211185	952.154562002012	2.65005891511528e-22	1.94290331294494e-20	22295	Cdh23	cadherin 23 (otocadherin)	134
-4.19603223606242	2.52413972985568	1187.59873899927	2.81983445648045e-22	2.01929656979475e-20	18764	Pkd2	polycystic kidney disease 2	164
-4.06670428898884	2.68413328304169	942.73642491461	3.01271748138259e-22	2.13262305851663e-20	433070	Vmn2r96	vomeronasal 2, receptor 96	285
-1.71159508580421	5.25988865632972	941.529468296209	3.06292243790672e-22	2.1557723238684e-20	269941	Chsy1	chondroitin sulfate synthase 1	713
-2.18094183696644	3.9104399623897	939.886584568153	3.13271144784594e-22	2.19236402858628e-20	259302	Srgap3	SLIT-ROBO Rho GTPase activating protein 3	142.5
-2.89925399896962	3.45709067700308	927.999994583564	3.691581392826e-22	2.53371515329972e-20	72446	Prr5l	proline rich 5 like	109.5
-1.43868206774481	4.72900743509298	925.858749392948	3.80320189896114e-22	2.58806838616046e-20	71733	Susd2	sushi domain containing 2	175
-2.13205828593793	3.73195568749279	922.821063513021	3.96782448277006e-22	2.68525792056477e-20	233328	Lrrk1	leucine-rich repeat kinase 1	164
-1.26436316306787	6.49416908074785	921.291437807177	4.0536069930954e-22	2.72832116578995e-20	99010	Lpcat4	lysophosphatidylcholine acyltransferase 4	119.5
-3.03040216916764	3.47273463012084	947.403521389778	4.71689801929204e-22	3.1235501561086e-20	70747	Tspan2	tetraspanin 2	99
-2.84791363712365	5.62018685488412	1677.41000724108	5.34123832785362e-22	3.51807660343171e-20	380711	Rap1gap2	RAP1 GTPase activating protein 2	101
-2.30102518512433	4.12131226063167	901.061543134736	5.39667795680104e-22	3.5188459128283e-20	76589	Unc5cl	unc-5 family C-terminal like	114
-1.96998599797251	4.37056326538964	901.024411291238	5.39954434947267e-22	3.5188459128283e-20	12774	Ccr5	chemokine (C-C motif) receptor 5	1463
-3.19686908215255	2.79764254272515	899.209352143101	5.54167371638728e-22	3.59246290340748e-20	227717	Qrfp	pyroglutamylated RFamide peptide	1462.5
-0.93843774771223	7.39484940023774	897.465874925244	5.68199249101642e-22	3.66414144041096e-20	544963	Iqgap2	IQ motif containing GTPase activating protein 2	141.5
-1.09998836846247	7.83709111057748	896.773376728025	5.7387823591666e-22	3.68148866238828e-20	320207	Pik3r5	phosphoinositide-3-kinase regulatory subunit 5	116
-0.756715496316405	8.90145878810841	884.686275470701	6.83492305722727e-22	4.33455129398193e-20	22352	Vim	vimentin	126
-1.34168234158244	5.07883400601819	882.089292342141	7.09864878016751e-22	4.4609212768022e-20	52120	Hgsnat	heparan-alpha-glucosaminide N-acetyltransferase	114.5
-1.34674181136318	4.88779927125008	880.308758057974	7.28577647281801e-22	4.51555945912111e-20	14537	Gcnt1	glucosaminyl (N-acetyl) transferase 1, core 2	111
-2.45150478835909	3.72256006110412	880.255859668162	7.29141642220448e-22	4.51555945912111e-20	238393	Serpina3f	serine (or cysteine) peptidase inhibitor, clade A, member 3F	212
-1.08650708345106	7.00905247651783	874.31928392156	7.95521123242546e-22	4.85070974008834e-20	12925	Crip1	cysteine-rich protein 1 (intestinal)	95
-0.830320183968445	9.11916398200755	872.741051078547	8.14241815512783e-22	4.94040218801524e-20	21354	Tap1	transporter 1, ATP-binding cassette, sub-family B (MDR/TAP)	163
-2.50435584482261	3.39926427679475	858.160569250738	1.0114071785259e-21	6.10661873426644e-20	12349	Car2	carbonic anhydrase 2	156
-2.11728147704175	4.14091075137726	855.872575828898	1.04675407603958e-21	6.28920485589244e-20	14733	Gpc1	glypican 1	166
-1.49023104210783	7.31739606404002	1177.2354780558	1.15375776395832e-21	6.89846329061877e-20	12399	Runx3	runt related transcription factor 3	213
-3.97994731278903	2.28965198479825	836.553820891223	1.40403161576793e-21	8.15729123179884e-20	14938	Gzma	granzyme A	145
-1.35178739519499	5.56649202351411	833.854255256161	1.46360948100176e-21	8.42396167172837e-20	83671	Sytl2	synaptotagmin-like 2	117.5
-1.95609752801855	3.39763170052781	829.66530290757	1.56150578324754e-21	8.90419756123147e-20	55983	Pdzrn3	PDZ domain containing RING finger 3	105
-2.93016216264503	2.47541419353192	825.457431125509	1.66697077946553e-21	9.41838490398022e-20	11811	Apobec2	apolipoprotein B mRNA editing enzyme, catalytic polypeptide 2	403
-0.645442912228581	10.4399867645782	824.505046227014	1.69188881608354e-21	9.51552262452101e-20	83408	Gimap3	GTPase, IMAP family member 3	210
-1.19743878316052	6.49164275011873	814.237646660979	1.98748161672728e-21	1.11271868514681e-19	15894	Icam1	intercellular adhesion molecule 1	261
-1.92628364984704	3.70772000142209	801.780881778174	2.42272023050136e-21	1.32625089240379e-19	69601	Dab2ip	disabled 2 interacting protein	194
-4.25316242899017	1.79192218444705	801.237887999067	2.44388872830247e-21	1.33191935692485e-19	68187	Fam135a	family with sequence similarity 135, member A	127
-1.17579967795899	6.57195800659777	799.044580045309	2.53144099827999e-21	1.37355765532223e-19	12393	Runx2	runt related transcription factor 2	183.5
-1.05000820754018	6.53930781974602	796.08427410879	2.65499940524501e-21	1.42801867573811e-19	244550	Podnl1	podocan-like 1	132.5
-1.03216282565829	6.50453087134014	793.976479213472	2.7469219610662e-21	1.47103642584576e-19	21897	Tlr1	toll-like receptor 1	69
-1.40891485371809	5.07848053724951	785.15150531981	3.17067114256416e-21	1.68332570961046e-19	16404	Itga7	integrin alpha 7	127
-0.952642163825711	6.55728789294367	779.033208444032	3.50546936371686e-21	1.85308438424466e-19	69206	2010016I18Rik	RIKEN cDNA 2010016I18 gene	779
-2.84193752739615	2.91568034978928	767.988488042235	4.21007385416296e-21	2.21604613938996e-19	18548	Pcsk1	proprotein convertase subtilisin/kexin type 1	152.5
-1.31222466942524	5.62595841904912	763.592600528566	4.53165807882704e-21	2.35512373657859e-19	83921	Tmem2	transmembrane protein 2	170
-3.03104025000396	3.69784536196597	760.003296656563	4.81383639938046e-21	2.48083777954682e-19	27007	Klrk1	killer cell lectin-like receptor subfamily K, member 1	104.5
-2.2850336573817	3.62657346020693	757.400979784008	5.03021686669036e-21	2.57083739199274e-19	140476	Strc	stereocilin	136
-1.58129650199891	5.95563014457871	756.153980104504	5.13759065237725e-21	2.61486380435251e-19	72148	Tdrp	testis development related protein	237
-0.752257503977877	9.06624359495606	755.585344111642	5.18736944019952e-21	2.62933454300154e-19	19414	Rasa3	RAS p21 protein activator 3	104.5
-0.825104436645898	9.1446341995844	752.946621340298	5.42525126057756e-21	2.72746203169526e-19	277360	Prex1	phosphatidylinositol-3,4,5-trisphosphate-dependent Rac exchange factor 1	117
-4.2789154076517	1.70100560399407	739.483577043871	6.83613207865651e-21	3.38155175955069e-19	14652	Glp1r	glucagon-like peptide 1 receptor	107
-1.31640262135554	4.64544689767072	721.036717048702	9.44651021350063e-21	4.54502602733153e-19	319622	Itpripl2	inositol 1,4,5-triphosphate receptor interacting protein-like 2	6864
-0.723871846641731	9.54903085969903	720.319678134765	9.56755624412104e-21	4.58535370656961e-19	11749	Anxa6	annexin A6	91
-2.29031214840127	4.31415873162282	718.453292394165	9.89051921911235e-21	4.72176454348089e-19	22785	Slc30a4	solute carrier family 30 (zinc transporter), member 4	154
-3.06154788889363	2.35301850060039	717.278412305777	1.00998227566966e-20	4.80307015035646e-19	13051	Cx3cr1	chemokine (C-X3-C motif) receptor 1	1876.5
-1.66926621017085	4.44852363443636	716.778610845216	1.01903016788151e-20	4.81672600682456e-19	66236	1500011B03Rik	RIKEN cDNA 1500011B03 gene	406
-0.906998576800576	7.57151213991412	716.688259849062	1.02067507329805e-20	4.81672600682456e-19	13653	Egr1	early growth response 1	1536
-1.39913524301062	4.1372439422331	710.945926473171	1.13131132492644e-20	5.27816726860566e-19	229488	Fam160a1	family with sequence similarity 160, member A1	173.5
-6.2791801281671	1.96311006144513	1112.39368355115	1.16969748355497e-20	5.43666562450812e-19	80883	Ntng1	netrin G1	168
-9.56930675210653	1.85782900773393	870.30865505759	1.18840693939671e-20	5.48225028934429e-19	16948	Lox	lysyl oxidase	127
-0.792631010856969	7.05713558822368	706.052843453163	1.23578410720115e-20	5.65842113323294e-19	12506	Cd48	CD48 antigen	285
-0.688830415965789	9.3061107693058	705.511717786915	1.24795990896378e-20	5.6693191836133e-19	193385	Ripor2	RHO family interacting cell polarization regulator 2	149
-2.26010779809344	2.94117450441711	705.334620039534	1.25197273519755e-20	5.6693191836133e-19	67448	Plxdc2	plexin domain containing 2	121
-2.41078813758913	3.54412791181663	703.276567391994	1.29963716898999e-20	5.86360110272885e-19	16963	Xcl1	chemokine (C motif) ligand 1	115
-2.10942931416398	3.39383224623255	861.391714881976	1.31751803664162e-20	5.92258016690322e-19	231214	Cc2d2a	coiled-coil and C2 domain containing 2A	133.5
-3.39263446930942	2.36214545067726	860.02351420307	1.34272991769732e-20	6.00562189924393e-19	19894	Rph3a	rabphilin 3A	113
-0.951863222386413	7.33455703498111	701.361633515951	1.34574299276717e-20	6.00562189924393e-19	213068	Tmem71	transmembrane protein 71	116
-2.05690827968336	4.01358989530804	699.064316248244	1.40338903055271e-20	6.24026811888726e-19	11501	Adam8	a disintegrin and metallopeptidase domain 8	94
-1.06506420849869	6.84788241892549	692.667971418908	1.57834542602603e-20	6.99297863754053e-19	276950	Slfn8	schlafen 8	234
-0.79081008714892	10.3619849613441	681.237596457927	1.95220251020233e-20	8.40743997138534e-19	66395	Ahnak	AHNAK nucleoprotein (desmoyokin)	149
-1.27569381305559	5.26838164709195	675.781590989567	2.1633193598048e-20	9.25194602594297e-19	319876	Cobll1	Cobl-like 1	202
-9.38907599333741	1.67880636354207	1030.90303049516	2.70682785948343e-20	1.13585427617264e-18	17172	Ascl1	achaete-scute family bHLH transcription factor 1	1129.5
-0.807064172021179	6.71877123344907	662.805413225733	2.77072561645911e-20	1.15684838704837e-18	12894	Cpt1a	carnitine palmitoyltransferase 1a, liver	135
-1.74333847984766	3.65599662222899	655.093701863881	3.21683259406783e-20	1.32958815641388e-18	54135	Lsr	lipolysis stimulated lipoprotein receptor	139.5
-2.9193820654428	3.57178051433926	900.091911518259	3.35622780642512e-20	1.38256380908823e-18	67896	Ccdc80	coiled-coil domain containing 80	153
-2.10876716063752	3.81825197072611	645.387782953809	3.89118224298437e-20	1.57656880548811e-18	70082	Lysmd2	LysM, putative peptidoglycan-binding, domain containing 2	332
-1.84953421067959	3.72367549290321	644.167810089296	3.98616289597012e-20	1.60975634064472e-18	226255	Atrnl1	attractin like 1	133
-2.55105805484869	2.68074671742703	638.645552613611	4.44839703365755e-20	1.7847200737316e-18	11785	Apbb1	amyloid beta (A4) precursor protein-binding, family B, member 1	128
-0.749440436410974	9.17097545536749	632.645525998656	5.01678665746317e-20	2.00622601493422e-18	23943	Esyt1	extended synaptotagmin-like protein 1	90
-0.963353001091315	6.75666837395719	629.650897103149	5.32927572829012e-20	2.11744158533385e-18	13058	Cybb	cytochrome b-245, beta polypeptide	130
-2.25447246282246	3.23590926775113	626.516517031227	5.67889984914291e-20	2.23472873616272e-18	13508	Dscam	DS cell adhesion molecule	168
-0.861862008216492	9.46489597542169	660.078807860742	5.81380465507953e-20	2.27807970736289e-18	18810	Plec	plectin	139
-0.895590687502969	6.44122170027369	625.258835363009	5.82605429746944e-20	2.27807970736289e-18	59007	Ngly1	N-glycanase 1	172
-0.934613424606233	7.12410273832018	624.647058089313	5.8991129693756e-20	2.29934729252529e-18	108148	Galnt2	polypeptide N-acetylgalactosaminyltransferase 2	101.5
-3.85417811169629	1.6987017216794	617.461373543006	6.83502324426941e-20	2.63909032287355e-18	56461	Kcnip3	Kv channel interacting protein 3, calsenilin	123
-2.17653220571403	2.72624998282313	609.759599175645	8.01835015501264e-20	3.0576476427025e-18	18631	Pex11a	peroxisomal biogenesis factor 11 alpha	116
-0.869146050424418	7.2637617536387	609.476116896182	8.06591130486989e-20	3.06629103524946e-18	237256	Zc3h12d	zinc finger CCCH type containing 12D	187.5
-1.05314546170012	6.3753448852549	609.00946052869	8.14486650677605e-20	3.08677910042956e-18	110956	D17H6S56E-5	DNA segment, Chr 17, human D6S56E 5	1663
-1.99930503559161	3.06345193109139	606.262164792724	8.62686810913783e-20	3.25774351704073e-18	67299	Dock7	dedicator of cytokinesis 7	139
-3.19941341932075	2.04358103620067	602.904605166923	9.25798928925075e-20	3.46597732752892e-18	52589	Ncald	neurocalcin delta	105.5
-1.05839398780736	5.65440064880123	598.628162316536	1.01346826318814e-19	3.74861519450099e-18	653030	Arhgap27os3	Rho GTPase activating protein 27, opposite strand 3	179
-1.76402587069413	3.65495656155639	591.241856847324	1.18663344766213e-19	4.33702201034258e-18	14945	Gzmk	granzyme K	151
-1.19957249245702	5.62627249769214	589.410696016702	1.23431819743729e-19	4.4979577626731e-18	54710	Hs3st3b1	heparan sulfate (glucosamine) 3-O-sulfotransferase 3B1	3002
-5.30228519794656	1.07075010899948	587.566122478679	1.28444230395106e-19	4.66680703768884e-18	330222	Sdk1	sidekick cell adhesion molecule 1	138
-0.739174182231321	7.76304982634389	584.318145752526	1.37810299068971e-19	4.992380745978e-18	18201	Nsmaf	neutral sphingomyelinase (N-SMase) activation associated factor	84
-1.98275556358739	4.0942568416514	583.503788723214	1.40272070744545e-19	5.06666010369667e-18	269514	Fbxl4	F-box and leucine-rich repeat protein 4	229.5
-1.38089271752125	4.92682302738921	578.763219541825	1.5557471308943e-19	5.55424272789132e-18	15002	H2-Ob	histocompatibility 2, O region beta locus	214
-0.879918796118689	6.37784090808404	578.583895079863	1.56187743659608e-19	5.56001282848379e-18	353342	Peg13	paternally expressed 13	4725
-0.614888391918626	8.69954749793758	572.956962606357	1.76806722645163e-19	6.22208115091564e-18	106504	Stk38	serine/threonine kinase 38	120.5
-1.08873869977863	4.85104058110477	569.125705873468	1.92511134030933e-19	6.71716611291502e-18	68533	Mphosph6	M phase phosphoprotein 6	98
-5.17335323240319	1.9294483332892	564.240049139953	2.14748856035826e-19	7.45087791491062e-18	80782	Klrb1b	killer cell lectin-like receptor subfamily B member 1B	135.5
-2.06165517665798	3.076943955968	564.095872946771	2.15445693891435e-19	7.45405789792361e-18	333050	Ksr2	kinase suppressor of ras 2	133
-3.79471382656963	2.00332583414323	679.749561522388	2.19811111358332e-19	7.52655558664307e-18	243084	Tmprss11e	transmembrane protease, serine 11e	134
-5.32354586348633	1.80011130590435	563.168713668262	2.19985386960421e-19	7.52655558664307e-18	29815	Bcar3	breast cancer anti-estrogen resistance 3	213
-0.661779678005198	8.34167443795958	560.28166859759	2.34792724968532e-19	7.98879003711991e-18	12763	Cmah	cytidine monophospho-N-acetylneuraminic acid hydroxylase	136
-1.79879000517958	4.11813549441249	557.198973116498	2.51794944308456e-19	8.53645696478072e-18	16854	Lgals3	lectin, galactose binding, soluble 3	120
-1.85807678625687	4.43563894973391	548.905916117938	3.04461236284434e-19	1.01627345455701e-17	270152	Jaml	junction adhesion molecule like	114
-3.24808640988045	4.7426618903375	1367.41784651249	3.13006039963491e-19	1.03916317903782e-17	14190	Fgl2	fibrinogen-like protein 2	1884.5
-2.54325566028131	2.40235760413679	545.333133969044	3.307010438881e-19	1.0949582681639e-17	66815	Mcub	mitochondrial calcium uniporter dominant negative beta subunit	166
-0.647332310053926	8.38186686359525	545.212245174537	3.31630394054373e-19	1.09509157200207e-17	16145	Igtp	interferon gamma induced GTPase	250
-2.05013344671955	4.91926121413416	543.674257493318	3.43702260920126e-19	1.13191998603027e-17	100041546	Ly6c2	lymphocyte antigen 6 complex, locus C2	100
-0.918906321395579	6.5853267542704	542.701305516506	3.51582569710273e-19	1.15478466963238e-17	12306	Anxa2	annexin A2	94
-2.4407354583211	2.33034941006629	541.863806612907	3.58521490538756e-19	1.17444393589517e-17	56175	Bace2	beta-site APP-cleaving enzyme 2	150
-2.40487809944166	4.24131673606006	540.820979002205	3.67368183014536e-19	1.19705658999737e-17	11488	Adam11	a disintegrin and metallopeptidase domain 11	85.5
-1.61050055688464	8.84514242783234	1289.95434142114	4.6507618296724e-19	1.48788138846948e-17	16197	Il7r	interleukin 7 receptor	158
-2.91723187660472	2.48856257127606	637.386876288848	4.70518461713545e-19	1.50139271837454e-17	100040208	Gm2663	predicted gene 2663	163
-7.51586747446877	3.25890220110692	528.660957410129	4.8978380401008e-19	1.55481111185365e-17	237360	Adamts14	a disintegrin-like and metallopeptidase (reprolysin type) with thrombospondin type 1 motif, 14	146
-0.72552226137438	7.95777424256111	520.542851105769	5.95559991176402e-19	1.86180518053801e-17	20555	Slfn1	schlafen 1	928.5
-1.2460647624827	5.1044418011791	520.313481546401	5.9888465004516e-19	1.8674587935712e-17	235086	Igsf9b	immunoglobulin superfamily, member 9B	149
-0.926387268078106	5.98614256270656	520.130909019278	6.01545263707991e-19	1.87101843764932e-17	23797	Akt3	thymoma viral proto-oncogene 3	123
-2.44865661920613	2.84405316472357	518.623495602233	6.2400467288978e-19	1.93112199899081e-17	240328	F830016B08Rik	RIKEN cDNA F830016B08 gene	1648.5
-1.71073750668264	3.29549651736595	514.782263361554	6.8541667190704e-19	2.11056928696975e-17	225997	Trpm6	transient receptor potential cation channel, subfamily M, member 6	129
-0.769470668547448	6.79904145704152	513.810057909536	7.01970077524242e-19	2.15078742409604e-17	66313	Smurf2	SMAD specific E3 ubiquitin protein ligase 2	121
-4.35755335420157	1.71498267832282	512.06863323647	7.32705386370238e-19	2.23938765357872e-17	56506	Cib2	calcium and integrin binding family member 2	122.5
-1.00571092311551	5.81432483906922	510.916185950142	7.53839496664118e-19	2.29827749515147e-17	216810	Tom1l2	target of myb1-like 2 (chicken)	121
-0.689194713826958	6.78793469246819	509.912608017228	7.72778011073332e-19	2.35019920059018e-17	14011	Etv6	ets variant 6	159
-1.36804002135259	4.67961116303055	509.768924637143	7.75531070495049e-19	2.35276260967673e-17	13026	Pcyt1a	phosphate cytidylyltransferase 1, choline, alpha isoform	143
-0.621905565210465	8.511239433362	506.290628186563	8.45501322282268e-19	2.55246073199772e-17	16913	Psmb8	proteasome (prosome, macropain) subunit, beta type 8 (large multifunctional peptidase 7)	176.5
-1.68653319779002	4.60347404680428	554.637763475255	8.7166147467847e-19	2.61222734394519e-17	108105	B3gnt5	UDP-GlcNAc:betaGal beta-1,3-N-acetylglucosaminyltransferase 5	195
-1.70260844075718	3.75231834969042	503.075672526405	9.16237345817872e-19	2.7325170432055e-17	319880	Tmcc3	transmembrane and coiled coil domains 3	219
-0.792344181474289	5.69326022349585	502.323012807124	9.33700694691953e-19	2.77376310166402e-17	11981	Atp9a	ATPase, class II, type 9A	111
-2.35578782390699	2.24709539556705	502.285879832386	9.34571476163489e-19	2.77376310166402e-17	11477	Acvr1	activin A receptor, type 1	198
-1.05930327753681	5.9660595055958	502.151024703287	9.37741229969996e-19	2.77648046383184e-17	77799	Sla2	Src-like-adaptor 2	126
-2.46694272316411	2.65442542458761	499.549425654287	1.00121007028572e-18	2.95729123158495e-17	56226	Espn	espin	187
-1.00336734129527	5.38806231020125	499.114020759483	1.01227630899589e-18	2.97570579902205e-17	11658	Alcam	activated leukocyte cell adhesion molecule	130.5
-0.894724423072085	5.58051251754486	498.043544331958	1.04004672421869e-18	3.02842919673796e-17	65256	Asb2	ankyrin repeat and SOCS box-containing 2	209
-2.70143199341631	2.20763534823773	495.150222482283	1.11928851922147e-18	3.23621518573963e-17	68169	Ndnf	neuron-derived neurotrophic factor	340
-0.765629021569007	8.12658556153445	493.877974223628	1.15616672992897e-18	3.33501302401291e-17	16848	Lfng	LFNG O-fucosylpeptide 3-beta-N-acetylglucosaminyltransferase	127
-0.69227874928634	8.03483808637847	493.403727680424	1.17024609653207e-18	3.36773859135174e-17	16561	Kif1b	kinesin family member 1B	119
-1.86051716785647	3.86059618130731	492.915270424125	1.18494031748791e-18	3.40207689755212e-17	20971	Sdc4	syndecan 4	127
-0.660579361669507	7.34225958920447	485.91114595813	1.41896463658599e-18	4.00857509835542e-17	108670	Epsti1	epithelial stromal interaction 1 (breast)	84
-6.10412483038538	1.21861580115107	717.310410629419	1.44870883848865e-18	4.08323724568988e-17	330267	Thsd7a	thrombospondin, type I, domain containing 7A	174
-0.886627078183311	5.94407742145637	484.338936472647	1.47805029545821e-18	4.14695797019563e-17	11363	Acadl	acyl-Coenzyme A dehydrogenase, long-chain	137
-0.785541283803762	7.01149646049203	483.783044048434	1.49957015204721e-18	4.19131410779861e-17	231932	Gimap7	GTPase, IMAP family member 7	634.5
-0.703425855437594	7.49078653204747	482.801321765006	1.53840231052954e-18	4.28699123502089e-17	12531	Cdc25b	cell division cycle 25B	122
-1.16750046202062	5.17019262845763	476.301972447158	1.82440834303716e-18	5.03839407201541e-17	260409	Cdc42ep3	CDC42 effector protein (Rho GTPase binding) 3	983.5
-2.06426961655942	2.84752289485995	474.755014193524	1.90059267257168e-18	5.21371936482525e-17	100504601	Gm16702	predicted gene, 16702	481
-2.70162306426545	2.79341448573632	473.180408032581	1.98166439614346e-18	5.42403563717756e-17	641454	5830444B04Rik	RIKEN cDNA 5830444B04 gene	303
-0.701933865901411	8.93411955498638	471.5648903921	2.06872202242286e-18	5.64976699560585e-17	26943	Serinc3	serine incorporator 3	166
-1.01146515606121	5.90131258162964	469.776041033916	2.169943676684e-18	5.9130965189639e-17	14062	F2r	coagulation factor II (thrombin) receptor	1648
-0.59800979176266	9.84342664047052	467.587329557325	2.30109416635076e-18	6.22913776855874e-17	16421	Itgb7	integrin beta 7	194
-1.31226804700329	4.59594167209498	467.177435883982	2.3265901005956e-18	6.28434435724473e-17	77733	Rnf170	ring finger protein 170	117.5
-2.03720051449674	3.9199252885754	464.57336584502	2.49583318283253e-18	6.69749787423821e-17	50723	Icosl	icos ligand	168
-0.798953727056985	6.19239479728818	464.572959260584	2.49586061888068e-18	6.69749787423821e-17	15483	Hsd11b1	hydroxysteroid 11-beta dehydrogenase 1	137.5
-0.654824116200702	7.07190843077051	458.212720017289	2.96749720391133e-18	7.8943116761503e-17	100604	Lrrc8c	leucine rich repeat containing 8 family, member C	151
-0.96436021165437	5.10675240141361	457.561269817352	3.02096275594993e-18	8.01922376401623e-17	12183	Bpgm	2,3-bisphosphoglycerate mutase	661
-2.20328123580752	3.18758503490087	455.440383543902	3.2023269345604e-18	8.44605157451402e-17	65963	Tmem176b	transmembrane protein 176B	191
-1.24480186551467	4.84190563218471	454.827717829855	3.25687278952117e-18	8.57156028814793e-17	100737	Dcun1d4	DCN1, defective in cullin neddylation 1, domain containing 4 (S. cerevisiae)	92
-1.27310221230865	4.82660020515539	453.274874828124	3.39964969632963e-18	8.9092521935515e-17	218294	Cdc14b	CDC14 cell division cycle 14B	98
-1.07437341604608	4.98274393193499	452.786086736245	3.44597323946571e-18	8.99238398103796e-17	19672	Rcn1	reticulocalbin 1	197
-1.0035049143432	4.76082552645232	452.294509890742	3.49324646875214e-18	9.09647288702328e-17	58205	Pdcd1lg2	programmed cell death 1 ligand 2	246.5
-2.00709273298294	3.77175822256353	535.456741038244	3.57671093744207e-18	9.29416637478354e-17	106347	Ildr1	immunoglobulin-like domain containing receptor 1	171
-2.17629561961118	2.67561108527491	447.234550357455	4.02248594089706e-18	1.03867839274694e-16	234725	Zfp612	zinc finger protein 612	127
-2.52743544461196	2.75579067657731	447.039625434486	4.04452717821992e-18	1.04218496347562e-16	16590	Kit	KIT proto-oncogene receptor tyrosine kinase	128
-0.668086662846358	6.99334121463104	446.824335026733	4.06902230488617e-18	1.04630788578879e-16	74552	Nipal3	NIPA-like domain containing 3	116.5
-1.40562107532128	4.25670023698252	443.389621578916	4.48217197244652e-18	1.15014400384633e-16	66412	Arrdc4	arrestin domain containing 4	163
-1.09940294168883	5.89796717462688	442.9597261507	4.53697904809615e-18	1.16178733753431e-16	16728	L1cam	L1 cell adhesion molecule	138
-1.49825574500651	3.91599440571823	439.938122051381	4.94314432975835e-18	1.25794852705855e-16	675812	Zfp605	zinc finger protein 605	170
-1.76412362333689	3.11172077439793	439.020011104496	5.07417526515622e-18	1.28863127300885e-16	19881	Rom1	rod outer segment membrane protein 1	506
-0.7120550124006	6.75230490806076	437.942077864372	5.23280114824307e-18	1.32618131158251e-16	244895	Peak1	pseudopodium-enriched atypical kinase 1	185
-0.650624907393698	6.96805756518017	437.476863916166	5.30290109759742e-18	1.34118753221986e-16	114601	Ehbp1l1	EH domain binding protein 1-like 1	107.5
-3.84092079252834	2.03014176422787	518.654746009716	5.3223184683404e-18	1.34334009374075e-16	109700	Itga1	integrin alpha 1	121
-0.741218603901665	6.63061988545788	434.40245080048	5.79232898333976e-18	1.45897987909603e-16	94280	Sfxn3	sideroflexin 3	93.5
-0.888819475652404	6.60418493520953	454.30848510247	5.94981254788508e-18	1.48950896651017e-16	71207	Nudt4	nudix (nucleoside diphosphate linked moiety X)-type motif 4	111
-0.855243315001434	5.61371675536815	433.236672835691	5.99043280590231e-18	1.49663612312979e-16	68526	Gpr155	G protein-coupled receptor 155	147
-3.63896167380553	1.35052090938145	431.88210453464	6.2298136980655e-18	1.55015384482975e-16	259300	Ehd2	EH-domain containing 2	289
-1.1575925276872	4.92560016067873	431.64424115211	6.27290103684098e-18	1.55772826755585e-16	66148	Dnajc15	DnaJ heat shock protein family (Hsp40) member C15	75.5
-4.66754395526592	1.04400300866228	510.909071482711	6.34826162909434e-18	1.57327039206348e-16	11548	Adra1b	adrenergic receptor, alpha 1b	646
-2.92207592165259	1.59884437808139	430.261863394948	6.52973824609239e-18	1.6140930167649e-16	331392	Gm5124	nucleolar and coiled-body phosphoprotein 1 pseudogene	986
-0.588690146822543	7.4049806637191	429.054669658292	6.76328821468497e-18	1.66606841880549e-16	252838	Tox	thymocyte selection-associated high mobility group box	243
-3.0250340106876	1.50606080279773	428.379023457518	6.89791046354024e-18	1.69246141791684e-16	381308	Ifi211	interferon activated gene 211	215
-3.05509186303512	1.68585091775853	428.077756165706	6.95886434270554e-18	1.70402250713925e-16	64058	Perp	PERP, TP53 apoptosis effector	336
-3.01518853993362	3.01165425012721	425.294441736037	7.55019602445603e-18	1.83786095717836e-16	244234	5830411N06Rik	RIKEN cDNA 5830411N06 gene	179
-2.0455837387745	2.63062751589697	424.992201180578	7.61759066260178e-18	1.85060876116896e-16	20447	St6galnac3	ST6 (alpha-N-acetyl-neuraminyl-2,3-beta-galactosyl-1,3)-N-acetylgalactosaminide alpha-2,6-sialyltransferase 3	195
-0.954801431003782	5.76702127367878	423.85655419235	7.87666265453326e-18	1.9097805888954e-16	216190	Appl2	adaptor protein, phosphotyrosine interaction, PH domain and leucine zipper containing 2	88
-3.32549052950083	2.27871845694219	422.271892912687	8.2541261154856e-18	1.98955129871695e-16	240047	Mmp25	matrix metallopeptidase 25	177
-1.05180325261795	4.86813864781937	420.905444491133	8.59524897296884e-18	2.06772815625112e-16	102566	Ano10	anoctamin 10	144
-0.658997808205356	7.2576670799984	420.420565272404	8.71991429642231e-18	2.09362932532229e-16	22289	Kdm6a	lysine (K)-specific demethylase 6A	124
-0.929424720354117	5.82287145361386	418.894180570244	9.12521988121193e-18	2.18243365586189e-16	320365	Fry	FRY microtubule binding protein	147
-1.51333618436854	3.06385846505629	417.4643717828	9.52330357711531e-18	2.26445038917624e-16	18516	Pbx3	pre B cell leukemia homeobox 3	166
-2.65224180659329	2.83274090327198	413.902299541009	1.05985996229865e-17	2.51044137608318e-16	66058	Tmem176a	transmembrane protein 176A	111
-0.759341047175353	6.30344537747314	413.022498711354	1.08838342688073e-17	2.57305540669672e-16	54169	Kat6b	K(lysine) acetyltransferase 6B	137.5
-1.34152085821923	4.33633025567919	424.247747999023	1.1643386786764e-17	2.73686250100328e-16	22634	Plagl1	pleiomorphic adenoma gene-like 1	161.5
-1.4547776957834	4.10636690594635	409.552036300453	1.20921494317066e-17	2.82616706926622e-16	68867	Rnf122	ring finger protein 122	118.5
-1.7019655419852	3.03929729614677	408.224685719405	1.2591781533015e-17	2.9318142370916e-16	64095	Gpr35	G protein-coupled receptor 35	281
-1.58205217630347	2.98971604820491	407.984982479258	1.26843527802845e-17	2.94224431628558e-16	24001	Tiam2	T cell lymphoma invasion and metastasis 2	126
-6.58328380525522	1.32645467678753	585.559056694502	1.3200807053172e-17	3.04483783659026e-16	19091	Prkg1	protein kinase, cGMP-dependent, type I	106
-0.637540921888602	8.95861739604721	405.940568792598	1.35042880350686e-17	3.10901524725122e-16	108155	Ogt	O-linked N-acetylglucosamine (GlcNAc) transferase (UDP-N-acetylglucosamine:polypeptide-N-acetylglucosaminyl transferase)	152
-0.612942052822038	8.18977598919489	399.861285642771	1.62979177920437e-17	3.71056291025142e-16	100040462	Mndal	myeloid nuclear differentiation antigen like	168
-1.00045041624745	4.65839546288905	397.833599135634	1.73631680058796e-17	3.93033903499797e-16	237887	Slfn10-ps	schlafen 10, pseudogene	362
-1.37333168728202	4.47857471903852	396.16883902005	1.8293757653472e-17	4.12681708823836e-16	78943	Ern1	endoplasmic reticulum (ER) to nucleus signalling 1	123.5
-0.824451565088006	6.15791008317892	395.992772904778	1.83952699948955e-17	4.13457190742935e-16	105348	Golm1	golgi membrane protein 1	136
-1.22309178815942	3.97676733539907	395.607324783446	1.86196243333025e-17	4.17737546290141e-16	16574	Kif5c	kinesin family member 5C	107.5
-3.22148542440384	1.67935678426497	394.638412743676	1.91966910905771e-17	4.29120951293354e-16	13511	Dsg2	desmoglein 2	167
-1.53056391479023	2.97556908645878	394.298100722439	1.94039149534616e-17	4.32184485500517e-16	11905	Serpinc1	serine (or cysteine) peptidase inhibitor, clade C (antithrombin), member 1	179.5
-1.80994359048023	6.54027677425434	509.796663456553	1.97104295939921e-17	4.37429479836399e-16	11512	Adcy6	adenylate cyclase 6	136
-0.765755079385478	6.68534721577323	392.240579313506	2.07091600297579e-17	4.57123161445392e-16	14256	Flt3l	FMS-like tyrosine kinase 3 ligand	121.5
-4.02030085973735	1.36821881985966	386.842632546499	2.46039449378358e-17	5.36365999644821e-16	66222	Serpinb1a	serine (or cysteine) peptidase inhibitor, clade B, member 1a	143
-0.623003513450954	6.91441582215494	384.710918049869	2.63530626672006e-17	5.72470322525413e-16	229521	Syt11	synaptotagmin XI	566.5
-2.35217689382459	2.22502022384289	383.821341304088	2.71221223078847e-17	5.88139402229253e-16	434218	Trim34b	tripartite motif-containing 34B	101
-1.82270261497733	3.11498968613883	382.593569880074	2.82234617507267e-17	6.10946183451143e-16	225594	Gm4841	predicted gene 4841	1419
-1.38900962189713	3.36016601451258	382.164773514547	2.86193554095364e-17	6.17346060559124e-16	268595	D430019H16Rik	RIKEN cDNA D430019H16 gene	2893
-2.23243795082906	2.1438162813446	381.68672262766	2.90677768114881e-17	6.24830378686037e-16	18146	Npdc1	neural proliferation, differentiation and control 1	141
-1.83300130344631	2.9129983560784	381.073438565628	2.96541467020583e-17	6.35217608572613e-16	83965	Enpp5	ectonucleotide pyrophosphatase/phosphodiesterase 5	181
-5.30866443017144	0.442144466871842	378.810576524972	3.19302608572777e-17	6.80423915188736e-16	320407	Klri2	killer cell lectin-like receptor family I member 2	129.5
-4.75833724693715	1.10683516787025	376.9383789995	3.39555643646628e-17	7.21087390137157e-16	17690	Msi1	musashi RNA-binding protein 1	82
-0.767595725390853	6.16274135315437	375.875875589083	3.51660665732071e-17	7.45508505993445e-16	57765	Tbx21	T-box 21	157
-1.09693688363102	4.67572707681264	374.289660197038	3.70604094554969e-17	7.81304928355578e-16	18762	Prkcz	protein kinase C, zeta	94
-0.944376799555594	5.37583293817242	374.250667748794	3.71083366962745e-17	7.81304928355578e-16	83925	Trps1	transcriptional repressor GATA binding 1	395
-1.02797695611703	5.23945309653075	373.055561158079	3.86101075735186e-17	8.10154505933608e-16	214505	Gnptg	N-acetylglucosamine-1-phosphotransferase, gamma subunit	83.5
-2.0937692372763	2.82281034978461	372.293506836015	3.96017464260161e-17	8.28140425686317e-16	544678	Cfap74	cilia and flagella associated protein 74	129.5
-0.99895818259613	4.45482399533317	372.188318138189	3.97407628159975e-17	8.29638941702782e-16	102294	Cyp4v3	cytochrome P450, family 4, subfamily v, polypeptide 3	135
-6.07126550713173	0.432024931012509	370.32527884329	4.22919194302833e-17	8.74614233825284e-16	12560	Cdh3	cadherin 3	147
-0.92461426236295	5.52703716979793	370.017665280373	4.27298335764315e-17	8.81580167773714e-16	98388	Chst10	carbohydrate sulfotransferase 10	132
-0.655250066099469	9.91934978797013	394.86031506484	4.34330395456771e-17	8.94589879739307e-16	107526	Gimap4	GTPase, IMAP family member 4	614.5
-3.64856020294904	0.738355554726189	368.63992129557	4.47518850794856e-17	9.20215306384014e-16	93686	Rbfox2	RNA binding protein, fox-1 homolog (C. elegans) 2	93
-2.17012081975186	6.14951987668045	470.931363156204	4.54975699205527e-17	9.32450497435908e-16	233274	Siglech	sialic acid binding Ig-like lectin H	186.5
-0.646598324559317	7.26450773863036	367.535903314743	4.64464726087309e-17	9.48725046636381e-16	19039	Lgals3bp	lectin, galactoside-binding, soluble, 3 binding protein	169
-1.01845104408401	4.39840446333378	367.146104862865	4.70611631960657e-17	9.5653663627103e-16	19122	Prnp	prion protein	819.5
-2.64508731500896	2.58932925319239	493.082028353815	4.83428738206302e-17	9.80954162847945e-16	20863	Stfa3	stefin A3	112
-3.4820049329898	1.31544003360785	427.946591576215	5.01374650516987e-17	1.01402817248239e-15	104174	Gldc	glycine decarboxylase	113
-1.44264559309699	3.52350028551957	364.943432950117	5.07031769879653e-17	1.02378857534552e-15	83672	Sytl3	synaptotagmin-like 3	125
-1.31106431374116	4.10130743861858	362.684723977271	5.47547119884773e-17	1.10018562408169e-15	56695	Pnkd	paroxysmal nonkinesiogenic dyskinesia	116
-1.62834166347363	3.02384592434216	362.016505283734	5.60190566664983e-17	1.1201083132488e-15	15512	Hspa2	heat shock protein 2	2408
-1.3064188866206	4.31038113895536	361.228905425174	5.75497321064436e-17	1.14884935227725e-15	234094	Arhgef10	Rho guanine nucleotide exchange factor (GEF) 10	123
-2.4666051034536	3.52421754809966	358.834306624073	6.24864089503671e-17	1.23737154186764e-15	240327	Gm4951	predicted gene 4951	109
-0.928026723288764	5.25073094578685	355.620678321426	6.98400344267303e-17	1.36759889353583e-15	12142	Prdm1	PR domain containing 1, with ZNF domain	253
-0.897710779539612	5.65281094541159	355.052772155905	7.12337182141153e-17	1.39267572578295e-15	218121	Mboat1	membrane bound O-acyltransferase domain containing 1	133
-0.681700183201529	6.3621625875314	354.054086643503	7.37576467878202e-17	1.43745717640124e-15	79263	Trim39	tripartite motif-containing 39	114
-1.86202814989981	2.64779137730367	353.782732022089	7.44599260572911e-17	1.44656610291428e-15	12519	Cd80	CD80 antigen	318
-0.596403681795258	7.13513158915796	353.52843644355	7.51245863674992e-17	1.45718036265904e-15	63986	Gmfg	glia maturation factor, gamma	90
-1.50273317069406	2.594929473356	353.253996809657	7.58490636723292e-17	1.46891968121396e-15	55963	Slc1a4	solute carrier family 1 (glutamate/neutral amino acid transporter), member 4	181
-3.32461923196742	1.6419863743766	412.209388616572	7.74328038165406e-17	1.49723680472265e-15	81905	Cacng8	calcium channel, voltage-dependent, gamma subunit 8	302
-3.25855043979903	2.34494015272082	410.869528710274	8.04099713062595e-17	1.55063569953068e-15	72160	Tmem163	transmembrane protein 163	116
-2.36002568482669	2.6135583479998	376.765872488615	8.13453263603142e-17	1.56551622621873e-15	19016	Pparg	peroxisome proliferator activated receptor gamma	170
-1.2196935394603	3.78935248337143	351.00806579152	8.20681962654176e-17	1.57696407706887e-15	18027	Nfia	nuclear factor I/A	129.5
-3.88933830830337	1.72796504283349	346.797032302646	9.52573999209662e-17	1.82187173109711e-15	13388	Dll1	delta like canonical Notch ligand 1	217
-4.78514039399627	0.27447330394049	346.39192828553	9.6641521538838e-17	1.84547848185096e-15	75141	Rasd2	RASD family, member 2	280
-3.90619549377349	0.846757377525425	344.883675129438	1.01988085648147e-16	1.9415568020529e-15	218038	Amph	amphiphysin	95.5
-2.12086208168195	2.92188061465148	343.374408616576	1.07658015406911e-16	2.04317993184426e-15	16398	Itga2	integrin alpha 2	117.5
-1.76622934271348	2.85615714852432	342.742092553089	1.10133423759095e-16	2.08694366221657e-15	245607	Gprasp2	G protein-coupled receptor associated sorting protein 2	80
-3.77168948076355	1.14402158141575	342.091656519817	1.12743766027038e-16	2.12654833335881e-15	230775	Adgrb2	adhesion G protein-coupled receptor B2	106.5
-0.727396216769507	6.39317153299239	342.042509042432	1.12943691758642e-16	2.12654833335881e-15	432486	Gnptab	N-acetylglucosamine-1-phosphate transferase, alpha and beta subunits	135
-2.08351790322695	2.69331134657	342.007405417115	1.13086722282213e-16	2.12654833335881e-15	381983	Lmtk3	lemur tyrosine kinase 3	135
-1.28252011913074	3.0837474895039	341.034925895758	1.17127585826679e-16	2.18916612234781e-15	65970	Lima1	LIM domain and actin binding 1	129
-1.83759838841093	2.49302789604871	340.122887161507	1.21058677188012e-16	2.25579383801021e-15	14085	Fah	fumarylacetoacetate hydrolase	101
-1.03480700018916	4.98410571748786	339.815064717238	1.22417299008603e-16	2.27511155154624e-15	70762	Dclk2	doublecortin-like kinase 2	102.5
-0.862624592544914	5.15872051675145	339.804368694484	1.22464801386308e-16	2.27511155154624e-15	72836	Pot1b	protection of telomeres 1B	115
-0.714258074127195	6.49506783606166	339.590341213973	1.23419503303259e-16	2.28939461172626e-15	67229	Prpf18	pre-mRNA processing factor 18	127.5
-3.59438553362601	1.19099286425951	392.152961368582	1.37920933915765e-16	2.53170215058193e-15	11628	Aicda	activation-induced cytidine deaminase	148
-1.2921793657572	4.04749314298869	335.261562965343	1.44551223835159e-16	2.64159855189564e-15	83490	Pik3ap1	phosphoinositide-3-kinase adaptor protein 1	137
-0.913998022518527	5.06451312015503	334.324314013295	1.49620615356135e-16	2.7221227759845e-15	71564	Izumo4	IZUMO family member 4	60
-6.044871348661	1.18192327315844	388.920798724433	1.51761307133006e-16	2.75699707958295e-15	11615	Gm4737	predicted gene 4737	2087
-1.10437538915202	4.44876486376785	331.140734891606	1.6831860393367e-16	3.03540299363253e-15	211666	Mgst2	microsomal glutathione S-transferase 2	100
-0.594356995356204	7.46641399311237	330.949106300176	1.69521573482617e-16	3.04817112494219e-15	12334	Capn2	calpain 2	84
-0.621575890201793	7.51330005368456	329.775279943398	1.77095168385637e-16	3.16586529608984e-15	13611	S1pr4	sphingosine-1-phosphate receptor 4	2393
-3.16883161137086	1.3611507196267	328.728541933583	1.84156185349059e-16	3.28256401583843e-15	14368	Fzd6	frizzled class receptor 6	268
-1.8598934191127	2.33669081241521	326.294637016444	2.01772771255819e-16	3.57587801950779e-15	19142	Prss12	protease, serine 12 neurotrypsin (motopsin)	179
-1.28689551842626	3.9871719613682	325.689594227366	2.06427835950665e-16	3.65312019454646e-15	72203	2610507I01Rik	RIKEN cDNA 2610507I01 gene	308
-1.78009252978522	2.62706426552105	324.720399044975	2.14127010590958e-16	3.78393456161955e-15	19099	Mapk8ip1	mitogen-activated protein kinase 8 interacting protein 1	145
-1.63878815657405	2.52730494948438	324.152029788908	2.18785290932876e-16	3.86071408083127e-15	11688	Alox8	arachidonate 8-lipoxygenase	158.5
-5.22726240895288	0.441768374443046	323.497369866965	2.24286256883395e-16	3.9408471127429e-15	17967	Ncam1	neural cell adhesion molecule 1	173
-3.8920171635782	1.27064479376215	375.54994105278	2.27246405885755e-16	3.98717091352541e-15	76217	Jakmip2	janus kinase and microtubule interacting protein 2	99
-1.41135128198986	2.92086386456264	322.090350983731	2.36619118852442e-16	4.13395416582345e-15	94249	Slc24a3	solute carrier family 24 (sodium/potassium/calcium exchanger), member 3	104
-3.43962528420271	2.89637886517192	320.932217811911	2.47317912184793e-16	4.30864883222079e-15	192734	Lrrc75b	leucine rich repeat containing 75B	252
-1.38925003950977	3.88575408074091	320.161573520614	2.54724700091981e-16	4.41272029681144e-15	12458	Ccr6	chemokine (C-C motif) receptor 6	134.5
-0.915515834571084	5.11357190335983	318.638827782561	2.70070976434065e-16	4.64988889283212e-15	213053	Slc39a14	solute carrier family 39 (zinc transporter), member 14	177.5
-2.80397412779491	1.63059655101794	369.937610381705	2.70302869795226e-16	4.64988889283212e-15	50787	Hs6st3	heparan sulfate 6-O-sulfotransferase 3	892
-1.16193413154126	3.61316990574669	317.241121899318	2.85034652243024e-16	4.88285370191561e-15	77559	Agl	amylo-1,6-glucosidase, 4-alpha-glucanotransferase	135.5
-0.688803486365673	6.03736890508228	314.507469563356	3.16941954704429e-16	5.38451593944062e-15	105522	Ankrd28	ankyrin repeat domain 28	88
-2.18771602916157	3.84925689454565	313.897417695835	3.24574312894611e-16	5.49901212093938e-15	12297	Cacnb3	calcium channel, voltage-dependent, beta 3 subunit	119.5
-0.928489055475672	4.83444820900605	313.552014854569	3.28983099734391e-16	5.56605060361056e-15	241075	Plekhm3	pleckstrin homology domain containing, family M, member 3	176
-3.53701237794136	4.12845887405189	313.045021890496	3.35571508937987e-16	5.66196476108107e-15	634650	Gbp11	guanylate binding protein 11	195.5
-0.730089966702326	6.02608345259466	311.807313683614	3.52259234171336e-16	5.91068276190468e-15	56786	Tmem9b	TMEM9 domain family, member B	135
-2.0189501112913	3.21475707934155	310.949590601476	3.64346196308243e-16	6.08082940369734e-15	19885	Rorc	RAR-related orphan receptor gamma	133
-0.606057442791749	6.53194328750729	310.013880641013	3.7804278831066e-16	6.28867563672261e-15	242705	E2f2	E2F transcription factor 2	176
-0.806897790266507	4.46441202174501	309.994553505206	3.78331464383491e-16	6.28867563672261e-15	17951	Naip5	NLR family, apoptosis inhibitory protein 5	100
-0.637881383756645	6.22060466149796	307.82595408877	4.12278457041796e-16	6.82531418734382e-15	14042	Ext1	exostoses (multiple) 1	120
-0.85648533913147	5.42012506809665	306.959781260821	4.26740661177758e-16	7.05525466272006e-15	74268	Aven	apoptosis, caspase activation inhibitor	178
-3.11982791550346	2.41854163518225	324.495773927992	4.45064423263436e-16	7.34833579267526e-15	24064	Spry2	sprouty RTK signaling antagonist 2	1043.5
-0.73965036500464	6.21301609322685	305.701911711679	4.48722894189346e-16	7.39882180419032e-15	218442	Serinc5	serine incorporator 5	136
-3.46442676555003	1.0629655442151	421.780244105991	4.53691015397329e-16	7.46076400086636e-15	73626	1810009J06Rik	RIKEN cDNA 1810009J06 gene	163
-0.587540747484618	6.39325510687552	303.489727689849	4.90392837507276e-16	8.03213906858659e-15	14154	Fem1a	feminization 1 homolog a (C. elegans)	6816
-3.51815006638081	1.31636427929549	299.079997033152	5.86409105650654e-16	9.51620679090791e-15	16449	Jag1	jagged 1	115.5
-2.4114722837633	1.55625896663858	343.830552172251	6.26800184935138e-16	1.0131624511609e-14	71685	Galnt14	polypeptide N-acetylgalactosaminyltransferase 14	104
-0.664764563515191	6.41360620703102	297.056737504844	6.37066426951475e-16	1.02840723207881e-14	75909	Vmp1	vacuole membrane protein 1	107
-2.96493315560288	3.01774773400116	296.589422195783	6.49423639798857e-16	1.04698311144012e-14	229687	Chil5	chitinase-like 5	125
-2.43943336848414	1.55312195153407	294.823342372915	6.9850437612295e-16	1.12316950400867e-14	414084	Tnip3	TNFAIP3 interacting protein 3	108
-1.3456668625287	4.34742459248897	294.509473862956	7.0763718731375e-16	1.13489156720618e-14	54613	St3gal6	ST3 beta-galactoside alpha-2,3-sialyltransferase 6	153
-1.32560338958605	4.40793080459264	293.28041322842	7.44655417565956e-16	1.19115854261817e-14	77945	Rpgrip1	retinitis pigmentosa GTPase regulator interacting protein 1	143
-2.7801926865282	1.59573404609376	292.983567273596	7.53904967438308e-16	1.2043900757377e-14	15893	Ica1	islet cell autoantigen 1	111.5
-1.50547608071094	4.61293203437251	292.931383098021	7.55543728760363e-16	1.20519550023041e-14	18830	Pltp	phospholipid transfer protein	96
-1.73709022319997	2.06277039643962	292.706229557818	7.62658371531567e-16	1.21208556931023e-14	432488	Gm17745	predicted gene, 17745	144
-0.722381025714674	5.94152499410577	290.105401817856	8.5027429717399e-16	1.34785437815856e-14	12362	Casp1	caspase 1	127
-1.58335668899443	3.04011638529655	289.594214894403	8.68735509151228e-16	1.37182247002765e-14	21809	Tgfb3	transforming growth factor, beta 3	164
-2.48269437410061	3.0826059871168	289.446009296473	8.74168134093538e-16	1.3786336629488e-14	434325	Tmem221	transmembrane protein 221	306.5
-1.16287954740534	5.33121807538177	289.28263806776	8.80199037723635e-16	1.38636976312558e-14	67586	Ubxn11	UBX domain protein 11	99
-0.712065938881707	6.13033464955762	289.092789758705	8.87263619187855e-16	1.39571213250789e-14	238377	Gpr68	G protein-coupled receptor 68	282
-1.16285390829958	4.04791069791931	287.447699922201	9.51096845508272e-16	1.49421681710783e-14	18584	Pde8a	phosphodiesterase 8A	109.5
-2.84480830310518	1.64430376966397	287.229074597694	9.59945145367321e-16	1.50619673318335e-14	629303	Heatr9	HEAT repeat containing 9	90
-0.599515268749921	6.67769453013152	286.885213528784	9.74041662003801e-16	1.52637037543267e-14	317757	Gimap5	GTPase, IMAP family member 5	234
-0.804595729462566	4.983639704342	286.802477204129	9.77466544402736e-16	1.52979103270756e-14	71562	Afmid	arylformamidase	91
-2.18542563369947	2.32981489679708	289.605126815562	1.0133390993909e-15	1.57991109964528e-14	71648	Optn	optineurin	135
-3.97432238172829	0.406116560016827	329.328384283634	1.02665621579393e-15	1.59663189519366e-14	23937	Mab21l2	mab-21-like 2 (C. elegans)	2703
-1.05654851739506	3.75576647439885	285.547940023361	1.03101658844912e-15	1.59937422165337e-14	236285	Lancl3	LanC lantibiotic synthetase component C-like 3 (bacterial)	208
-5.21284338020088	1.31288625535197	285.448969771869	1.03537342315761e-15	1.60411250981538e-14	58227	Fam184b	family with sequence similarity 184, member B	143
-0.737869018976435	6.48276227471693	284.89509939238	1.06012404733801e-15	1.63628419687498e-14	17076	Ly75	lymphocyte antigen 75	150
-1.71307060141521	3.34159426526263	284.311865597859	1.08687622469813e-15	1.67547615264166e-14	223920	Soat2	sterol O-acyltransferase 2	108
-0.77250392769604	5.60516119923894	282.735821265186	1.16286663816874e-15	1.7836897113729e-14	56248	Ak3	adenylate kinase 3	173
-1.24034965927221	5.52565845167358	418.13952068064	1.22028858179817e-15	1.86711732447305e-14	229731	Slc25a24	solute carrier family 25 (mitochondrial carrier, phosphate carrier), member 24	149
-0.654253260985178	8.61400943486232	304.72536727445	1.27530991335345e-15	1.94405844093743e-14	20345	Selplg	selectin, platelet (p-selectin) ligand	1302
-5.54510130065208	1.44208420018216	322.880096891899	1.28693072833395e-15	1.95934805697024e-14	12805	Cntn1	contactin 1	150.5
-0.628750553131341	7.18708072404536	279.113936981123	1.36003845884835e-15	2.06113612872356e-14	227292	Ctdsp1	CTD (carboxy-terminal domain, RNA polymerase II, polypeptide A) small phosphatase 1	149
-1.22701970948713	7.7095495529861	646.639231494098	1.37664911719636e-15	2.08306967770362e-14	208154	Btla	B and T lymphocyte associated	156
-1.94311324269332	4.34118388476707	277.376906931638	1.46710528931607e-15	2.21450194221888e-14	12984	Csf2rb2	colony stimulating factor 2 receptor, beta 2, low-affinity (granulocyte-macrophage)	151
-2.57060755617923	2.49622059201534	276.455893005416	1.52752265059141e-15	2.30006069527315e-14	239849	Cd200r4	CD200 receptor 4	240.5
-0.69261653451554	6.83569368891431	276.407330352706	1.53078170189243e-15	2.30215362908536e-14	13732	Emp3	epithelial membrane protein 3	163
-2.0870026849161	1.7739077242155	275.60799224507	1.58551397033866e-15	2.37865719520843e-14	328561	Apol10b	apolipoprotein L 10B	129
-3.12473645053546	1.05104009289809	274.621270665173	1.65599647185769e-15	2.47535297862515e-14	407788	BC051142	cDNA sequence BC051142	28.5
-0.841402792684421	4.55782948357321	273.634971318823	1.72982768618648e-15	2.57633465668184e-14	101700	Trim68	tripartite motif-containing 68	187
-2.25888500399679	2.8966693182403	272.642553367296	1.80770252856816e-15	2.68258699329808e-14	15442	Hpse	heparanase	136
-1.47271260371788	6.21363910180471	275.603422392056	1.84323342979455e-15	2.72873872052638e-14	381417	Gm14085	predicted gene 14085	113
-1.19792372526571	4.12420473733863	278.54427873887	1.88312835186879e-15	2.78111413788584e-14	18806	Pld2	phospholipase D2	114
-0.60671001128044	5.84291277004015	270.169040460814	2.01869478546106e-15	2.96355943653444e-14	12363	Casp4	caspase 4, apoptosis-related cysteine peptidase	144
-0.818343515171374	5.35974794117091	269.014647263797	2.1260993916909e-15	3.10274481131004e-14	73910	Arhgap18	Rho GTPase activating protein 18	160
-0.926181369378814	5.2955906667091	286.956782611469	2.16587099033511e-15	3.15331359195715e-14	228765	Sdcbp2	syndecan binding protein (syntenin) 2	101
-1.33278385576293	6.21119576333743	528.169803762295	2.25437924328702e-15	3.27829859971266e-14	83410	Cstf2t	cleavage stimulation factor, 3' pre-RNA subunit 2, tau	3752
-1.98955800869986	2.15007226645046	266.251039981204	2.40901716326227e-15	3.49491924616036e-14	70375	Ica1l	islet cell autoantigen 1-like	147.5
-1.5317790807386	2.71147269147892	264.090298237682	2.65839703891532e-15	3.81625598232167e-14	26432	Plod2	procollagen lysine, 2-oxoglutarate 5-dioxygenase 2	118
-1.92369270637324	2.69029270265722	263.406251563812	2.74302439083683e-15	3.91947000254493e-14	69698	Slc52a3	solute carrier protein family 52, member 3	314.5
-1.02348392873575	5.2516833379976	321.229225268194	2.75602699432408e-15	3.93348603581572e-14	69548	2310015A10Rik	RIKEN cDNA 2310015A10 gene	146
-1.06759117477565	3.80691935384564	262.731585837162	2.82933559110692e-15	4.0241254590836e-14	320878	Mical2	microtubule associated monooxygenase, calponin and LIM domain containing 2	126
-1.98995488026166	2.54451515941054	261.379262735276	3.01126403473805e-15	4.25829381353256e-14	232408	Klrb1f	killer cell lectin-like receptor subfamily B member 1F	116
-0.741691475851972	5.4642749363509	260.526830958819	3.13237985000996e-15	4.41436185498543e-14	11881	Arsb	arylsulfatase B	199.5
-0.988191655888731	10.2964170054833	591.233810871113	3.2956639952268e-15	4.6285853397045e-14	16401	Itga4	integrin alpha 4	110
-1.53291348887095	2.457477988552	259.107405504368	3.34583619232103e-15	4.68835772250491e-14	14756	Gpld1	glycosylphosphatidylinositol specific phospholipase D1	108.5
-0.680804325970212	6.04953623123177	259.024348573407	3.35880181871218e-15	4.70117750012249e-14	18029	Nfic	nuclear factor I/C	124.5
-1.27935335332647	3.26781230809861	256.767272016513	3.73266682671548e-15	5.21261420687694e-14	12050	Bcl2l2	BCL2-like 2	264
-1.68609681886358	2.49084525670936	255.90592884898	3.88693608020897e-15	5.40695835620412e-14	230972	Arhgef16	Rho guanine nucleotide exchange factor (GEF) 16	130
-0.60917333227094	6.75872820168496	254.062060924975	4.24072343890603e-15	5.8622885069591e-14	19009	Pou6f1	POU domain, class 6, transcription factor 1	181
-0.592320974775606	6.08390797565625	254.021314074937	4.2489225262428e-15	5.86703797710006e-14	72828	Ubash3b	ubiquitin associated and SH3 domain containing, B	139
-0.647310702945989	5.57867764279633	252.39395639334	4.59073127369165e-15	6.29666337394877e-14	242126	Slc22a15	solute carrier family 22 (organic anion/cation transporter), member 15	153
-0.657656128578687	6.20370168631697	252.026287166873	4.67198109514106e-15	6.40097788085122e-14	217664	Mgat2	mannoside acetylglucosaminyltransferase 2	2616
-0.681546763043634	6.25762994435163	251.971884383268	4.6841341303472e-15	6.41049778705406e-14	17129	Smad5	SMAD family member 5	252
-0.880693777327294	4.85270543001823	251.90152762097	4.69990156654746e-15	6.42493757992953e-14	231821	Adap1	ArfGAP with dual PH domains 1	113
-1.19358592338169	3.54558457235398	250.348270173196	5.06294614318355e-15	6.89826412008758e-14	66889	Rnf128	ring finger protein 128	208.5
-1.43110592598409	2.36803402986845	249.820537165865	5.19306675588802e-15	7.04438361588907e-14	24099	Tnfsf13b	tumor necrosis factor (ligand) superfamily, member 13b	132
-0.63234887306599	6.67435353562579	249.221571168391	5.34512281009642e-15	7.23793570434746e-14	12571	Cdk6	cyclin-dependent kinase 6	136
-0.95433389077198	4.77037013240721	249.212335167784	5.34750466100202e-15	7.23793570434746e-14	74102	Slc35a5	solute carrier family 35, member A5	186
-1.05043369131535	3.75432445444588	248.605689169844	5.50647902752373e-15	7.43676559013266e-14	320046	F730043M19Rik	RIKEN cDNA F730043M19 gene	215
-1.62911471394894	5.4538127863411	414.080530161899	5.75550287439019e-15	7.76086801115482e-14	12772	Ccr2	chemokine (C-C motif) receptor 2	97
-1.96565601357628	1.69888757509146	247.679560625587	5.75905931817448e-15	7.76086801115482e-14	235527	Plscr4	phospholipid scramblase 4	162
-1.01417234780054	4.66991731802597	247.282504945951	5.87113863551326e-15	7.9032584233461e-14	72480	Tspyl4	TSPY-like 4	3900
-0.845378229468327	4.9479833462324	247.155241374328	5.9075567706181e-15	7.9436000811903e-14	17948	Naip2	NLR family, apoptosis inhibitory protein 2	100
-0.988796447705872	3.90182546374001	242.176765868799	7.54157218651684e-15	9.98812307756214e-14	94275	Maged1	melanoma antigen, family D, 1	92
-0.593355962629956	6.65246002670403	241.975961265085	7.61694515802644e-15	1.00771120850066e-13	384009	Glipr2	GLI pathogenesis-related 2	104
-2.19626055870939	1.64692179727888	241.745944159944	7.70428002852428e-15	1.01708056925331e-13	67800	Dgat2	diacylglycerol O-acyltransferase 2	189
-0.770299506325598	5.31891587914454	240.829136752126	8.0632336145021e-15	1.05879369328169e-13	66146	Tmem57	transmembrane protein 57	179
-0.74040067618045	5.3521476405209	238.30114692172	9.14950095852281e-15	1.19633124528796e-13	94180	Acsbg1	acyl-CoA synthetase bubblegum family member 1	179.5
-0.706438989569451	5.34433329116632	235.739223744132	1.04126640161323e-14	1.34436879126522e-13	170740	Zfp287	zinc finger protein 287	127
-5.23201203918365	1.02788666140362	235.682681206289	1.04425756521996e-14	1.34652472596206e-13	239650	Ccdc184	coiled-coil domain containing 184	2329
-2.8648189727812	0.861448315612286	267.076435420128	1.10703054719023e-14	1.42330848118393e-13	117606	Boc	biregional cell adhesion molecule-related/down-regulated by oncogenes (Cdon) binding protein	191
-0.757434381170448	4.66824244646069	234.314353600594	1.11953558748527e-14	1.43788527956789e-13	67533	Ppfibp1	PTPRF interacting protein, binding protein 1 (liprin beta 1)	115.5
-0.796265822622447	4.8603512486245	234.227116654206	1.12452888410443e-14	1.44230932206877e-13	18605	Enpp1	ectonucleotide pyrophosphatase/phosphodiesterase 1	110
-1.15839445399059	4.11708160925957	234.074187472393	1.1333401868465e-14	1.44956916733005e-13	50918	Myadm	myeloid-associated differentiation marker	250.5
-0.960410899904462	4.31219041480088	233.792166493174	1.14978469511505e-14	1.46907656532491e-13	117591	Slc2a9	solute carrier family 2 (facilitated glucose transporter), member 9	130.5
-1.07186240365868	5.21075886261203	233.739439609527	1.15288755137405e-14	1.47151460831857e-13	12516	Cd7	CD7 antigen	250.5
-1.91221049610612	1.82302948764397	233.514970398109	1.16619818937995e-14	1.48235945289916e-13	73016	Kremen2	kringle containing transmembrane protein 2	140
-0.768605890433984	4.81107813283326	232.687252870605	1.21672721794584e-14	1.54181369788466e-13	21946	Pglyrp1	peptidoglycan recognition protein 1	275
-2.10126213029315	2.31007314636314	231.970535278152	1.26238426466082e-14	1.59474738336691e-13	76491	Abhd14b	abhydrolase domain containing 14b	235
-0.72360011324916	5.44350353702317	231.805449306004	1.2731597021323e-14	1.60506735426444e-13	225791	Zadh2	zinc binding alcohol dehydrogenase, domain containing 2	1660.5
-0.641426928638321	5.69150544528357	230.975590487301	1.32884534347224e-14	1.66843915347071e-13	104111	Adcy3	adenylate cyclase 3	137
-0.993392875937976	5.08557481517147	254.634991594134	1.39176916981184e-14	1.74211594152158e-13	12933	Crmp1	collapsin response mediator protein 1	165
-3.00407880123083	0.580645603671612	261.21583617728	1.42089476845292e-14	1.77496560477024e-13	272636	Esyt3	extended synaptotagmin-like protein 3	90
-1.3408713001089	4.04211129227192	228.992558767612	1.4728065949318e-14	1.83608895038208e-13	620913	Gm12185	predicted gene 12185	1207
-1.31585101568944	4.97061775889475	228.936682912099	1.4770985136994e-14	1.83957759284485e-13	217310	Hid1	HID1 domain containing	145.5
-1.2310191634513	3.06308762695694	228.902774187711	1.47970965707977e-14	1.84096806527793e-13	66497	Cmss1	cms small ribosomal subunit 1	88.5
-4.73121970427182	0.24531101721659	259.268354009087	1.54553467491422e-14	1.91898695472968e-13	232035	Ccser1	coiled-coil serine rich 1	151.5
-1.30345472356726	3.47457182900292	227.440954936914	1.59713584282515e-14	1.96916137898673e-13	106059	A430088P11Rik	RIKEN cDNA A430088P11 gene	340
-1.10490896480392	4.33098656606027	244.101853276329	1.6400430448131e-14	2.02004101829629e-13	22710	Zfp52	zinc finger protein 52	127
-0.760860635589733	7.49691108633743	322.540606216666	1.69173386634225e-14	2.07954950416542e-13	18987	Pou2f2	POU domain, class 2, transcription factor 2	114
-3.59420204123306	1.26711591812369	224.490890853643	1.86577865027675e-14	2.26584277654079e-13	194237	Rimkla	ribosomal modification protein rimK-like family member A	231
-1.43888665571301	2.6460487175716	224.017717525926	1.91321508107667e-14	2.31939666866351e-13	241128	Fam124b	family with sequence similarity 124, member B	1431
-1.61419585431185	2.4826995449756	223.600592802967	1.95610910519829e-14	2.36673829555279e-13	54384	Mtmr7	myotubularin related protein 7	131
-1.28788095215133	3.2582093083864	223.519930786748	1.96452251228466e-14	2.37458525847009e-13	74718	Snx16	sorting nexin 16	143
-2.75568197609913	0.548202789621241	221.447988259416	2.19454043998328e-14	2.63708825358772e-13	270109	Pcnx2	pecanex homolog 2	146
-2.79078671914911	0.820779056869588	219.775468079297	2.40135057204029e-14	2.87159563066215e-13	22072	Prss2	protease, serine 2	160
-0.913444293340093	6.77032049469241	371.28100297334	2.42154515719548e-14	2.89013291678069e-13	65960	Twsg1	twisted gastrulation BMP signaling modulator 1	157
-0.687114495809439	5.56608102441872	219.289425098101	2.46531127334985e-14	2.93383951244928e-13	66641	Sike1	suppressor of IKBKE 1	143
-4.41153921854892	0.0725192619585994	248.232154630029	2.51704158311489e-14	2.99053750806594e-13	23984	Pde10a	phosphodiesterase 10A	132
-2.66672712695229	1.22564729518157	248.094101295594	2.5327604987735e-14	3.00539605620359e-13	13837	Epha3	Eph receptor A3	156
-1.31247668219094	3.97479631613596	218.315655611021	2.59903477345897e-14	3.08106942297345e-13	100503915	Smpd5	sphingomyelin phosphodiesterase 5	136
-1.0968570847661	4.2463364164483	217.778298454266	2.67615079519704e-14	3.16335406376602e-13	71729	Rgs12	regulator of G-protein signaling 12	135.5
-2.10134498933882	1.56584992010566	217.461243164589	2.72280291348642e-14	3.21541356523607e-13	52430	Echdc2	enoyl Coenzyme A hydratase domain containing 2	87.5
-2.26135136547463	1.04494306861979	216.815186866792	2.82059431020922e-14	3.31817193112197e-13	638247	9530082P21Rik	RIKEN cDNA 9530082P21 gene	475
-2.22196596593627	2.50263332640567	216.688424895792	2.84022149206503e-14	3.33807329367986e-13	71398	5430427O19Rik	RIKEN cDNA 5430427O19 gene	1917.5
-0.836168939854602	6.17943366932829	272.378667868923	2.94984079374413e-14	3.45044530451533e-13	15016	H2-Q5	histocompatibility 2, Q region locus 5	270
-0.632618681363664	7.47178565723535	239.602368012123	3.33251152812648e-14	3.87963558524895e-13	13449	Dok2	docking protein 2	182
-5.24735016881234	-0.307268349825523	241.76623306998	3.38082341538307e-14	3.9321626069191e-13	67374	Jam2	junction adhesion molecule 2	108
-0.718641589285899	5.27357467909265	213.090211281674	3.46339584085085e-14	4.01304295124741e-13	66960	Mindy3	MINDY lysine 48 deubiquitinase 3	80.5
-0.85647130051103	4.44329173411319	211.923215581158	3.69591717514587e-14	4.2664116069608e-13	77864	Ypel2	yippee like 2	171
-0.879850387055847	5.52734236776238	211.80350752571	3.72070155590565e-14	4.28698606773526e-13	244049	Mctp2	multiple C2 domains, transmembrane 2	110
-1.2508476951726	3.62126109609781	211.267279061324	3.83393700910897e-14	4.40509348332044e-13	20130	Rras	related RAS viral (r-ras) oncogene	114
-1.20851824637062	3.25673793352502	210.612627478035	3.97722898412986e-14	4.55736621379139e-13	193043	Zfp3	zinc finger protein 3	911.5
-0.788482225981751	4.57931232061938	210.248054959026	4.05951592273103e-14	4.64262373447336e-13	16467	Atcay	ataxia, cerebellar, Cayman type	103
-0.971871996200874	4.59832905247891	210.008528842137	4.11457442227634e-14	4.69686868945113e-13	102278	Cpne7	copine VII	90
-0.686536894426051	5.84880517684019	209.880527481348	4.14432617809413e-14	4.72645051255421e-13	54390	Sit1	suppression inducing transmembrane adaptor 1	139
-0.753152427928956	5.05734644817996	208.445400704399	4.49420402830417e-14	5.09246651486867e-13	74270	Usp20	ubiquitin specific peptidase 20	103
-0.754252812316179	5.30751503564876	207.19805972548	4.82416148054087e-14	5.42641068089698e-13	22401	Zmat3	zinc finger matrin type 3	164.5
-2.08143915450955	1.80425553132959	206.938712041514	4.89598494171976e-14	5.49716012098106e-13	71361	Aifm2	apoptosis-inducing factor, mitochondrion-associated 2	153
-2.27144465964656	2.84474456586474	206.765663734332	4.94454795797396e-14	5.54662998163618e-13	384059	Tlr12	toll-like receptor 12	3174
-1.39190464729097	2.65769394920676	206.282377918758	5.08293840688347e-14	5.69668356301944e-13	16576	Kif7	kinesin family member 7	199
-2.93166288068366	1.04988671285522	204.218016892769	5.72276632491791e-14	6.35757241068388e-13	72469	Plcd3	phospholipase C, delta 3	153
-1.07061268713095	3.59648092093493	203.899606547941	5.82893600114755e-14	6.45638531709841e-13	382639	Zbtb42	zinc finger and BTB domain containing 42	1739
-2.57692843657065	1.36767725124754	203.851998815873	5.84499137061235e-14	6.46835208551952e-13	103214	Ifngas1	Ifng antisense RNA 1	127
-0.952175682469387	3.79762869358934	203.126191526994	6.09574565782892e-14	6.72771498812534e-13	14773	Grk5	G protein-coupled receptor kinase 5	122.5
-0.749362208603627	5.43038674640464	202.912093268774	6.17190465171732e-14	6.80567140512106e-13	19286	Pts	6-pyruvoyl-tetrahydropterin synthase	75.5
-0.698874480047329	4.70361016826168	201.708621132986	6.6194942929941e-14	7.26669440345885e-13	66369	Dus2	dihydrouridine synthase 2	87.5
-1.57167664261056	1.98077912378735	201.635333099813	6.64785639724572e-14	7.29133101022935e-13	215090	Maneal	mannosidase, endo-alpha-like	324.5
-1.05222091458934	3.4609305658067	201.278432753265	6.78785559442523e-14	7.42504594640636e-13	209630	Frmd4a	FERM domain containing 4A	110
-0.945592386353037	3.7164714865411	200.595606865626	7.06461988021124e-14	7.70725625018262e-13	17760	Map6	microtubule-associated protein 6	1060.5
-0.656321029358199	4.78462424050573	200.479058270392	7.11306036551662e-14	7.75323579841312e-13	52076	Tmem38b	transmembrane protein 38B	166.5
-0.878325503603322	4.10961234896177	199.58112900375	7.49846034365049e-14	8.15888127674409e-13	16178	Il1r2	interleukin 1 receptor, type II	149
-0.70023126987528	5.668400918493	199.031650625039	7.7453353535153e-14	8.41263629182081e-13	14387	Gaa	glucosidase, alpha, acid	142
-1.98287396204807	3.92829933114484	198.892248207211	7.80934812142945e-14	8.47469082040938e-13	98256	Kmo	kynurenine 3-monooxygenase (kynurenine 3-hydroxylase)	88
-0.790897907748803	5.01615754157616	198.150971173359	8.15943362640128e-14	8.82350693383535e-13	14251	Flot1	flotillin 1	138
-0.793421771540438	5.8093908622358	211.89905550909	8.43347118583003e-14	9.09645468891307e-13	229445	Ctso	cathepsin O	152
-0.871004285192764	4.56555212831537	197.385140285411	8.53891228937156e-14	9.19351247099559e-13	243771	Parp12	poly (ADP-ribose) polymerase family, member 12	139
-0.586372963432712	5.87859870397675	197.234205491157	8.61591774135319e-14	9.26831954761984e-13	382062	AB124611	cDNA sequence AB124611	90
-2.68929098115779	0.701600758016927	196.976070125962	8.74935228956767e-14	9.40364503931981e-13	11790	Speg	SPEG complex locus	168
-1.42369254043916	2.08781884822889	195.318330687264	9.66104424535345e-14	1.02581967215533e-12	114249	Npnt	nephronectin	120
-1.28890721926279	2.87648669586103	194.994586585074	9.85073857287908e-14	1.04326351678548e-12	381549	Zfp69	zinc finger protein 69	243.5
-1.44491725649025	2.79882482998689	194.512764810903	1.01405125374104e-13	1.073030007932e-12	214531	Tmprss13	transmembrane protease, serine 13	130
-4.28931567129514	-0.0674572720257114	217.950204506426	1.07036995076885e-13	1.12777987028399e-12	225743	Rnf165	ring finger protein 165	109
-1.05827215999645	3.36007974425126	193.581993713251	1.0726583918661e-13	1.12922507800126e-12	17181	Matn2	matrilin 2	123
-1.73836920104202	1.83747008378446	191.399503141324	1.22486412248571e-13	1.27961419818969e-12	114774	Pawr	PRKC, apoptosis, WT1, regulator	132
-2.08040418377709	2.37249607431085	191.370470838416	1.22703905990279e-13	1.2808000085443e-12	74103	Nebl	nebulette	108
-0.650633117280065	5.40779362067196	191.113835279661	1.24644638753204e-13	1.29995598266148e-12	19106	Eif2ak2	eukaryotic translation initiation factor 2-alpha kinase 2	121
-1.17311997331545	3.59318888137327	199.902484025641	1.29737657135726e-13	1.34736823182187e-12	69660	Tmbim1	transmembrane BAX inhibitor motif containing 1	76.5
-6.59535941669095	-0.18243301057023	245.244707540361	1.3748778805878e-13	1.41942199186797e-12	77771	Csrnp3	cysteine-serine-rich nuclear protein 3	215.5
-1.29117318106092	2.33607932085285	187.387463100793	1.56874406767106e-13	1.60381304754527e-12	234356	Csgalnact1	chondroitin sulfate N-acetylgalactosaminyltransferase 1	149
-2.22505646494526	1.05769840759002	187.371350830392	1.57031848970284e-13	1.60381304754527e-12	73246	Rassf6	Ras association (RalGDS/AF-6) domain family member 6	110.5
-1.98048926039378	1.60354505484902	187.277976656446	1.57947614021356e-13	1.61046420687172e-12	102866	Pls3	plastin 3 (T-isoform)	131.5
-1.06600868914056	3.76600624909586	186.462789215614	1.6619089381638e-13	1.69311268745769e-12	71726	Smug1	single-strand selective monofunctional uracil DNA glycosylase	156.5
-1.54597511367467	2.39072655939163	186.1130503062	1.69868297542442e-13	1.72629358154312e-12	360213	Trim46	tripartite motif-containing 46	254
-1.57154906730401	2.80392738548318	185.716776737285	1.74141054395556e-13	1.76389421627472e-12	100040769	Gm15506	predicted gene 15506	20593
-0.727295348941508	4.63873986038728	185.5523239706	1.75948052843956e-13	1.780733087e-12	66375	Dhrs7	dehydrogenase/reductase (SDR family) member 7	200
-2.52478756604192	1.08427764244874	207.900707699458	1.80190481291445e-13	1.82217254356874e-12	26877	B3galt1	UDP-Gal:betaGlcNAc beta 1,3-galactosyltransferase, polypeptide 1	2611
-1.34725956230471	3.30717294552556	184.904844955579	1.83260987440235e-13	1.85170269261803e-12	433637	Gm5547	predicted gene 5547	56
-1.60527999169979	1.4667874997026	184.744424532905	1.85122941998714e-13	1.86745231498621e-12	20317	Serpinf1	serine (or cysteine) peptidase inhibitor, clade F, member 1	177.5
-0.74150389457296	5.04785845944274	181.72922041328	2.24185195824737e-13	2.23405263509165e-12	621976	Tmem170b	transmembrane protein 170B	171
-0.625766059898491	5.70749310176861	181.269086000917	2.30888286291162e-13	2.2989903170964e-12	13010	Cst3	cystatin C	322
-0.834232885347672	4.23859520961144	181.204796591703	2.31841867470228e-13	2.30662058290048e-12	75345	Slamf7	SLAM family member 7	273
-0.716999770823782	4.80515953290987	180.538987661649	2.41970468614022e-13	2.40157152451161e-12	14561	Gdf11	growth differentiation factor 11	472
-0.647207862099855	5.10084361752785	180.070981350308	2.49374366785532e-13	2.47107327087482e-12	241308	Ralgps1	Ral GEF with PH domain and SH3 binding motif 1	94
-0.935222976857521	3.82624694606293	179.747689088616	2.54630983242723e-13	2.51506801972784e-12	71776	Tha1	threonine aldolase 1	186
-0.680452969263583	5.09965539165323	178.489200870621	2.76257255259338e-13	2.71344546493562e-12	73836	Slc35b2	solute carrier family 35, member B2	622
-1.41027450039734	1.78709869848273	178.26124070729	2.80381789898394e-13	2.75176295313029e-12	69894	Fam241b	family with sequence similarity 241, member B	104
-1.31127225433256	3.20997819150126	177.456572605806	2.95478683972012e-13	2.88842138927244e-12	330173	2610524H06Rik	RIKEN cDNA 2610524H06 gene	472.5
-1.84007901199787	0.996736765568919	177.2562479551	2.99371499404494e-13	2.9217895049008e-12	270210	Zfp651	zinc finger protein 651	170.5
-4.67250546084634	-0.301707802748782	197.837647370691	3.10674966889842e-13	3.02496724678434e-12	216377	Gm38403	predicted gene, 38403	306
-0.601124549782063	4.6066199011972	175.969522369735	3.25728980031896e-13	3.16404088884295e-12	18798	Plcb4	phospholipase C, beta 4	91
-0.927491031366341	5.23916429664117	204.601493449158	3.33146526475537e-13	3.2284545763959e-12	67230	Zfp329	zinc finger protein 329	3965.5
-0.643769891413922	4.43636073400347	175.453987890446	3.36980367116217e-13	3.26047696918338e-12	320910	Itgb8	integrin beta 8	165
-1.08938315470941	3.07701148755719	175.263977893773	3.41232101642066e-13	3.29722128294811e-12	68190	Dubr	Dppa2 upstream binding RNA	907.5
-0.595915596389237	5.41251264956069	175.26036956754	3.41313399022395e-13	3.29722128294811e-12	243385	Gprin3	GPRIN family member 3	1550
-1.12003581978038	3.28629329608937	174.942196951257	3.48564548026715e-13	3.36199650590842e-12	68262	Agpat4	1-acylglycerol-3-phosphate O-acyltransferase 4 (lysophosphatidic acid acyltransferase, delta)	162
-0.759164333559427	4.70844143149544	174.82407989314	3.51298457480199e-13	3.38571447635651e-12	65247	Asb1	ankyrin repeat and SOCS box-containing 1	300
-9.35096301117435	-0.128845108762369	323.73752250739	3.56166040155527e-13	3.42726337234033e-12	11549	Adra1a	adrenergic receptor, alpha 1a	795.5
-4.61888340380502	-0.536260896265648	174.337901784017	3.62796682532165e-13	3.48562148108321e-12	110876	Scn2a	sodium channel, voltage-gated, type II, alpha	155
-0.589054608888669	5.74495145716342	174.269596435586	3.64444282384844e-13	3.49352402846457e-12	224250	Cldnd1	claudin domain containing 1	138
-2.54362183496801	0.916167513493804	194.971365125942	3.64470112574244e-13	3.49352402846457e-12	24059	Slco2a1	solute carrier organic anion transporter family, member 2a1	163.5
-0.631606812966379	4.51525953861057	174.25323157528	3.64840214563288e-13	3.49435219500468e-12	330671	B4galnt4	beta-1,4-N-acetyl-galactosaminyl transferase 4	102.5
-0.823969121113687	3.38636758919991	173.894989333638	3.73624481486298e-13	3.57015728352733e-12	76686	Clip3	CAP-GLY domain containing linker protein 3	132.5
-1.60005356646958	2.41458718952705	173.834939987772	3.75119050465875e-13	3.5816599570451e-12	71223	Gpr15	G protein-coupled receptor 15	1290
-3.75834715765128	0.263717026331334	221.872482596488	3.85746778455984e-13	3.67458860807607e-12	110751	Adam33	a disintegrin and metallopeptidase domain 33	109
-0.765197925312713	4.71468862414498	172.873079496564	3.99956028704816e-13	3.79954553186655e-12	14676	Gna15	guanine nucleotide binding protein, alpha 15	155
-1.03706461266626	3.7160667923769	172.182017869153	4.18890073847626e-13	3.96577174448978e-12	320204	Etfbkmt	electron transfer flavoprotein beta subunit lysine methyltransferase	300.5
-1.50996108247231	2.8634387391687	171.8215164411	4.29147971872222e-13	4.04733198281023e-12	227737	Fam129b	family with sequence similarity 129, member B	130
-6.01148134128052	-0.4557116519778	171.327769784893	4.43638044933224e-13	4.17759158978786e-12	14107	Fat1	FAT atypical cadherin 1	211
-1.18500317390323	4.16779787732593	171.145356512303	4.49123735762656e-13	4.22601761145045e-12	235534	Pxylp1	2-phosphoxylose phosphatase 1	140
-1.34418327679878	1.83676482432116	170.553822968578	4.67420579177186e-13	4.38812444643704e-12	21819	Tg	thyroglobulin	152.5
-1.11064361621282	3.17201082301442	169.980290195323	4.85928096819274e-13	4.55492874316819e-12	22700	Zfp40	zinc finger protein 40	126.5
-0.633132577067025	8.0349495927648	222.103127947996	4.94461245977892e-13	4.62787170722622e-12	67246	2810474O19Rik	RIKEN cDNA 2810474O19 gene	81
-0.705420199506129	4.26046197497723	169.610498120375	4.98277958337678e-13	4.65948814330358e-12	56791	Ube2l6	ubiquitin-conjugating enzyme E2L 6	146
-1.18093963390898	3.37254036768677	169.572998692676	4.99549042632775e-13	4.66279718128337e-12	22330	Vcl	vinculin	151
-1.34186169070386	2.62861707656258	169.568343042652	4.99707094202651e-13	4.66279718128337e-12	100043133	9130023H24Rik	RIKEN cDNA 9130023H24 gene	3581
-0.726725439978151	6.4068464356897	201.860734836541	5.02476588992986e-13	4.68509019426692e-12	70435	Inf2	inverted formin, FH2 and WH2 domain containing	116
-1.54826999262805	1.60794756122196	169.255283917158	5.10459331572429e-13	4.75232621842601e-12	74568	Mlkl	mixed lineage kinase domain-like	146.5
-6.23799633175662	0.307444333916221	188.231774963786	5.35051193643298e-13	4.96625889382404e-12	22271	Upp1	uridine phosphorylase 1	154
-2.44410767203078	0.671669675965204	187.864358368438	5.46558984899211e-13	5.06925227184005e-12	76897	Ralyl	RALY RNA binding protein-like	161
-1.9467699860568	2.72499921973427	239.812004138248	5.51655561431627e-13	5.11267234774518e-12	380686	Cnrip1	cannabinoid receptor interacting protein 1	415
-2.47178517426534	0.549393004049739	167.974953457688	5.57094493204379e-13	5.15919764872055e-12	243961	Shank1	SH3 and multiple ankyrin repeat domains 1	114
-5.02114844052415	0.122141687437349	167.743662597627	5.65997513861341e-13	5.23770952534195e-12	64074	Smoc2	SPARC related modular calcium binding 2	103
-0.909654168690392	3.89784698796385	166.219089063374	6.28650700741593e-13	5.76981421835633e-12	231999	Plekha8	pleckstrin homology domain containing, family A (phosphoinositide binding specific) member 8	131
-1.59158986235453	2.41452607790266	165.728237906969	6.50378819252047e-13	5.95537877775447e-12	73914	Irak3	interleukin-1 receptor-associated kinase 3	135.5
-3.39522382032734	0.941540463421535	182.484889141297	7.49583490815568e-13	6.80871670824141e-12	16995	Ltb4r1	leukotriene B4 receptor 1	696
-3.8657521366011	-0.0535452943863275	163.430768514737	7.6338859240624e-13	6.91514858409429e-12	226610	Fam78b	family with sequence similarity 78, member B	931
-2.45351607559019	1.39999826915203	165.005582134008	7.64195895503418e-13	6.91594477951183e-12	15937	Ier3	immediate early response 3	545
-2.14566212369971	3.59527110789282	162.920741314762	7.91237391154781e-13	7.13445896548568e-12	245469	Pdzd4	PDZ domain containing 4	106.5
-2.0458763064787	1.12563742042609	162.043874804584	8.41703613992352e-13	7.57287320200424e-12	319586	Celf5	CUGBP, Elav-like family member 5	120.5
-0.589448604041792	6.1225099074906	160.850989507991	9.1599177461362e-13	8.21125959819210e-12	14969	H2-Eb1	histocompatibility 2, class II antigen E beta	225.5
-0.99383266587853	3.59145017256509	160.797468482935	9.19486069443695e-13	8.23658903079126e-12	14939	Gzmb	granzyme B	240
-2.45107212634439	3.40920683334996	159.85551878535	9.83389666399472e-13	8.78347390938528e-12	16880	Lifr	leukemia inhibitory factor receptor	162
-0.591062732531161	4.95090351716347	159.810626100518	9.86552193671806e-13	8.80533577496785e-12	20947	Swap70	SWA-70 protein	170.5
-1.36009730799387	3.2303263854145	159.707220791862	9.93878417044921e-13	8.86430156606972e-12	59126	Nek6	NIMA (never in mitosis gene a)-related expressed kinase 6	109
-0.719437957807635	4.66753574315374	159.454586444095	1.01202472433787e-12	9.01961543391429e-12	381629	Atraid	all-trans retinoic acid induced differentiation factor	107.5
-2.7304183729365	1.64747825557875	158.887452313933	1.05407206505396e-12	9.38078441132196e-12	14182	Fgfr1	fibroblast growth factor receptor 1	145
-1.56054473863593	1.73086133150037	158.565056756048	1.07880903720286e-12	9.59400065792606e-12	110351	Rap1gap	Rap1 GTPase-activating protein	104
-2.55927930977634	0.423493545775521	158.329419001484	1.0972838991225e-12	9.75125958549195e-12	102502	Pls1	plastin 1 (I-isoform)	127.5
-0.620337553865456	4.72310688163812	158.180101695104	1.10916686095404e-12	9.8426572236102e-12	20148	Dhrs3	dehydrogenase/reductase (SDR family) member 3	135
-0.651905604328936	7.71391427894659	226.304667444464	1.13413135992959e-12	1.00280660159747e-11	107350	AW112010	expressed sequence AW112010	179
-0.89776034484367	4.30014917035236	157.643118080227	1.15305831172471e-12	1.01372014457625e-11	67839	Gpsm1	G-protein signalling modulator 1 (AGS3-like, C. elegans)	157
-1.13161201901884	2.43700719029086	157.28997310591	1.18293934285494e-12	1.03776808304446e-11	263803	Pkn3	protein kinase N3	111
-0.765973335456985	3.83504746516262	157.13725724439	1.19611826561687e-12	1.04783703254644e-11	545428	Ccdc141	coiled-coil domain containing 141	180
-2.48410491847961	0.820827456859525	156.814598641107	1.22448493474971e-12	1.06964403839094e-11	20732	Spint1	serine protease inhibitor, Kunitz type 1	128
-1.06830810518563	3.34649707526158	156.588594403871	1.24478469208531e-12	1.08660616955455e-11	218518	Marveld2	MARVEL (membrane-associating) domain containing 2	160.5
-0.769444330478986	3.83603289744039	156.528708684592	1.25022409748963e-12	1.09058145954531e-11	231668	Vsig10	V-set and immunoglobulin domain containing 10	246.5
-2.71217689973034	0.589696015575599	173.871377764326	1.26509469703162e-12	1.10199231848221e-11	17005	Ltk	leukocyte tyrosine kinase	138
-1.6693104677906	2.0853390770314	155.40797036494	1.35688143894413e-12	1.17199920641479e-11	72297	B3gnt3	UDP-GlcNAc:betaGal beta-1,3-N-acetylglucosaminyltransferase 3	583
-0.610998228472613	5.5826441158553	155.211955387642	1.37652114300143e-12	1.18729768335775e-11	26372	Clcn6	chloride channel, voltage-sensitive 6	127
-0.818643506400341	4.36465436138246	154.947392710897	1.40351526473981e-12	1.20888793816785e-11	66329	Susd3	sushi domain containing 3	189
-1.56933616409967	2.08233871896247	154.738491951146	1.42523226734461e-12	1.22587889922371e-11	79221	Hdac9	histone deacetylase 9	123
-1.94759034607169	1.87154042084204	154.294368700223	1.47261306952351e-12	1.26486577247706e-11	83924	Gpr137b	G protein-coupled receptor 137B	150
-0.896876592288358	3.58797838309561	154.073985100524	1.49675092765389e-12	1.28380788133099e-11	20192	Ryr3	ryanodine receptor 3	117.5
-0.810048411178908	4.01895880516055	153.875197421277	1.51888871454798e-12	1.30188951267136e-11	72709	C1qtnf6	C1q and tumor necrosis factor related protein 6	241
-3.97975120276195	-0.274969159599009	170.706114788264	1.54225080660993e-12	1.31915994340379e-11	16531	Kcnma1	potassium large conductance calcium-activated channel, subfamily M, alpha member 1	108
-0.882594204055725	3.46501938910091	153.350372114888	1.57904530765899e-12	1.34782405089645e-11	100503043	Armcx4	armadillo repeat containing, X-linked 4	87.5
-1.73091950286979	1.81639283653008	153.314674392198	1.58322911206523e-12	1.35045934718195e-11	11443	Chrnb1	cholinergic receptor, nicotinic, beta polypeptide 1 (muscle)	148
-1.38109184939867	2.21195934680776	152.881058690294	1.63501231366928e-12	1.39245768783445e-11	102857	Slc6a8	solute carrier family 6 (neurotransmitter transporter, creatine), member 8	133
-0.623455630456088	5.15474659834623	152.721173173513	1.65456334301843e-12	1.40546597903159e-11	19087	Prkar2a	protein kinase, cAMP dependent regulatory, type II alpha	102
-3.31799346755847	1.11748813415263	152.700420659224	1.6571193698336e-12	1.4066670763777e-11	57890	Il17re	interleukin 17 receptor E	98.5
-4.63274116867246	0.932447058898767	192.264856080355	1.66004467984972e-12	1.40817977422238e-11	320747	Lingo4	leucine rich repeat and Ig domain containing 4	1471.5
-3.40365436290169	-0.233003815858856	191.687255926182	1.71135723805657e-12	1.44985763731654e-11	75404	Arhgap36	Rho GTPase activating protein 36	159
-2.49101363676208	0.827469634790012	191.078742167457	1.76729069983149e-12	1.49503568336706e-11	232585	Vwde	von Willebrand factor D and EGF domains	195.5
-3.11410109805257	0.242956091420803	151.774790263409	1.7755602719726e-12	1.50100040287485e-11	101809	Spred3	sprouty-related, EVH1 domain containing 3	152
-1.29331074157671	1.93492982413616	151.659177607022	1.79098182138736e-12	1.51196182961124e-11	59049	Slc22a17	solute carrier family 22 (organic cation transporter), member 17	166
-2.68746116837578	0.793085287244024	151.440796361132	1.82050613783202e-12	1.53583384244363e-11	69513	1700030C10Rik	RIKEN cDNA 1700030C10 gene	862
-0.981006135438664	5.14480673519667	151.3677330285	1.83050054567313e-12	1.54320843402162e-11	13039	Ctsl	cathepsin L	155
-0.628637170820479	5.87567739427823	150.720620640384	1.92163991147817e-12	1.61562039519977e-11	68738	Acss1	acyl-CoA synthetase short-chain family member 1	133
-0.786169796902603	4.46776076042591	150.229350641319	1.99408682066184e-12	1.66969186744337e-11	99470	Magi3	membrane associated guanylate kinase, WW and PDZ domain containing 3	141.5
-0.652605672120026	4.64484767452412	150.098879672313	2.01381709678908e-12	1.68392295866606e-11	244650	Phlpp2	PH domain and leucine rich repeat protein phosphatase 2	156
-1.49789796594379	1.58508484776897	149.971961244735	2.03321174319188e-12	1.6989870448368e-11	268345	Kcnc2	potassium voltage gated channel, Shaw-related subfamily, member 2	718
-0.621406033370437	5.40239289381888	149.577077421577	2.09485059745413e-12	1.74930676670119e-11	74038	Brip1os	BRCA1 interacting protein C-terminal helicase 1, opposite strand	280.5
-0.653249799523946	5.94239206398251	152.042312323874	2.14553820741602e-12	1.78630104485169e-11	223693	Tmem184b	transmembrane protein 184b	94
-2.85020179543021	2.86974727146407	149.518757200655	2.14785406139917e-12	1.78630104485169e-11	12550	Cdh1	cadherin 1	166
-1.74657207969516	1.55873435468186	148.815638417267	2.21945515377167e-12	1.84336002218514e-11	106757	Catsperd	cation channel sperm associated auxiliary subunit delta	93
-0.960711391175385	3.46601799551082	148.765697681955	2.22790162894381e-12	1.84782163949041e-11	26357	Abcg2	ATP binding cassette subfamily G member 2 (Junior blood group)	125
-3.82535205665934	0.379763777161273	160.46548692993	2.26239895871069e-12	1.87145520311884e-11	81497	Btnl5-ps	butyrophilin-like 5, pseudogene	97
-0.855938882629938	3.75492719197179	148.42171616932	2.28702676612666e-12	1.88928964979088e-11	68177	Ebpl	emopamil binding protein-like	182.5
-5.5931651811376	-0.56871991860734	163.980085856175	2.37534106149713e-12	1.95699504043212e-11	58178	Sorcs1	sortilin-related VPS10 domain containing receptor 1	118.5
-1.03309184966912	2.50291628351778	147.71727251497	2.41344387911798e-12	1.98440509072738e-11	81703	Jdp2	Jun dimerization protein 2	161
-1.90021077085268	1.07569991133184	147.300927158036	2.49167792051722e-12	2.0419159645383e-11	194126	Mtmr11	myotubularin related protein 11	125
-0.679868784826151	5.42748139050016	148.547048110569	2.51258978037645e-12	2.05768406415537e-11	319278	A230050P20Rik	RIKEN cDNA A230050P20 gene	137
-2.98125962969763	0.211911491922738	163.109549193357	2.51474441882563e-12	2.05808019977909e-11	21983	Tpbg	trophoblast glycoprotein	213
-2.12473954072756	2.25669853680941	146.362373193821	2.67822539512067e-12	2.18896497622438e-11	18483	Palm	paralemmin	131
-0.773110943292321	4.60506192559962	146.132714746688	2.72612439452875e-12	2.22221536514961e-11	67171	Dram2	DNA-damage regulated autophagy modulator 2	132.5
-0.838787594006722	7.41114841641536	296.193907889254	2.78987832665101e-12	2.26967842466053e-11	16768	Lag3	lymphocyte-activation gene 3	253
-1.23762410528746	2.63937524489715	145.794231225305	2.79840807601974e-12	2.27511500147426e-11	213084	Cdkl3	cyclin-dependent kinase-like 3	171
-1.14749039851413	4.38221415697498	175.386203787349	3.08959294095487e-12	2.50358659564087e-11	433182	Eno1b	enolase 1B, retrotransposed	110
-3.44233701364476	-0.264226402542519	159.969928786364	3.09592877860459e-12	2.50707131926843e-11	16196	Il7	interleukin 7	198.5
-1.82337338387981	2.55443472458777	144.289368866657	3.1456769475271e-12	2.5456835060901e-11	77533	C030034I22Rik	RIKEN cDNA C030034I22 gene	2746
-2.53374554838568	0.595493969567368	159.703949410288	3.15145857874435e-12	2.54868780790506e-11	14187	Akr1b8	aldo-keto reductase family 1, member B8	112
-0.876275870850828	5.85809652151619	167.854470893175	3.18211658376327e-12	2.5717933046071e-11	56437	Rrad	Ras-related associated with diabetes	205
-0.603930772156196	5.54667460101759	143.775780027095	3.27458132650395e-12	2.63959543184222e-11	216760	Mfap3	microfibrillar-associated protein 3	257.5
-1.89155809283514	0.9978278906354	159.06531042011	3.28923898897299e-12	2.64967669242513e-11	14260	Fmn1	formin 1	113
-0.779904025026771	3.83876131936503	143.342597005701	3.38772449017266e-12	2.72189188163449e-11	76062	5830428M24Rik	RIKEN cDNA 5830428M24 gene	124
-0.585125275162473	4.7333684640524	143.111553007505	3.44978421948583e-12	2.76634064006556e-11	208647	Creb3l2	cAMP responsive element binding protein 3-like 2	161.5
-0.862618004564373	3.87612158843402	142.711574366628	3.56013035350294e-12	2.85296848172386e-11	66082	Abhd6	abhydrolase domain containing 6	136
-0.681939319984626	4.92241249632203	142.364009806961	3.659101619204e-12	2.92847008731225e-11	434234	Rexo5	RNA exonuclease 5	116
-0.624680977891982	5.77693778378041	145.960676068351	3.78109524918102e-12	3.02021726226735e-11	72727	B3gat3	beta-1,3-glucuronyltransferase 3 (glucuronosyltransferase I)	291
-0.763227559222337	4.93878491429644	141.903117931498	3.79493295095409e-12	3.02930584296186e-11	212943	Fam46a	family with sequence similarity 46, member A	342
-1.17356887940141	2.67379812021084	141.845729588699	3.81222217291013e-12	3.04113604298795e-11	29817	Igfbp7	insulin-like growth factor binding protein 7	122
-0.61138674214594	6.53894045857919	141.770452358842	3.83502928919762e-12	3.05339726923381e-11	22165	Txk	TXK tyrosine kinase	101
-3.26613116065251	-0.222659928389586	156.565943436124	3.89453757988129e-12	3.09677336161381e-11	12745	Clgn	calmegin	146
-0.949792739825534	4.45235603295545	140.840444794696	4.1292321392924e-12	3.26652230312553e-11	78309	Cul9	cullin 9	165
-1.40369323674647	1.96165208820592	140.632419867195	4.19830698892201e-12	3.31690488662941e-11	18606	Enpp2	ectonucleotide pyrophosphatase/phosphodiesterase 2	114.5
-1.59307906736043	2.10451651739426	140.367874532349	4.28795006252331e-12	3.37689775703962e-11	13807	Eno2	enolase 2, gamma neuronal	134
-2.44226778094695	1.5043914821606	140.174468538798	4.354789018438e-12	3.42515557727336e-11	69784	1500009L16Rik	RIKEN cDNA 1500009L16 gene	59
-3.05776926114633	0.812983984557562	140.117898373597	4.37455020931886e-12	3.43850254806512e-11	209590	Il23r	interleukin 23 receptor	124
-1.74510585204905	5.48311378175293	139.404992306706	4.63202265105329e-12	3.61550209081264e-11	17067	Ly6c1	lymphocyte antigen 6 complex, locus C1	127.5
-1.12044407023442	3.38429261403839	145.100671508233	4.63747503574504e-12	3.61746548545103e-11	241950	Bbs12	Bardet-Biedl syndrome 12 (human)	2315
-1.21435038765643	4.94304564623611	137.907549844812	5.22748584394105e-12	4.05459339671423e-11	231507	Plac8	placenta-specific 8	125
-1.41023684791942	2.70503403828077	137.687136231793	5.32187246057025e-12	4.12261025766313e-11	16162	Il12rb2	interleukin 12 receptor, beta 2	138
-1.4569700051062	1.76543742814563	137.637217626509	5.34350241912556e-12	4.13157057729878e-11	54195	Gucy1b3	guanylate cyclase 1, soluble, beta 3	140
-1.28356096073699	2.25258861108876	137.444539198722	5.42788193300329e-12	4.18630067431444e-11	64945	Cldn12	claudin 12	90
-0.640664509605373	5.31178674004787	137.365538790302	5.46289179618024e-12	4.21066572300075e-11	328734	Pisd-ps2	phosphatidylserine decarboxylase, pseudogene 2	160
-0.821269770976402	4.01251758954675	137.279120233329	5.50146744489200e-12	4.23509840742093e-11	66079	Tmem42	transmembrane protein 42	196
-1.28683398286668	2.6951556707211	137.230048031791	5.52350270494629e-12	4.24940554758422e-11	26972	Spo11	SPO11 meiotic protein covalently bound to DSB	100
-0.639830495794029	6.02053504575675	136.949716944303	5.65121575974382e-12	4.34012590642992e-11	75292	Prkd3	protein kinase D3	132
-0.742411278037965	6.56038101050935	217.918270035326	6.00116179568575e-12	4.58904042597841e-11	12367	Casp3	caspase 3	152.5
-4.29690723430313	-0.396930875047709	169.145978016367	6.01755404091263e-12	4.59528273442799e-11	12808	Cobl	cordon-bleu WH2 repeat	189
-1.1095878664415	6.40765824630222	345.789734103521	6.01785422638008e-12	4.59528273442799e-11	60505	Il21	interleukin 21	187
-0.628195301494077	4.88326561176202	135.998863969032	6.10861233822086e-12	4.65304750586681e-11	66172	Med11	mediator complex subunit 11	133
-1.85419384956502	3.41591864073392	135.907586976013	6.15457029461737e-12	4.68515712724365e-11	78416	Rnase6	ribonuclease, RNase A family, 6	535.5
-1.55009921542352	2.40302791948255	159.392230659596	6.46245949679579e-12	4.90740527879369e-11	14425	Galnt3	polypeptide N-acetylgalactosaminyltransferase 3	173
-1.40855000127513	1.70910807835348	135.235934746434	6.50440289204278e-12	4.93621259527362e-11	22685	Zfp239	zinc finger protein 239	123
-0.592214916457055	4.97953280362618	134.255756384466	7.0538634308165e-12	5.3269427269998e-11	20498	Slc12a4	solute carrier family 12, member 4	133
-0.952602937296629	2.73241841620918	147.280920431801	7.45095820912107e-12	5.59935645282149e-11	76650	Srxn1	sulfiredoxin 1 homolog (S. cerevisiae)	1406
-1.08424778030986	3.75940154639995	133.417524926788	7.5634230182653e-12	5.67348850888999e-11	210104	Zfp658	zinc finger protein 658	127
-0.848038131718849	3.8918641148713	133.161974631944	7.72654090596796e-12	5.78176211049863e-11	72723	Zfp74	zinc finger protein 74	127
-2.9353318988733	0.604446541039111	132.797719296684	7.96561928798395e-12	5.94982005882949e-11	72179	Fbxl2	F-box and leucine-rich repeat protein 2	75
-3.21222856930758	0.0517516039574551	164.272149941321	8.05328269195449e-12	6.00437547922539e-11	14588	Gfra4	glial cell line derived neurotrophic factor family receptor alpha 4	122.5
-3.05780584568374	0.462636071839442	134.741358472145	8.12250416514616e-12	6.05232206909287e-11	75424	Zfp820	zinc finger protein 820	116
-1.62148396563059	4.41931564747238	160.778853339262	8.40812540214655e-12	6.24248828078596e-11	21822	Tgtp1	T cell specific GTPase 1	1404.5
-1.33284787658518	2.02432206880488	131.771442514832	8.68304063894008e-12	6.43495857700511e-11	20190	Ryr1	ryanodine receptor 1, skeletal muscle	120.5
-4.44070194281809	-0.437721488994753	131.47102708953	8.9059722210293e-12	6.58432532091344e-11	50876	Tmod2	tropomodulin 2	145
-2.62730824399693	2.59790715799262	131.300854813672	9.03497821648628e-12	6.66769482878739e-11	16612	Klk1	kallikrein 1	165
-1.66566499886453	3.31738025982754	231.98565687439	9.36885462921264e-12	6.88110807799715e-11	67080	1700019D03Rik	RIKEN cDNA 1700019D03 gene	417
-0.657160747529424	5.26524310364475	130.786694127293	9.43712068926693e-12	6.92299079986306e-11	14672	Gna11	guanine nucleotide binding protein, alpha 11	155
-6.39218391161364	-0.88022799235737	130.642546904198	9.5532880426852e-12	6.99987202984852e-11	433470	AA467197	expressed sequence AA467197	62
-0.779780483583842	3.77768893006762	130.365780141518	9.7806669632756e-12	7.14522390193746e-11	71890	Mad2l2	MAD2 mitotic arrest deficient-like 2	95
-5.59213223215293	-0.635189543474057	142.377196341451	1.06480688267403e-11	7.73759668076459e-11	233038	Nccrp1	non-specific cytotoxic cell receptor protein 1 homolog (zebrafish)	117.5
-0.949867521431873	3.5466730484932	128.744748162707	1.12348934916789e-11	8.15440089198636e-11	73174	Tbkbp1	TBK1 binding protein 1	176
-6.77514215116489	-0.727112596020218	182.551518097146	1.13210815251579e-11	8.2024565379629e-11	240411	Loxhd1	lipoxygenase homology domains 1	155
-2.17956013415571	0.231230798065414	128.044452358381	1.19336217558188e-11	8.61080370043471e-11	104943	Fam110c	family with sequence similarity 110, member C	1335
-2.40870222911897	0.271532590546106	127.74683137544	1.22446048904907e-11	8.81969581498096e-11	26422	Nbea	neurobeachin	127.5
-0.907481891411884	2.96460955227681	127.709583102676	1.22841350797647e-11	8.84299776607021e-11	73242	Atat1	alpha tubulin acetyltransferase 1	97
-0.964350615143534	5.13511285014305	126.508050661034	1.36358620850259e-11	9.72512526353587e-11	241633	Atp8b4	ATPase, class I, type 8B, member 4	115
-3.65293133595047	-0.51730134341273	126.051470447133	1.41907445889596e-11	1.01033179827871e-10	241727	Snph	syntaphilin	138
-0.670484643704012	4.46802261519032	125.665365921128	1.46789431222018e-11	1.04388303946974e-10	215707	Ccdc92	coiled-coil domain containing 92	177
-0.604007220744837	5.11340842984471	125.587220375037	1.47799328661178e-11	1.04864304788003e-10	56434	Tspan3	tetraspanin 3	153
-1.2775052201845	2.27441366843015	125.328451420424	1.51197173983583e-11	1.0702848229631e-10	192120	Bspry	B-box and SPRY domain containing	231
-0.879095222075583	3.22601192565147	125.05628544705	1.54861787428027e-11	1.09433886158979e-10	70101	Cyp4f16	cytochrome P450, family 4, subfamily f, polypeptide 16	128
-1.02203859499304	3.10521110899806	124.809551291771	1.58266610133398e-11	1.11711738510778e-10	71675	0610010F05Rik	RIKEN cDNA 0610010F05 gene	100
-0.864994110678446	4.03613634864783	124.76039336304	1.58954538202712e-11	1.12133049658809e-10	102635552	Gm32856	predicted gene, 32856	171
-6.213607067713	-1.12697871824375	136.119861142039	1.70583190893157e-11	1.19787523502338e-10	380863	Tmem171	transmembrane protein 171	207.5
-1.37293393770966	1.97834767923868	123.161811098433	1.83175032465731e-11	1.28410180698942e-10	106522	Pkdcc	protein kinase domain containing, cytoplasmic	174
-2.18903566867205	2.79050321292125	133.592440931849	1.8881340375817e-11	1.31987213058421e-10	100042480	Nhsl2	NHS-like 2	174.5
-8.56197844449798	0.230730849169511	150.359731364109	1.93367699930433e-11	1.34864663649102e-10	240332	Slc6a7	solute carrier family 6 (neurotransmitter transporter, L-proline), member 7	133.5
-1.70291898610279	1.34891914112671	122.280017680338	1.98210390198979e-11	1.38007765747927e-10	208111	Zfp976	zinc finger protein 976	126
-1.40982768480076	2.65497077053186	122.15043664341	2.00529494839248e-11	1.39441219535128e-10	140482	Zfp358	zinc finger protein 358	999.5
-2.45659172695433	0.920589928378433	149.350648015079	2.00608785431717e-11	1.39441219535128e-10	16518	Kcnj2	potassium inwardly-rectifying channel, subfamily J, member 2	2724
-1.8585841169393	1.12285058690824	122.087078392856	2.01674022498816e-11	1.40023615282859e-10	432552	Fam71b	family with sequence similarity 71, member B	1095
-2.13892448537056	0.518963463663257	122.028839299058	2.02732274852151e-11	1.40679066442476e-10	56707	Zfp111	zinc finger protein 111	170.5
-1.16462247531713	2.09328855939297	121.733260802928	2.08196056082604e-11	1.442267054426e-10	67454	Ikbip	IKBKB interacting protein	558.5
-1.30263879256104	2.21902658903255	121.623519826319	2.10264762348901e-11	1.45496127969181e-10	14788	Gpr162	G protein-coupled receptor 162	251.5
-0.728305947868952	4.41387112309554	121.52561890065	2.12128939955603e-11	1.46703658250037e-10	209488	Hsh2d	hematopoietic SH2 domain containing	133.5
-3.03308585626565	0.859853257371744	121.496200430677	2.12692578420823e-11	1.47010914052148e-10	17064	Cd93	CD93 antigen	3319
-2.06266501339901	0.957846675947994	132.463572396021	2.26610008855032e-11	1.55930473690918e-10	54561	Nap1l3	nucleosome assembly protein 1-like 3	2825
-1.15314273650393	3.13762521549532	120.569358957207	2.31301524918268e-11	1.58981076027807e-10	433586	Maml3	mastermind like transcriptional coactivator 3	1328
-1.37544649598475	2.11242259674517	120.539464936807	2.31930158722091e-11	1.59324247907417e-10	237711	Eml6	echinoderm microtubule associated protein like 6	143
-2.26856015247114	0.433429344773025	120.325693246092	2.36479421511882e-11	1.62268358482554e-10	20273	Scn8a	sodium channel, voltage-gated, type VIII, alpha	148.5
-1.40024990811045	4.68325425896826	120.26402898915	2.37809462155156e-11	1.6309015285997e-10	272382	Spib	Spi-B transcription factor (Spi-1/PU.1 related)	112
-0.669849448874355	4.42147490449211	120.144720653767	2.40405731444825e-11	1.64778931230156e-10	114663	Impa2	inositol (myo)-1(or 4)-monophosphatase 2	121.5
-0.730255968265135	4.76279581380515	120.816801060051	2.4736658031382e-11	1.69173468613288e-10	382793	Mtx3	metaxin 3	89
-2.95357918159845	0.275255033469667	119.768959887792	2.48783846531949e-11	1.69954000983584e-10	320712	Abi3bp	ABI gene family, member 3 (NESH) binding protein	75
-1.09475759776049	2.54046680926833	119.5263206748	2.54360349532742e-11	1.73187198739347e-10	117149	Tirap	toll-interleukin 1 receptor (TIR) domain-containing adaptor protein	116
-0.935358961646877	3.64730086510925	118.955777526629	2.68009818146214e-11	1.81787480610731e-10	103012	Firre	functional intergenic repeating RNA element	154.5
-1.07301363009461	2.91316151911059	118.820719598625	2.71354898469519e-11	1.83944869810075e-10	18645	Pfn2	profilin 2	407
-0.681500868065036	4.32345832966036	118.723236132151	2.73797237376307e-11	1.85294536965053e-10	232785	Zfp783	zinc finger protein 783	164.5
-1.46833410249611	0.917870184296276	118.555206477008	2.78062709200938e-11	1.87974664611852e-10	235300	Tmem136	transmembrane protein 136	200
-0.773876360943403	4.81489250732166	118.393717197679	2.82229570939796e-11	1.90686869186257e-10	625360	BC147527	cDNA sequence BC147527	230
-0.875016882590256	2.88876185937801	118.073992632694	2.90678791371854e-11	1.95858351932556e-10	13599	Ecel1	endothelin converting enzyme-like 1	99
-1.33607028667214	2.4789105615458	117.761460858675	2.99201412667675e-11	2.01380535509713e-10	212862	Chpt1	choline phosphotransferase 1	148
-0.635338300616613	4.70456611391754	117.632461281792	3.02797203965768e-11	2.03578229325675e-10	236733	Usp11	ubiquitin specific peptidase 11	118
-0.77891893748978	4.0229245975635	117.44774815879	3.08027141065824e-11	2.06981467349032e-10	71986	Ddx28	DEAD (Asp-Glu-Ala-Asp) box polypeptide 28	1871
-0.879700088841535	4.93547386090214	117.389267073798	3.09703150279364e-11	2.07994204034402e-10	237847	Rtn4rl1	reticulon 4 receptor-like 1	1654
-1.03912883088476	3.83481209745486	117.109172659042	3.17867503668e-11	2.13128690401674e-10	68799	Rgmb	repulsive guidance molecule family member B	575
-1.01035215696716	2.34276259360592	116.892465675243	3.24342997954989e-11	2.1699797424289e-10	382913	Neil2	nei like 2 (E. coli)	197
-3.71191154326582	-0.594709206109455	116.609663609196	3.33007739483999e-11	2.22553246186892e-10	12557	Cdh17	cadherin 17	137
-1.84759798408688	1.38748780092919	116.456185257287	3.37814095103643e-11	2.25642961463751e-10	14064	F2rl2	coagulation factor II (thrombin) receptor-like 2	1232
-1.89194238057815	1.03103179113423	116.187688704309	3.46402765533606e-11	2.31129082506903e-10	244694	Kdm4d	lysine (K)-specific demethylase 4D	1331
-2.39835032511204	0.767964229359006	116.135072445057	3.48113216365883e-11	2.32054284433194e-10	213121	Ankrd35	ankyrin repeat domain 35	90
-1.42545396416827	2.03916508308414	120.82879617852	3.65118127642209e-11	2.4230387813411e-10	16164	Il13ra1	interleukin 13 receptor, alpha 1	139
-1.65030336254376	1.35523578372797	115.585654773467	3.66526423539175e-11	2.42918317147919e-10	18007	Neo1	neogenin	151.5
-4.87670506650644	-0.68368936913191	115.572116158054	3.66993178500186e-11	2.43024461268107e-10	209047	Gipc3	GIPC PDZ domain containing family, member 3	183.5
-0.618922177530784	4.84812742662582	115.149374705836	3.81894025233496e-11	2.52349179656705e-10	56737	Alg2	asparagine-linked glycosylation 2 (alpha-1,3-mannosyltransferase)	2553
-0.976016618461363	3.03457605652077	114.837737153046	3.93294928762823e-11	2.5960416064157e-10	11480	Acvr2a	activin receptor IIA	144
-0.585709593443419	6.16492313778222	114.80010036675	3.94696412531697e-11	2.60389700758057e-10	667373	Ifit1bl1	interferon induced protein with tetratricpeptide repeats 1B like 1	160
-2.33424666061503	1.26264362198484	114.495447771629	4.06240488118586e-11	2.67718785027107e-10	58861	Cysltr1	cysteinyl leukotriene receptor 1	90
-4.00083856321956	-0.864052264578012	125.065728929217	4.11106618298213e-11	2.70636035145863e-10	107587	Osr2	odd-skipped related 2	421.5
-2.28732443993767	1.90518123457394	114.279608743515	4.1463874717659e-11	2.72378957278617e-10	66895	Pxdc1	PX domain containing 1	118
-0.797361076676731	3.09758940063187	113.887435598178	4.30379897600464e-11	2.81817607588778e-10	96875	Prg4	proteoglycan 4 (megakaryocyte stimulating factor, articular superficial zone protein)	123
-0.824306981919266	3.52096200288041	113.633069704816	4.40932594873523e-11	2.88267875321506e-10	66220	Zdhhc12	zinc finger, DHHC domain containing 12	157
-0.822649814816292	4.20581483544683	113.391475523521	4.51213493755034e-11	2.94676384018068e-10	71448	Tmem80	transmembrane protein 80	99
-0.633655599552172	4.55941526865946	113.33511190789	4.53648919904026e-11	2.96109896473656e-10	73124	Golim4	golgi integral membrane protein 4	97
-0.707459867522795	4.31452312513164	112.904518920855	4.72727770148728e-11	3.07585205753929e-10	102774	Bbs4	Bardet-Biedl syndrome 4 (human)	89.5
-0.653110894117188	4.31849517772297	112.796693406754	4.77639270166683e-11	3.10580388454285e-10	105663	Thtpa	thiamine triphosphatase	1419.5
-4.2510252754304	-0.323361360706678	123.189036099735	4.80427684519163e-11	3.12072375161381e-10	18361	Olfr60	olfactory receptor 60	936
-0.856819856845609	4.11858704559577	120.190562660572	4.91287331033027e-11	3.18651187800621e-10	71147	Oxsm	3-oxoacyl-ACP synthase, mitochondrial	1008
-2.51619881211141	-0.152473870244231	122.388167894933	5.13773622241065e-11	3.3218633622799e-10	246316	Lgi2	leucine-rich repeat LGI family, member 2	165
-1.73955178113922	1.245278686933	111.607818195503	5.35584905650313e-11	3.45563084488995e-10	230612	Slc5a9	solute carrier family 5 (sodium/glucose cotransporter), member 9	151
-2.33262330767338	0.836270756329613	111.164785651054	5.59075105645369e-11	3.59588933484804e-10	68713	Ifitm1	interferon induced transmembrane protein 1	269
-1.4535343516863	1.21766998824914	111.079440248948	5.63726250999075e-11	3.62391243922527e-10	73379	Dcbld2	discoidin, CUB and LCCL domain containing 2	130
-0.650042558699806	4.52887388196181	110.6886618818	5.85560880893369e-11	3.75252516647431e-10	320080	Zbtb39	zinc finger and BTB domain containing 39	2975
-2.54920473903061	-0.31195562599012	110.61540217538	5.89754586610807e-11	3.77743486390292e-10	75604	Tm4sf5	transmembrane 4 superfamily member 5	184
-1.75636489641823	1.23029609709006	110.397992545555	6.02391391139967e-11	3.85636942030716e-10	72147	Zbtb46	zinc finger and BTB domain containing 46	434
-0.617969973681095	4.15940400977097	109.806347278609	6.38278588342197e-11	4.07340796508334e-10	246730	Oas1a	2'-5' oligoadenylate synthetase 1A	232
-2.21549073616594	0.329079313458041	109.215703604975	6.76409034534184e-11	4.30337297435824e-10	22341	Vegfc	vascular endothelial growth factor C	202
-1.73068680746725	0.803713476374487	108.786287606648	7.05666629994559e-11	4.47794738879082e-10	328778	Rab26	RAB26, member RAS oncogene family	67
-0.882462210472068	3.27206388923445	108.494060276971	7.26353890506228e-11	4.60447805937479e-10	271305	Phf21b	PHD finger protein 21B	93
-1.98344002062776	3.5059779409141	108.355192524156	7.41070279214123e-11	4.68811639911677e-10	14025	Bcl11a	B cell CLL/lymphoma 11A (zinc finger protein)	360
-2.45064375511857	-0.128338367553801	108.233138760685	7.45376758019022e-11	4.71052105106223e-10	14853	Gspt2	G1 to S phase transition 2	2493
-1.18580785026018	2.85720382576858	108.120991508185	7.53717065938534e-11	4.76066690492171e-10	74002	Psd2	pleckstrin and Sec7 domain containing 2	151.5
-1.10716236174318	2.79502432341	108.116079033368	7.54084690387453e-11	4.76066690492171e-10	245174	Zfp937	zinc finger protein 937	113.5
-1.26631173587454	1.98134417333121	107.685930329255	7.87034928430795e-11	4.96359918765084e-10	21950	Tnfsf9	tumor necrosis factor (ligand) superfamily, member 9	476
-1.62627712185605	0.598998928318825	107.286011485235	8.1906167099177e-11	5.15239152278122e-10	108075	Ltbp4	latent transforming growth factor beta binding protein 4	135.5
-0.603572408402019	4.76831164904763	107.108563379287	8.33718774452439e-11	5.23657019119362e-10	11622	Ahr	aryl-hydrocarbon receptor	142
-1.25968952902092	2.78420059967418	106.960939580143	8.46127431413992e-11	5.30639082114366e-10	56367	Scoc	short coiled-coil protein	110
-1.50260355969332	2.25400867158246	106.388812040111	8.96128250625119e-11	5.60284855987289e-10	319924	Apba1	amyloid beta (A4) precursor protein binding, family A, member 1	146
-1.59120448723737	1.39385807903105	105.983782775036	9.3344293434379e-11	5.82727654450708e-10	226352	Epb41l5	erythrocyte membrane protein band 4.1 like 5	94.5
-3.46732151414794	1.50259370818376	105.889813548367	9.42336874763115e-11	5.8708969582485e-10	54672	Adgrg3	adhesion G protein-coupled receptor G3	135.5
-0.698293782256912	5.4528704066927	117.505071700772	1.02901260981935e-10	6.36901925384169e-10	56220	Zfp386	zinc finger protein 386 (Kruppel-like)	143
-0.76339109788581	3.86856817767074	104.984567789818	1.0328389499292e-10	6.38949138436866e-10	223732	Rtl6	retrotransposon Gag like 6	4426
-1.80019702849151	0.367087708770723	104.923854441175	1.03923462490344e-10	6.41507521411715e-10	93712	Pcdhga4	protocadherin gamma subfamily A, 4	1028.5
-0.65873602718449	6.83614432772949	173.831728319646	1.05649937763776e-10	6.50645141718216e-10	106869	Tnfaip8	tumor necrosis factor, alpha-induced protein 8	338
-0.791548881344958	3.4067563340915	104.522483975026	1.08260246997303e-10	6.6538995123043e-10	73895	4930431P03Rik	RIKEN cDNA 4930431P03 gene	100
-6.31092757288517	-1.07983141980665	113.686270062242	1.09191883155629e-10	6.70446871798543e-10	235180	Fez1	fasciculation and elongation protein zeta 1 (zygin I)	87
-0.969713852987226	3.62850701853053	104.428569488261	1.09302838478169e-10	6.70459691999802e-10	105841	Dennd3	DENN/MADD domain containing 3	138
-1.65562198778348	1.7852765776654	104.158371130402	1.12363142439859e-10	6.88203294595593e-10	93961	B3galt5	UDP-Gal:betaGlcNAc beta 1,3-galactosyltransferase, polypeptide 5	177
-1.83841103256321	0.296981379718365	103.999656513634	1.14203635754752e-10	6.98434052428642e-10	229658	Vangl1	VANGL planar cell polarity 1	183.5
-0.858857791610124	3.19071891333253	103.396372027591	1.21500991984136e-10	7.39756657572221e-10	67062	Slc25a53	solute carrier family 25, member 53	108.5
-1.6741605122269	1.34857189533218	107.017452279945	1.21954220936032e-10	7.4178278482425e-10	11554	Adrb1	adrenergic receptor, beta 1	2491
-0.749299158667768	4.43124266276072	103.256809924494	1.23259599869419e-10	7.4898297562488e-10	68480	Card19	caspase recruitment domain family, member 19	116.5
-0.926009127009448	2.93425808068826	103.032461215842	1.26144233145488e-10	7.66133392333816e-10	17756	Map2	microtubule-associated protein 2	114
-0.617012624363987	3.86018416583813	102.883263503377	1.28102741922674e-10	7.77261808995852e-10	20361	Sema7a	sema domain, immunoglobulin domain (Ig), and GPI membrane anchor, (semaphorin) 7A	134
-2.2464667522497	0.185643424403071	123.332652201953	1.32633544026696e-10	8.02775116352241e-10	52250	Reep1	receptor accessory protein 1	121
-2.30512236692904	0.249811178089151	102.362032977378	1.35205784145014e-10	8.17540325632861e-10	433904	Ociad2	OCIA domain containing 2	118
-4.66935190398764	-0.192208878599681	103.391125579211	1.35906320993652e-10	8.21372991010209e-10	17086	Ncr1	natural cytotoxicity triggering receptor 1	59
-1.39145997389921	2.40692467177228	101.993325188675	1.40485649432833e-10	8.48216541207945e-10	67477	Abhd15	abhydrolase domain containing 15	1624.5
-0.776441245541092	4.70298555583439	112.321716105643	1.43860687318133e-10	8.66894366779572e-10	234413	Zfp961	zinc finger protein 961	111
-0.94402956533528	3.3570450136916	101.660406716074	1.45443829490181e-10	8.75577540484143e-10	50884	Nckap1	NCK-associated protein 1	107
-0.665666129329189	3.2939248608133	101.628382671753	1.4593059608361e-10	8.78078725921753e-10	54324	Arhgef5	Rho guanine nucleotide exchange factor (GEF) 5	130
-5.91814229443147	-0.269252754507658	110.184745256274	1.49917374588348e-10	9.00747464782772e-10	27278	Clnk	cytokine-dependent hematopoietic cell linker	72
-1.51382524103536	1.48349045564	101.3153993197	1.50781277536256e-10	9.05496341011247e-10	233806	Tmem159	transmembrane protein 159	169
-2.45973861700511	0.102288905049984	101.260769608877	1.51645577108286e-10	9.10242969416547e-10	320981	Enpp6	ectonucleotide pyrophosphatase/phosphodiesterase 6	161
-2.09200006888912	0.627375497622998	109.634688013555	1.57690412086076e-10	9.42850876536021e-10	22063	Trpc1	transient receptor potential cation channel, subfamily C, member 1	195
-0.711184572487264	4.73857090731549	100.558074606312	1.63250933493321e-10	9.73734502584618e-10	23962	Oasl2	2'-5' oligoadenylate synthetase-like 2	267
-1.28287585593778	2.05869496074466	108.678102524887	1.72266562024992e-10	1.02255770817437e-09	76850	Ago4	argonaute RISC catalytic subunit 4	142.5
-0.780664923272123	3.06874933308945	99.8420603875258	1.76065146386627e-10	1.04359692398657e-09	16400	Itga3	integrin alpha 3	126
-1.78357466860259	0.771867913080585	99.5235042113277	1.82110321836391e-10	1.07787257763519e-09	320705	Bend6	BEN domain containing 6	197.5
-2.03683345605326	3.1656053276549	101.738953212123	1.83637421641493e-10	1.08586755754118e-09	14598	Ggt1	gamma-glutamyltransferase 1	144
-4.05981574131741	-0.013039150144565	119.170354957476	1.84159874738847e-10	1.08843434604528e-09	16525	Kcnk1	potassium channel, subfamily K, member 1	713
-4.43431006550198	-0.0463236140401582	99.3895380028791	1.84718926513528e-10	1.09069176311943e-09	54562	Lrrc6	leucine rich repeat containing 6 (testis)	116
-1.02625277557348	3.05895091261306	99.1255046779758	1.89978639783828e-10	1.11746270593e-09	386655	Eid2	EP300 interacting inhibitor of differentiation 2	1288
-1.84200292034803	0.757447395241007	107.514840459341	1.91985939747396e-10	1.12873070160796e-09	233147	Zfp939	zinc finger protein 939	118.5
-1.96777912078101	0.246588974912544	98.8389556840324	1.95869726275589e-10	1.1504661032601e-09	106369	Ypel1	yippee like 1	175.5
-0.662337362166112	4.03559993462585	98.1086897508602	2.11790206414171e-10	1.23748575540956e-09	66274	Lyrm9	LYR motif containing 9	117
-0.824278456253676	5.08229292379385	114.016321009132	2.12045147342788e-10	1.2381897304338e-09	64380	Ms4a4c	membrane-spanning 4-domains, subfamily A, member 4C	120
-1.85311314681493	0.650302931267745	97.7705466807721	2.19628665257464e-10	1.27964345788845e-09	192187	Stab1	stabilin 1	112
-2.94244771154425	0.736421972467436	106.045035461761	2.20467253463001e-10	1.28352406741629e-09	16641	Klrc1	killer cell lectin-like receptor subfamily C, member 1	143
-0.758857281388608	4.48056370775952	97.3462926331955	2.31244825759812e-10	1.34414465261142e-09	233805	Dcun1d3	DCN1, defective in cullin neddylation 1, domain containing 3 (S. cerevisiae)	371.5
-0.715209546618612	5.01868708923887	97.7840558404431	2.36688540889416e-10	1.37384201608621e-09	245536	Gm614	predicted gene 614	125
-4.23254044531279	-0.896673224819632	104.978879011032	2.43977509672922e-10	1.41415105253712e-09	234214	Sorbs2	sorbin and SH3 domain containing 2	111
-0.681802781232724	4.22825295939867	96.7598029425065	2.44977819443662e-10	1.41928118630648e-09	64451	Dip2a	disco interacting protein 2 homolog A	120
-2.29174318675787	0.481332413520652	96.6791791171305	2.47131243975435e-10	1.42973956413595e-09	83396	Glis2	GLIS family zinc finger 2	177
-3.99869461589346	-0.83257449391925	96.5768923092714	2.49892624893573e-10	1.44300396662641e-09	76132	Faxc	failed axon connections homolog	210.5
-1.51838794073125	1.62586768548991	96.5328061766139	2.51093012754592e-10	1.44925615655966e-09	100048701	AI847159	expressed sequence AI847159	220
-2.04352282498383	1.19211601789084	96.3663534440798	2.55681452679024e-10	1.47366797035449e-09	72049	Tnfrsf13c	tumor necrosis factor receptor superfamily, member 13c	204
-0.843262826890335	3.66776330531879	101.741589450509	2.57962056172135e-10	1.48403486495665e-09	66995	Zcchc18	zinc finger, CCHC domain containing 18	224
-1.06899054955058	2.68730135676663	96.1784384067153	2.60970155060105e-10	1.50063930899875e-09	100503676	Gm38426	predicted gene, 38426	194
-1.71148535280548	0.747297483511103	103.781457855978	2.7366050027163e-10	1.57141090062735e-09	16716	Ky	kyphoscoliosis peptidase	109
-1.01392781532361	2.7990387087003	95.5363184514526	2.79948742445331e-10	1.60452706407591e-09	228071	Sestd1	SEC14 and spectrin domains 1	114.5
-1.08931167576757	2.72464018777054	95.0649165752068	2.94824829928437e-10	1.68196268190299e-09	21899	Tlr6	toll-like receptor 6	1300
-3.686804913755	-1.11712464926675	94.8314645167495	3.0250478213529e-10	1.72417926957907e-09	76770	2010005H15Rik	RIKEN cDNA 2010005H15 gene	98
-1.38049282668569	1.08370276681292	94.6540396358615	3.08485449428049e-10	1.75664136874955e-09	22355	Vipr2	vasoactive intestinal peptide receptor 2	100
-1.11680202325038	1.87237235836732	94.4246307624067	3.16407643479846e-10	1.80008911997287e-09	230757	5730409E04Rik	RIKEN cDNA 5730409E04Rik gene	2691
-0.726857605209459	4.39815658887132	94.9875658128562	3.20349814583235e-10	1.82083464061915e-09	67912	1600012H06Rik	RIKEN cDNA 1600012H06 gene	2373
-5.48556593020029	-0.980655362219779	93.9840821769454	3.32241572994884e-10	1.88581541685622e-09	271375	Cd200r2	Cd200 receptor 2	240.5
-5.31720451448672	-1.22651273356104	111.971887771884	3.32650632804917e-10	1.88726754687156e-09	20349	Sema3e	sema domain, immunoglobulin domain (Ig), short basic domain, secreted, (semaphorin) 3E	120
-4.37690505638697	-0.83263168001202	111.431819742683	3.48185404132953e-10	1.96454403238918e-09	116838	Rims2	regulating synaptic membrane exocytosis 2	135.5
-0.683458459434136	3.60705449792554	93.4802066642037	3.51403292889337e-10	1.97849648423194e-09	67512	Agpat2	1-acylglycerol-3-phosphate O-acyltransferase 2 (lysophosphatidic acid acyltransferase, beta)	155
-2.19349836060859	3.73848041198188	229.526799044806	3.5353468539044e-10	1.98835010043564e-09	433801	Gm13212	predicted gene 13212	131
-1.78729621857351	0.719232946941846	93.089406580978	3.67082964144754e-10	2.05908840288675e-09	213575	Dync2li1	dynein cytoplasmic 2 light intermediate chain 1	78
-0.778165482908595	5.80113157459699	136.124325505641	3.72503727784041e-10	2.08836068052619e-09	27801	Zdhhc8	zinc finger, DHHC domain containing 8	136
-3.11542509835103	-0.317299730384197	92.5124796015836	3.91621853058767e-10	2.18856913072815e-09	223864	Rapgef3	Rap guanine nucleotide exchange factor (GEF) 3	94.5
-1.40533347046628	0.670059500997523	92.4116889485512	3.9608708269477e-10	2.21051409041753e-09	21916	Tmod1	tropomodulin 1	137.5
-1.43406901049859	1.58303367253063	92.3173261246935	4.00317211897816e-10	2.23209918467424e-09	97775	D930048N14Rik	RIKEN cDNA D930048N14 gene	199
-0.673019277987072	4.40851263347019	92.0374196336856	4.13153365380032e-10	2.30158751758745e-09	100042165	BC005561	cDNA sequence BC005561	2590.5
-2.43013376755538	2.10762186873539	99.4194097627745	4.19680602524245e-10	2.33478138269699e-09	387565	Cd300c	CD300C molecule	135
-0.81534507351211	3.978769632595	91.8774109892628	4.2068948015634e-10	2.33828173604948e-09	18413	Osm	oncostatin M	137
-0.869631217983769	3.5078605593579	91.8468354221451	4.22146288820469e-10	2.34532063121413e-09	21778	Tex9	testis expressed gene 9	83
-2.53976518226647	2.49579983690362	91.5732813899154	4.35424182164324e-10	2.41255944746648e-09	66528	Smim5	small integral membrane protein 5	204
-0.848454601872788	4.52295166502975	105.858899278342	4.38017615799688e-10	2.42583766807768e-09	233812	BC030336	cDNA sequence BC030336	251
-1.18228326825997	4.8006372824084	91.3115804844793	4.48547978986784e-10	2.47747329918396e-09	217316	Slc16a5	solute carrier family 16 (monocarboxylic acid transporters), member 5	574
-0.792162668059193	3.10438731507068	91.3009479280208	4.49090097584275e-10	2.47935577406791e-09	54201	Zfp316	zinc finger protein 316	128
-0.760094799439636	3.7071121174871	90.908374282876	4.69607892798341e-10	2.58221447124873e-09	382019	Zfp882	zinc finger protein 882	133
-1.77654375148385	0.271738878221681	98.0073137005274	4.83565428052675e-10	2.65422253891479e-09	66371	Chmp4c	charged multivesicular body protein 4C	178
-1.20968915698338	2.41560002980419	90.6421744074994	4.84093241972305e-10	2.65593606297233e-09	73680	Zbtb8a	zinc finger and BTB domain containing 8a	289
-2.62897444871226	-0.285340377514836	120.306608750421	4.93756159502007e-10	2.7053356835348e-09	13809	Enpep	glutamyl aminopeptidase	133
-0.809516508283259	3.77875396893733	90.4031781548831	4.97508212209496e-10	2.72105179830567e-09	236193	Zfp709	zinc finger protein 709	134
-0.620977993929677	4.00738290354306	90.208494795663	5.08731455605868e-10	2.77750236644392e-09	16529	Kcnk5	potassium channel, subfamily K, member 5	169
-0.892973587807521	3.28325772307251	89.9000096314525	5.2707667086441e-10	2.87383946659448e-09	269952	Gdpgp1	GDP-D-glucose phosphorylase 1	1760
-1.67828773155025	1.09454403441156	89.8043280043073	5.32910347820825e-10	2.90179343682984e-09	69479	1700029J07Rik	RIKEN cDNA 1700029J07 gene	180
-1.0524184600766	1.86940427095575	89.7566860811338	5.3584092710334e-10	2.91646164345198e-09	216858	Kctd11	potassium channel tetramerisation domain containing 11	2722
-0.794500556696332	5.08364082162538	89.7246727607847	5.3781988540384e-10	2.92464791546097e-09	12769	Ccr9	chemokine (C-C motif) receptor 9	82.5
-1.15656486820324	2.31735892960723	89.703217153082	5.3915059989671e-10	2.93059044083309e-09	15039	H2-T22	histocompatibility 2, T region locus 22	205
-2.87637839597196	-0.258636639647334	96.8875843211053	5.41705094176417e-10	2.94317672914465e-09	67451	Pkp2	plakophilin 2	174
-5.78737786639152	-0.237862319818495	96.0692574212558	5.88965788268542e-10	3.17891832344594e-09	74691	Tdrd9	tudor domain containing 9	106
-0.773905396879815	4.14087932688362	88.9267528946541	5.89773827178191e-10	3.18188533918256e-09	15959	Ifit3	interferon-induced protein with tetratricopeptide repeats 3	999
-0.819024542462536	2.91786728064841	88.8608357939989	5.94301041557232e-10	3.20490627358162e-09	668923	Zfp442	zinc finger protein 442	113.5
-0.627485558889234	4.17941655029828	88.8046062047849	5.98192462387413e-10	3.22306936099115e-09	16169	Il15ra	interleukin 15 receptor, alpha chain	99
-0.758100514196194	6.76309439320854	173.092915305434	6.28664897956092e-10	3.37544269752624e-09	218756	Slc4a7	solute carrier family 4, sodium bicarbonate cotransporter, member 7	147
-3.07308304945344	0.820635610545521	95.3792350135385	6.32289361938094e-10	3.39342399607473e-09	30805	Slc22a4	solute carrier family 22 (organic cation transporter), member 4	163.5
-1.45550377590754	0.727323751477965	88.1195994320522	6.4786410882862e-10	3.47398442683592e-09	56297	Arl6	ADP-ribosylation factor-like 6	130
-3.6161320106396	-0.83248187178357	94.7338323736922	6.75944837172814e-10	3.60728447116878e-09	29859	Sult4a1	sulfotransferase family 4A, member 1	131
-3.21525564808163	-0.801547194927801	103.704731769619	6.83296053857814e-10	3.64493611752564e-09	269643	Ppp2r2c	protein phosphatase 2, regulatory subunit B, gamma	166
-1.13214957287597	2.97721163604797	87.3808668150183	7.06447437448729e-10	3.75866656028337e-09	98402	Sh3bp4	SH3-domain binding protein 4	217
-3.41829160861218	-0.786247340569639	94.1740845145251	7.16452460157828e-10	3.81025256984627e-09	626359	Wdr93	WD repeat domain 93	101.5
-0.885116667492113	3.07182400782795	87.0202919196328	7.37089523452058e-10	3.90819270786009e-09	20822	Trove2	TROVE domain family, member 2	147
-0.813170017832573	3.04706076086923	86.6929311572225	7.66149412003937e-10	4.0535491012253e-09	319996	Casc4	cancer susceptibility candidate 4	142
-0.888433912899126	3.52941087057078	86.562794090011	7.78041981047173e-10	4.10940955427017e-09	100689703	9330133O14Rik	RIKEN cDNA 9330133O14 gene	2821
-6.12129623720636	-1.25775427217127	113.98590555105	7.93489947245133e-10	4.18382520557291e-09	68054	Serpina12	serine (or cysteine) peptidase inhibitor, clade A (alpha-1 antiproteinase, antitrypsin), member 12	271
-1.46377549214916	1.10004713461213	86.3307973750489	7.99738407928344e-10	4.21316423030514e-09	67815	Sec14l2	SEC14-like lipid binding 2	100.5
-2.00211811742125	6.00748562781704	374.775455490849	8.24630907218015e-10	4.33688252954923e-09	67168	Lpar6	lysophosphatidic acid receptor 6	2468
-0.595677541209023	5.07647820509138	85.9745422458248	8.3433251901458e-10	4.38603228199e-09	67775	Rtp4	receptor transporter protein 4	786.5
-1.33901225017628	1.85825255433513	85.8480329259835	8.47001660051235e-10	4.44504450227996e-09	71228	Dlg5	discs large MAGUK scaffold protein 5	147
-1.11448739344013	3.14736128549538	98.6877870762125	8.51873658320992e-10	4.46490546788921e-09	12663	Chml	choroideremia-like	6116
-4.87799799668267	-1.02474022917373	85.77950265299	8.53950831682375e-10	4.47198656200332e-09	194231	Cnksr1	connector enhancer of kinase suppressor of Ras 1	85
-0.7711312332463	3.35727554835577	85.5287915981911	8.79900990861307e-10	4.60396792881849e-09	72050	Kdelc1	KDEL (Lys-Asp-Glu-Leu) containing 1	206
-0.758890583412686	4.110347575623	85.3753797696172	8.96197491005074e-10	4.68128265339674e-09	216964	Trp53i13	transformation related protein 53 inducible protein 13	129
-1.61783805123842	0.7344647356478	85.094409208721	9.26892195249472e-10	4.82932790562087e-09	217125	Samd14	sterile alpha motif domain containing 14	158
-1.90245816891	0.64372597537451	85.0344176380701	9.33591377465058e-10	4.86012045487621e-09	99151	Cercam	cerebral endothelial cell adhesion molecule	130.5
-0.616363119689547	6.51435607210787	122.032817898466	9.49477393300738e-10	4.93864571506976e-09	67556	Pigm	phosphatidylinositol glycan anchor biosynthesis, class M	7569
-3.02710263099936	-0.54875525504417	84.8373798042791	9.55963330925207e-10	4.97028296623291e-09	228366	Large2	LARGE xylosyl- and glucuronyltransferase 2	150
-0.878402285141349	4.06016229691839	97.1421775005167	9.88303584131151e-10	5.12544641926037e-09	77532	Jrkl	Jrk-like	2952
-1.77299946786831	0.945126570199875	84.3326533227818	1.0159442086112e-09	5.25993476984621e-09	433520	Gm14403	predicted gene 14403	127
-0.925053001030513	3.13961912300968	84.2268673989099	1.0290216560676e-09	5.31869900872206e-09	69544	Wdr5b	WD repeat domain 5B	1785
-1.29617777853612	2.07239426608197	83.9638151566707	1.06233218430057e-09	5.47550072013987e-09	75530	Lyrm7	LYR motif containing 7	73
-1.15269255306029	2.07007741639076	83.939975414034	1.06540785481108e-09	5.48604872395825e-09	67249	Tbc1d19	TBC1 domain family, member 19	75
-3.18218828350788	-0.449703448625895	90.1957280645431	1.09241742410102e-09	5.61871069500946e-09	77127	A930001A20Rik	RIKEN cDNA A930001A20 gene	184
-1.23707056014268	9.20105215055362	330.014367011053	1.16259165264388e-09	5.94669492758084e-09	60361	Ms4a4b	membrane-spanning 4-domains, subfamily A, member 4B	120
-1.25757232774082	6.96052181492767	274.470907835527	1.17301327146619e-09	5.99502259943946e-09	60440	Iigp1	interferon inducible GTPase 1	183
-0.824863613857668	3.05427341252872	83.0030055176084	1.1942126987846e-09	6.09578027804803e-09	29807	Tpk1	thiamine pyrophosphokinase	96
-1.18449099865414	1.69323006659526	82.972441499346	1.19868689799195e-09	6.11102091165845e-09	100042679	Gm16386	zinc finger protein 946 pseudogene	135
-1.08952679305493	2.60774574287275	82.7651895467218	1.22950586328027e-09	6.24487576000952e-09	75016	4930480K23Rik	RIKEN cDNA 4930480K23 gene	150
-0.900124790914162	3.03912444531919	82.6264539948749	1.25061187978154e-09	6.34684240760991e-09	70564	Fam213a	family with sequence similarity 213, member A	141
-0.688341798446837	4.40820204623376	82.4930743336053	1.27127094208617e-09	6.44107124379899e-09	22169	Cmpk2	cytidine monophosphate (UMP-CMP) kinase 2, mitochondrial	234
-0.880400348755714	3.14047894575363	82.4434772814792	1.27904636697439e-09	6.47513937608859e-09	330050	Fam185a	family with sequence similarity 185, member A	122.5
-1.89229985731716	0.893632153183487	81.8447102252494	1.37706198551352e-09	6.95419125689626e-09	12876	Cpe	carboxypeptidase E	168
-0.723903377107351	3.67668792673521	81.4604278179556	1.44420459421662e-09	7.26051754570048e-09	211135	D130040H23Rik	RIKEN cDNA D130040H23 gene	119.5
-4.94481821497521	0.153993580196496	80.5851201292499	1.61065391188184e-09	8.05457743915902e-09	230909	Gm572	predicted gene 572	124
-0.610780545385171	6.99225238368477	133.600459056602	1.65098546707583e-09	8.24288123144426e-09	17936	Nab1	Ngfi-A binding protein 1	148.5
-7.68840276042696	-1.49751949510102	104.696790403067	1.6625836416866e-09	8.29742411452748e-09	209645	Bend7	BEN domain containing 7	174.5
-0.911955551908427	2.66138201137615	80.1470278364073	1.70161161857561e-09	8.47845886164880e-09	56199	Abcb10	ATP-binding cassette, sub-family B (MDR/TAP), member 10	147
-0.621697531536148	4.53003501903986	85.3257727383851	1.72512013583262e-09	8.59211674607779e-09	76432	2310001H17Rik	RIKEN cDNA 2310001H17 gene	112.5
-1.49815277390639	1.54082628346158	79.8643163443751	1.76323245008503e-09	8.7748420556353e-09	234353	Psd3	pleckstrin and Sec7 domain containing 3	144
-3.93331846719419	-1.0160773797406	103.94396036966	1.76955618884703e-09	8.80275588773381e-09	320709	Tmem117	transmembrane protein 117	131.5
-4.26826423391531	-0.719728575826907	93.5501762074871	1.77101901731862e-09	8.80647607440993e-09	242523	Dmrta1	doublesex and mab-3 related transcription factor like family A1	2036.5
-1.61511303700828	2.67053388379128	79.7443877265391	1.79009389731933e-09	8.89055908600088e-09	100503460	Gm19705	predicted gene, 19705	76.5
-0.788597574525202	3.62090633071058	79.5572865351488	1.83288354313548e-09	9.08475919549282e-09	56772	Mllt11	myeloid/lymphoid or mixed-lineage leukemia; translocated to, 11	1257
-1.03767241538109	2.32748989971484	80.7518046640065	1.92751337340332e-09	9.51931925429379e-09	67790	Rab39b	RAB39B, member RAS oncogene family	1701
-0.680386509931652	4.01212951218151	79.0973111840524	1.9428279657465e-09	9.57958849243382e-09	226422	Rab29	RAB29, member RAS oncogene family	158
-1.49673045605239	0.63316558932254	84.8125276681136	1.98061363580391e-09	9.75028703125369e-09	20254	Scg2	secretogranin II	1115
-0.906667122712807	2.6839115086889	78.9104569778597	1.9894985390786e-09	9.7862034767696e-09	408064	BC064078	cDNA sequence BC064078	146
-1.27612062760918	4.58335098598949	78.640148574685	2.05916040569813e-09	1.01046528752924e-08	67991	Nacc2	nucleus accumbens associated 2, BEN and BTB (POZ) domain containing	165
-1.41454186610356	2.06878261788658	80.8045717931323	2.09264324466406e-09	1.02566998983395e-08	380850	Gm5141	predicted gene 5141	127.5
-1.38719440823723	1.71476662740493	78.3956075443736	2.12444543931537e-09	1.04001567869823e-08	18441	P2ry1	purinergic receptor P2Y, G-protein coupled 1	1815
-2.06514969771174	-0.113754167273307	91.6752697424728	2.13099370737755e-09	1.04280689287919e-08	60510	Syt9	synaptotagmin IX	352
-0.699312362808055	5.07395934574483	98.3915998806275	2.16667682135088e-09	1.05942669347276e-08	19258	Ptpn4	protein tyrosine phosphatase, non-receptor type 4	121
-2.20495791991524	2.56409679162666	78.1602282490851	2.18939167564524e-09	1.07010862178264e-08	338365	Slc41a2	solute carrier family 41, member 2	145
-0.951593934069444	2.83454266957196	77.7477796063175	2.30840300855364e-09	1.12470727279886e-08	74034	4632404H12Rik	RIKEN cDNA 4632404H12 gene	1475.5
-0.793781504315271	3.2348848742072	77.7335004949615	2.3126459080235e-09	1.1261727096978e-08	100503498	Gm16675	predicted gene, 16675	354
-1.98071176517824	6.68297419928375	358.165289524407	2.31323938908456e-09	1.1261727096978e-08	22138	Ttn	titin	279
-4.48997704550768	-0.345450052101141	90.7891041516998	2.32824842362995e-09	1.13204240114864e-08	269132	Colgalt2	collagen beta(1-O)galactosyltransferase 2	130.5
-0.639758219968771	3.70587515789518	77.6788163720754	2.32897251320181e-09	1.13204240114864e-08	382118	Zkscan7	zinc finger with KRAB and SCAN domains 7	148
-1.43898511896207	1.3143591835197	79.5546376611414	2.33552639192772e-09	1.13478021969916e-08	13656	Egr4	early growth response 4	1050
-0.796015180060609	3.27140435360071	77.5166620306139	2.37811888687633e-09	1.15365460140432e-08	71446	Wrb	tryptophan rich basic protein	160
-1.4946778363547	1.38107245397133	77.6827224838701	2.47924864111596e-09	1.19663284613299e-08	66813	Bcl2l14	BCL2-like 14 (apoptosis facilitator)	165
-1.23472535023366	1.57960185771211	76.9620884631849	2.55481466474924e-09	1.23064732990678e-08	97440	B3gnt9	UDP-GlcNAc:betaGal beta-1,3-N-acetylglucosaminyltransferase 9	2205
-0.588564218157684	3.73646322531316	76.9535546040769	2.5576416267498e-09	1.23152744005775e-08	72386	2610035D17Rik	RIKEN cDNA 2610035D17 gene	548
-1.0619337883524	2.73973690956318	76.9477159423597	2.55957770495048e-09	1.23197806142537e-08	69159	Rhebl1	Ras homolog enriched in brain like 1	77
-0.763075007984578	3.47324175829571	76.912645949118	2.57124000722304e-09	1.23710793628774e-08	227696	Phyhd1	phytanoyl-CoA dioxygenase domain containing 1	79
-0.658119362576337	4.98781767046697	89.2295182029629	2.58822241917926e-09	1.24382112902969e-08	58233	Dnaja4	DnaJ heat shock protein family (Hsp40) member A4	228
-0.708647525868924	3.30195003351663	76.7325411689476	2.63204013837703e-09	1.26290761139034e-08	22689	Zfp27	zinc finger protein 27	157.5
-0.870142650903619	2.72683402637225	76.5887157553147	2.68170362773193e-09	1.28273955661259e-08	22439	Xk	X-linked Kx blood group	451
-0.880490405365939	2.88900490599702	76.454266960872	2.72904183229266e-09	1.30285303288173e-08	109361	D730005E14Rik	RIKEN cDNA D730005E14 gene	3607
-1.53912976134108	0.903243002623155	76.3109163370434	2.78050622045764e-09	1.32690798595028e-08	68397	0610039H22Rik	RIKEN cDNA 0610039H22 gene	117
-0.608765062187646	4.12282920273701	76.229701714244	2.81012563720268e-09	1.33845001830725e-08	106582	Nrm	nurim (nuclear envelope membrane protein)	198.5
-1.92716415176153	0.130613195632304	76.2144727031333	2.81571743670111e-09	1.34059496203508e-08	226123	Morn4	MORN repeat containing 4	115
-1.202776227584	1.60872917662653	75.9939508126024	2.89804453370336e-09	1.37342110510289e-08	72661	Serp2	stress-associated endoplasmic reticulum protein family member 2	137
-1.40232557796525	1.84512218570176	75.5251572621259	3.08179052259453e-09	1.45546065440172e-08	19125	Prodh	proline dehydrogenase	108
-2.19938546777324	0.106850426304764	75.4863684836852	3.09754580295624e-09	1.46234080701464e-08	105732	Fam83h	family with sequence similarity 83, member H	145
-0.937575035193103	2.53434906089508	75.4536229453315	3.1109138872409e-09	1.46808913215119e-08	76498	Paqr4	progestin and adipoQ receptor family member IV	471
-1.26501608104064	1.82742139360856	75.3126099668554	3.1691944430132e-09	1.49273300017566e-08	381066	Zfp948	zinc finger protein 948	120
-1.20629632111494	1.6218295995654	75.3016346288595	3.17377955339135e-09	1.49317963174642e-08	15412	Hoxb4	homeobox B4	1283
-1.09089302374363	5.64011771024244	152.778070709586	3.26253165421631e-09	1.53142539576914e-08	631323	Gm12250	predicted gene 12250	1351
-1.08000387902646	2.2248802203648	75.0185716932254	3.29453324880367e-09	1.54526907941793e-08	14453	Gas2	growth arrest specific 2	153.5
-1.382258589389	1.60248605878932	74.7361676579551	3.41994500689168e-09	1.60043551101386e-08	30045	Dnajc12	DnaJ heat shock protein family (Hsp40) member C12	172.5
-0.613885845283945	6.3580021466069	113.140219780385	3.42180624128951e-09	1.60069834690326e-08	66861	Dnajc10	DnaJ heat shock protein family (Hsp40) member C10	117
-0.820673010595578	2.73158478571761	74.5999451957749	3.48226717002795e-09	1.6265106080104e-08	75541	Nat8f4	N-acetyltransferase 8 (GCN5-related) family member 4	227
-0.662249404031585	3.76936418517095	74.2504462579985	3.64782163910868e-09	1.69612001241607e-08	74185	Gbe1	glucan (1,4-alpha-), branching enzyme 1	129.5
-3.52267176672844	-0.406750227371249	73.813277645933	3.86692123013931e-09	1.79460696275908e-08	12955	Cryab	crystallin, alpha B	272
-2.59422799612983	-1.01589294740303	73.7398784474882	3.90507552156439e-09	1.80958672682877e-08	214112	Nipal4	NIPA-like domain containing 4	143.5
-0.632799075983778	4.15613955838497	73.6487038558377	3.95303470971423e-09	1.83112179464273e-08	67116	Cuedc2	CUE domain containing 2	93.5
-2.37725293758479	-0.581463821100781	78.6327613297775	4.0723633335588e-09	1.88465197635283e-08	235631	Prss50	protease, serine 50	284
-0.77357331206726	3.18347546044732	73.3714332723214	4.10281787985673e-09	1.89693723071304e-08	76972	Snhg20	small nucleolar RNA host gene 20	300
-1.81572935309203	0.213008167780485	72.9441363603953	4.34572918788334e-09	2.00248209529215e-08	69073	Kdf1	keratinocyte differentiation factor 1	149
-4.10799632864851	-1.04296748205926	84.6392734634368	4.39076946475553e-09	2.02247971194442e-08	64654	Fgf23	fibroblast growth factor 23	339
-4.75620149627993	-0.402256551572574	77.9954154006972	4.39752929067582e-09	2.024836197131e-08	110596	Arhgef28	Rho guanine nucleotide exchange factor (GEF) 28	123.5
-1.71937277706844	0.467064575756094	72.5372683341476	4.59145554329049e-09	2.10782549111849e-08	77794	Adamtsl2	ADAMTS-like 2	146
-5.90306073475298	-0.227756235437195	77.3908801209623	4.7320419976802e-09	2.16671231544338e-08	26414	Mapk10	mitogen-activated protein kinase 10	125
-1.13718349024469	3.43205802444025	72.6281481970577	4.81299731017979e-09	2.19969157215156e-08	66456	2810001G20Rik	RIKEN cDNA 2810001G20 gene	450.5
-1.83407522552747	0.360164140853845	72.1265949367655	4.85470565870432e-09	2.21710825355065e-08	21331	T2	brachyury 2	108
-0.955086224769764	2.03086340114939	72.1226711826408	4.85729784440665e-09	2.21746988693687e-08	20410	Sorbs3	sorbin and SH3 domain containing 3	111
-3.13826579164504	-0.946551810168247	76.7487439659956	5.11775498939066e-09	2.3234569924189e-08	12832	Col5a2	collagen, type V, alpha 2	54
-1.52544432345641	0.377067844565923	76.4751645329729	5.29230440188359e-09	2.39852567400637e-08	272790	Magee2	melanoma antigen, family E, 2	2316
-0.807898421212458	2.88270641814565	71.4935273728164	5.29284142400691e-09	2.39852567400637e-08	56525	Zfp235	zinc finger protein 235	226
-1.85979685410965	-0.098830477128473	71.4661779859236	5.31270383209646e-09	2.40664115851166e-08	66993	Smarcd3	SWI/SNF related, matrix associated, actin dependent regulator of chromatin, subfamily d, member 3	123
-1.23419883040473	3.32814949078426	108.391254386019	5.39656025839938e-09	2.44372914348181e-08	12212	Chic1	cysteine-rich hydrophobic domain 1	108
-1.95781648764347	0.0733261192429699	71.1892866639445	5.51837196818251e-09	2.49613615615512e-08	13143	Dapk2	death-associated protein kinase 2	106.5
-1.90615650035888	-0.0215098967300704	71.0686119950519	5.6106716792662e-09	2.53695459153898e-08	238328	Vash1	vasohibin 1	113
-3.27930064277435	-0.683301004617166	71.048123585345	5.62650678378014e-09	2.54318106626862e-08	20974	Syngr3	synaptogyrin 3	233.5
-1.1835192024206	1.93462504263649	70.4276430970448	6.12958599304385e-09	2.74838407995344e-08	106628	Trip10	thyroid hormone receptor interactor 10	125
-1.18902944505582	1.72502780907395	70.4209536124512	6.13526654819783e-09	2.74993006092259e-08	11647	Alpl	alkaline phosphatase, liver/bone/kidney	144
-1.43130004066478	1.01146849956558	70.3836872357338	6.16701612296041e-09	2.76215045769103e-08	100503386	Tpbgl	trophoblast glycoprotein-like	3037
-0.734057064544169	3.04787889060583	70.2949694615887	6.24331388158693e-09	2.79530705487118e-08	103841	Cuedc1	CUE domain containing 1	110.5
-1.52032934568264	1.85756351661824	70.557333110693	6.37956098826078e-09	2.85216162222897e-08	353208	Zfp931	zinc finger protein 931	97.5
-0.720052571511719	3.51731726650023	70.0194151401406	6.4868386028832e-09	2.89696849426078e-08	105246278	B230354K17Rik	RIKEN cDNA B230354K17 gene	752
-1.48633811530051	1.0746833437465	69.9811435669615	6.52146190847532e-09	2.91032051908299e-08	238323	Rps6kl1	ribosomal protein S6 kinase-like 1	102
-3.13649187483536	-1.09838712254008	80.845037114029	6.61654749814266e-09	2.94848102513108e-08	241452	Dhrs9	dehydrogenase/reductase (SDR family) member 9	259
-0.689404980455272	3.33531053126029	69.8177354587132	6.67154555189135e-09	2.97191416139768e-08	140577	Ankrd6	ankyrin repeat domain 6	114
-0.844747283417001	3.24293837642389	69.7790930983168	6.70757752867579e-09	2.98580529167689e-08	66503	1810034E14Rik	RIKEN cDNA 1810034E14 gene	504
-1.76907545289581	0.0775740706047612	69.4530138530057	7.02009977345426e-09	3.11928459269972e-08	241520	Fam171b	family with sequence similarity 171, member B	163.5
-0.745802177473821	3.95474704301279	75.6396266947198	7.14320730061726e-09	3.17030342322643e-08	66213	Med7	mediator complex subunit 7	200.5
-2.45220755373676	0.349679727725656	68.8959674967338	7.59081436801511e-09	3.34871277116197e-08	383563	Gpr25	G protein-coupled receptor 25	1960
-0.800630305045488	2.62494432059808	68.8734399547593	7.61492071606569e-09	3.35814459218693e-08	230316	Megf9	multiple EGF-like-domains 9	236
-2.62677175188598	2.63895899746923	68.7282597459947	7.77226494156906e-09	3.42263093619257e-08	12862	Cox6a2	cytochrome c oxidase subunit VIa polypeptide 2	144
-1.122767434332	1.88700344409674	71.0730255406314	7.81389250184184e-09	3.43850353501915e-08	320302	Glt28d2	glycosyltransferase 28 domain containing 2	1368.5
-1.95718418855406	2.58780440688193	68.6037962161507	7.90994249772859e-09	3.47952720516154e-08	98752	Fcrla	Fc receptor-like A	188
-0.603095564379195	4.47534172379186	68.5319162482466	7.9906471374087e-09	3.51126652841466e-08	75686	Nudt16	nudix (nucleoside diphosphate linked moiety X)-type motif 16	270
-0.917070843446051	2.23244555197118	68.4969984116065	8.03017110953791e-09	3.52737580442862e-08	72114	Zbed3	zinc finger, BED type containing 3	349
-1.01141019374774	1.77500537390766	68.3400828943928	8.21040038345007e-09	3.59884347056778e-08	403178	Plcxd1	phosphatidylinositol-specific phospholipase C, X domain containing 1	134
-0.602870343660091	4.18641338487052	68.2981810556373	8.25926061238607e-09	3.61897235726643e-08	170770	Bbc3	BCL2 binding component 3	284
-3.55665528723223	0.51256097786045	68.0129797485481	8.60024908396953e-09	3.75369482520385e-08	81907	Tmem108	transmembrane protein 108	134
-2.18175844378439	0.0668360496909965	67.976798125925	8.64457923180121e-09	3.77037118973426e-08	73862	Spata48	spermatogenesis associated 48	108
-0.751178834447786	4.18130319664825	67.8595555995914	8.78992318250694e-09	3.82834101269229e-08	224794	Enpp4	ectonucleotide pyrophosphatase/phosphodiesterase 4	514.5
-1.94177903903942	0.318444336445632	67.6078509210891	9.11091593228929e-09	3.96394035810693e-08	67306	Zc2hc1a	zinc finger, C2HC-type containing 1A	108
-1.26888675918201	2.17175120664376	67.4545059899406	9.31263809647524e-09	4.04598812819349e-08	16952	Anxa1	annexin A1	94
-0.875560099219648	2.54977700252486	67.1217792732044	9.7670498805505e-09	4.22552698906711e-08	328092	Dtd2	D-tyrosyl-tRNA deacylase 2	271
-1.3273962368855	1.1014692300297	67.0528845248504	9.86408929635853e-09	4.2630171180087e-08	234740	Tmem231	transmembrane protein 231	144
-3.27957427801121	-0.696906360194964	66.9689095754714	9.98377427703684e-09	4.31020496916449e-08	233744	Spon1	spondin 1, (f-spondin) extracellular matrix protein	157
-1.53372423908035	0.569748678969981	66.9219411537611	1.00513963475621e-08	4.33332337462103e-08	170752	Bco2	beta-carotene oxygenase 2	149.5
-0.717379341300028	2.70062423109309	66.83289479805	1.01809559696485e-08	4.37998025421447e-08	29857	Mapk12	mitogen-activated protein kinase 12	96
-2.52279743542166	-0.581616246848963	77.0011023756569	1.01846630653432e-08	4.38004521563658e-08	20564	Slit3	slit guidance ligand 3	132
-1.18162184057249	1.07745377974926	66.8066110248995	1.02195405836685e-08	4.39044580987253e-08	50791	Magi2	membrane associated guanylate kinase, WW and PDZ domain containing 2	183
-1.88292470327139	2.90128503442726	66.7804964487112	1.02580326619941e-08	4.40237589887741e-08	232414	Clec9a	C-type lectin domain family 9, member a	141
-2.78184078958144	-0.938037708401979	84.3891889984731	1.03796086114225e-08	4.45144983519814e-08	13345	Twist2	twist basic helix-loop-helix transcription factor 2	667.5
-1.68264479497435	0.268536848129365	66.6645105941226	1.04308869347841e-08	4.47032826637912e-08	16168	Il15	interleukin 15	122
-0.757782468370558	5.05617553747709	97.3463258288862	1.06951274388424e-08	4.58038541947918e-08	666926	Gm8369	predicted gene 8369	102
-4.4557278773	-0.734089437776177	76.3791375344394	1.09381430700836e-08	4.67146699702564e-08	18025	Nfe2l3	nuclear factor, erythroid derived 2, like 3	460.5
-1.39302462035043	1.03282978980257	66.2814315400706	1.10244210965251e-08	4.70342205216139e-08	243328	Slc29a4	solute carrier family 29 (nucleoside transporters), member 4	180
-3.42862482579021	0.898866099552817	66.2681656917787	1.10456151705855e-08	4.71083248116694e-08	100042150	Nrg2	neuregulin 2	126
-0.944405133833085	3.74312862958771	66.1378361577394	1.12561814424683e-08	4.79233967600698e-08	338362	Ust	uronyl-2-sulfotransferase	155
-1.24142661807433	1.68382863959334	66.1178866596856	1.12887920595301e-08	4.80456295083732e-08	628308	Zfp970	zinc finger protein 970	117
-1.01042224008651	2.4590693615337	65.8516660981162	1.17338373122208e-08	4.98536302775521e-08	433855	AI506816	expressed sequence AI506816	109.5
-1.18469178320806	7.99121200174976	225.359009357734	1.20312501500841e-08	5.10292383259595e-08	12702	Socs3	suppressor of cytokine signaling 3	1362
-1.18265455840213	1.5870606288097	65.5471946943769	1.22660852440295e-08	5.18823392687882e-08	243277	Adgrd1	adhesion G protein-coupled receptor D1	107.5
-4.54005873691051	-1.44863337542681	82.5939155225791	1.24124974424061e-08	5.24655905964708e-08	94191	Adarb2	adenosine deaminase, RNA-specific, B2	179
-1.91159211270388	0.868295652088354	65.420580307356	1.24950162577549e-08	5.27962659508635e-08	54373	Prss16	protease, serine 16 (thymus)	136
-2.05706589696116	-0.4797896027737	65.3080758148033	1.27022944855142e-08	5.35801921842732e-08	114644	Slc13a3	solute carrier family 13 (sodium-dependent dicarboxylate transporter), member 3	138
-1.12208034985701	1.80294140761482	67.2926917007911	1.2842182222524e-08	5.41146624819803e-08	110784	Nr3c2	nuclear receptor subfamily 3, group C, member 2	145
-0.585659134313367	3.25346394400048	64.7262470112831	1.38349649817232e-08	5.80004301156859e-08	67157	2610301B20Rik	RIKEN cDNA 2610301B20 gene	92
-1.46512469416228	0.471787352417207	68.8191159668294	1.40727661007071e-08	5.88971321992558e-08	70918	Nsun7	NOL1/NOP2/Sun domain family, member 7	184
-2.92343349478275	-0.954988040002295	74.1152723031938	1.42384734269011e-08	5.94895784257602e-08	19123	Proc	protein C	104.5
-1.31824057354574	0.954207723274788	64.2804069038932	1.4776350471425e-08	6.14865907961292e-08	68303	Fam114a1	family with sequence similarity 114, member A1	119
-2.04525522778432	0.476120160614119	64.2247995802885	1.48985152020215e-08	6.19739992378583e-08	66061	Tctex1d2	Tctex1 domain containing 2	135.5
-1.77480174099446	0.608824642349516	64.207779057024	1.4936124753573e-08	6.2088507792696e-08	227960	Gca	grancalcin	123.5
-3.79315118629373	-0.929511220701031	67.8808640283656	1.5953361173969e-08	6.60718055076583e-08	320158	Zmat4	zinc finger, matrin type 4	123.5
-0.815225410709312	3.30917530799161	63.5636786687021	1.64372088860454e-08	6.80528073443434e-08	268759	9930012K11Rik	RIKEN cDNA 9930012K11 gene	128.5
-2.60435093552858	-0.184969780348142	63.5011300665822	1.65914000004558e-08	6.86450365487449e-08	65969	Cubn	cubilin (intrinsic factor-cobalamin receptor)	170
-3.55422329591442	-0.963470711647739	63.3791138292355	1.68966843995681e-08	6.98143112208925e-08	243655	Klre1	killer cell lectin-like receptor family E member 1	102
-2.02214056051955	-0.594587395301854	67.266158031974	1.73319193156564e-08	7.14687814566252e-08	57754	Cend1	cell cycle exit and neuronal differentiation 1	828.5
-2.38989314364375	-0.479366195420656	63.200451264972	1.7354651960616e-08	7.15385703476933e-08	72585	Lypd1	Ly6/Plaur domain containing 1	138
-0.752264481630993	2.70524389282555	62.8064790304095	1.84124105963885e-08	7.55700304284295e-08	19339	Rab3a	RAB3A, member RAS oncogene family	190
-0.903117755493273	2.61172377855879	62.6656888970911	1.8807063063601e-08	7.7035781760683e-08	58193	Extl2	exostoses (multiple)-like 2	334.5
-0.920888441820891	2.62732499264313	62.5815954590802	1.9047121613688e-08	7.79672306134247e-08	68841	Lppos	LIM domain containing preferred translocation partner in lipoma, opposite strand	427
-0.760918355808062	2.81942466097449	62.4741835083041	1.9358552436134e-08	7.91105807418258e-08	18559	Pctp	phosphatidylcholine transfer protein	145
-0.711032150038409	3.48549353485928	62.2325944762247	2.00792176660198e-08	8.18113542812988e-08	229228	Nudt6	nudix (nucleoside diphosphate linked moiety X)-type motif 6	229.5
-0.748037774215458	3.06623259241976	62.1488828193244	2.03356215849559e-08	8.27951743913728e-08	72397	Rbm12b1	RNA binding motif protein 12 B1	489
-1.66564099202902	1.01776167572581	62.1133235799946	2.04456014728868e-08	8.31666028208541e-08	225192	Hrh4	histamine receptor H4	253
-1.03504374797426	2.23487483579737	61.8994189657957	2.11208293686959e-08	8.58281937757266e-08	329575	Gm14325	predicted gene 14325	113.5
-2.34216871950352	-0.350754426919412	61.8729619317537	2.12059987967158e-08	8.61174702206226e-08	59056	Evc	EvC ciliary complex subunit 1	138
-0.916509163629485	2.36969237247379	61.8694593634471	2.12173017928654e-08	8.61349723740023e-08	75475	Oplah	5-oxoprolinase (ATP-hydrolysing)	150
-0.683932581473895	4.34466667741475	68.2441272049445	2.13976987686438e-08	8.67244013601139e-08	140810	Ttbk2	tau tubulin kinase 2	141
-1.14422570883038	1.8281020335214	61.7987655277043	2.14468261590175e-08	8.68949203291508e-08	234577	Cpne2	copine II	94.5
-2.95741203902818	-0.497773572657632	61.5446897134047	2.22940547112747e-08	9.01792682688903e-08	434246	Trim72	tripartite motif-containing 72	175
-0.60901546624343	3.62312808431531	61.4455270651816	2.26344266529107e-08	9.13760187098988e-08	195040	Tmem199	transmembrane protein 199	101.5
-1.56652061405487	2.58348258280377	78.5036036664506	2.41116951415922e-08	9.66114993685724e-08	233046	Rasgrp4	RAS guanyl releasing protein 4	132
-2.38501158047496	-0.888364735087186	64.8507238544838	2.41379773610327e-08	9.6685355172631e-08	18511	Pax9	paired box 9	510.5
-2.22364202488199	0.946776798748021	69.2418353002338	2.56759840677666e-08	1.02334879899538e-07	20312	Cx3cl1	chemokine (C-X3-C motif) ligand 1	155
-1.32711296608869	2.11825446865307	68.0053430398686	2.57106301871926e-08	1.02418445024467e-07	74149	Zfp946	zinc finger protein 946	97
-0.589461782388301	3.92004169257855	60.4936134952863	2.6201516997299e-08	1.04171751083193e-07	66433	Chchd7	coiled-coil-helix-coiled-coil-helix domain containing 7	105
-1.0861840147433	1.64032869827096	60.4759863317788	2.62730227053534e-08	1.04418633555359e-07	225187	Ankrd29	ankyrin repeat domain 29	99
-2.70072758841694	-0.756088389916799	60.3395431529486	2.68336673494328e-08	1.06513142359963e-07	353211	Prune2	prune homolog 2	141
-0.780550060443899	2.39908740170163	60.3339807857937	2.68567944789467e-08	1.06570598452702e-07	100515	Zfp518b	zinc finger protein 518B	223
-0.649505360207805	3.40044705354664	60.253002466582	2.71959247502315e-08	1.07846814278365e-07	100048658	Ddx43	DEAD (Asp-Glu-Ala-Asp) box polypeptide 43	127
-0.714587874910597	2.90476855973446	60.1724471115962	2.75378592433045e-08	1.09167625458571e-07	228356	1110051M20Rik	RIKEN cDNA 1110051M20 gene	110
-0.909950537778166	2.33819831225172	60.1208545963322	2.77592827156662e-08	1.09974617307449e-07	218232	Ptpdc1	protein tyrosine phosphatase domain containing 1	172
-1.42554280425513	1.32871062087801	60.0830937559093	2.79225575396616e-08	1.10479325800197e-07	15007	H2-Q10	histocompatibility 2, Q region locus 10	270
-1.72373097786782	1.32244180577288	60.0519016377685	2.80582090473782e-08	1.10944770734047e-07	278679	Apol7b	apolipoprotein L 7b	105
-3.61101074717501	-0.669530575611234	59.7989399307223	2.91848667688236e-08	1.15251684511574e-07	18575	Pde1c	phosphodiesterase 1C	121
-0.589104093357186	4.05958192308419	59.6497833852242	2.98719279792188e-08	1.17625491342723e-07	67768	N6amt1	N-6 adenine-specific DNA methyltransferase 1 (putative)	116.5
-1.81276347786679	2.42022993586175	59.6470094226623	2.9884869385083e-08	1.17638841871546e-07	23936	Lynx1	Ly6/neurotoxin 1	142.5
-2.11363365094132	0.778068156228191	59.5976047971179	3.01163707524315e-08	1.18476837362101e-07	18190	Nrxn2	neurexin II	178
-1.54924736295004	2.69753678251323	59.5132422262702	3.05161512082994e-08	1.19893918479306e-07	16918	Mycl	v-myc avian myelocytomatosis viral oncogene lung carcinoma derived	796.5
-1.85989493873334	0.32237711446437	60.3520197621066	3.12434365108046e-08	1.22516844159051e-07	14544	Gda	guanine deaminase	107
-0.893146927686597	3.52105057350315	78.8991191907888	3.16356793252384e-08	1.2393659740743e-07	100653389	Mir155hg	Mir155 host gene (non-protein coding)	631.5
-2.20359280067322	1.58224475731426	59.0563044056253	3.27830923822822e-08	1.28268535220003e-07	72754	Arhgef10l	Rho guanine nucleotide exchange factor (GEF) 10-like	123
-0.624807227688586	3.36051247219669	58.8680299797202	3.37692895354914e-08	1.3187582092855e-07	72947	Phykpl	5-phosphohydroxy-L-lysine phospholyase	119
-3.32042038898836	-0.437721633666858	82.2221788728027	3.51163370081643e-08	1.3686155235512e-07	269152	Kif26b	kinesin family member 26B	203
-0.813198314078105	2.87739033854926	58.4687316935152	3.59681006590284e-08	1.39779542302344e-07	14349	Fv1	Friend virus susceptibility 1	1380
-0.886285579522397	2.19326168538496	58.1439650108381	3.78701202687388e-08	1.46727358084321e-07	229715	Amigo1	adhesion molecule with Ig like domain 1	927
-1.63314123698929	-0.0484073986364795	61.4956010787633	3.88358550421092e-08	1.50044299420847e-07	74276	Cldnd2	claudin domain containing 2	120
-0.916430151772527	1.62264686244474	57.8912515712866	3.94249871872971e-08	1.52177238228122e-07	19363	Rad51b	RAD51 paralog B	114
-1.43971664290659	0.835294136038005	57.6889788099099	4.0718998393006e-08	1.56729969752079e-07	211378	6720489N17Rik	RIKEN cDNA 6720489N17 gene	136
-1.94932137910445	0.534034140036367	57.6230135324673	4.11508247988224e-08	1.58293163350124e-07	72287	Plekhf1	pleckstrin homology domain containing, family F (with FYVE domain) member 1	779.5
-0.650265826337848	4.67868925342917	67.6775220062579	4.18807169652847e-08	1.6089981000044e-07	71163	Zfp626	zinc finger protein 626	113
-2.74395894148062	-0.441836983186392	57.4307048552082	4.24380928368472e-08	1.62939522902571e-07	381845	Rnf225	ring finger protein 225	1619.5
-3.38674485583059	-0.778491159045468	61.0288408403154	4.34820652631243e-08	1.66739912156258e-07	381979	Brsk1	BR serine/threonine kinase 1	120.5
-0.740534433308184	4.17162036555769	72.1270726370852	4.39111602199473e-08	1.68165694556887e-07	57781	Cd200r1	CD200 receptor 1	252
-0.894062599684778	2.63574247932684	57.057924601654	4.50584797484574e-08	1.7223413667232e-07	100705	Acacb	acetyl-Coenzyme A carboxylase beta	129
-0.973073792033652	2.64058184613924	56.9350749085472	4.59597490739218e-08	1.75367481209261e-07	320377	9330175E14Rik	RIKEN cDNA 9330175E14 gene	268
-1.63386491606913	0.559843463540034	56.9136432260697	4.61189571313326e-08	1.75866004639822e-07	13603	Opn3	opsin 3	391.5
-1.26437247886622	1.00071091297512	60.2626939358159	4.64727225298603e-08	1.77160174373349e-07	23920	Insrr	insulin receptor-related receptor	161.5
-1.31951725641131	1.39634488887742	60.837622541157	4.65375775564704e-08	1.77297662469238e-07	235044	Plppr2	phospholipid phosphatase related 2	159.5
-0.609492168784332	3.24879689391347	56.8202725413217	4.68195303917438e-08	1.78316683931697e-07	380855	Rsl1	regulator of sex limited protein 1	111.5
-0.850197176838569	2.08287686902159	56.702925263586	4.7716284783157e-08	1.81675882434048e-07	245671	Klf8	Kruppel-like factor 8	112
-0.798397212118683	3.12270886543445	56.6040120556632	4.84865262767626e-08	1.84437475031156e-07	100503790	Gm19897	predicted gene, 19897	279
-2.13005703786962	-0.0211195087804927	56.4326066689109	4.98531274311548e-08	1.8928513272797e-07	12822	Col18a1	collagen, type XVIII, alpha 1	72
-1.39483493195355	0.392742296324522	56.3754341054297	5.03181305836214e-08	1.90991807210621e-07	66435	Uggt2	UDP-glucose glycoprotein glucosyltransferase 2	115
-1.85927934915489	0.146862472736402	56.1713474667071	5.20164757795838e-08	1.96831622788674e-07	114679	Selenom	selenoprotein M	79
-0.816143864161939	2.76271971941431	55.8834503402807	5.45179636568308e-08	2.05615545566896e-07	208908	Ccdc62	coiled-coil domain containing 62	117
-2.23516857471929	1.01112730876201	55.5934354200422	5.71692155272226e-08	2.1507429066854e-07	107477	Guca1b	guanylate cyclase activator 1B	227
-0.877615022104437	6.65234801655822	137.976489044091	5.80160676261931e-08	2.17993869722947e-07	71900	Tmem106b	transmembrane protein 106B	141
-0.619851807078259	3.71169246994367	55.3995738923422	5.90186254844556e-08	2.21490679491785e-07	654440	A430046D13Rik	Riken cDNA A430046D13 gene	280
-1.23101081358325	2.09182952320006	55.2281230606323	6.07079366482373e-08	2.26862759616608e-07	77866	E130102H24Rik	RIKEN cDNA E130102H24 gene	374
-1.55874571752771	0.405457604361065	55.1339484768273	6.16579186969827e-08	2.29980004517254e-07	109637	Upk1a	uroplakin 1A	98
-2.27491995297934	1.8548300757158	54.7369225426282	6.58424173860553e-08	2.44418642237506e-07	12562	Cdh5	cadherin 5	176.5
-0.628196679913871	3.43471499406201	54.3347591743305	7.039429468403e-08	2.60374332619579e-07	76108	Rap2a	RAS related protein 2a	2086
-3.04845738502746	-1.26798481238586	54.292644507882	7.08902025339299e-08	2.61972584641589e-07	71027	Tmem30c	transmembrane protein 30C	126
-2.9016742286657	-0.863591554261136	54.2569829933222	7.13130628605827e-08	2.63298259968165e-07	236366	5730507C01Rik	RIKEN cDNA 5730507C01 gene	354
-2.29525114603884	2.51817257697584	54.0765633940912	7.34944158968181e-08	2.70906371979837e-07	17312	Clec10a	C-type lectin domain family 10, member A	111
-0.628711152709039	4.76730789595868	55.8520973110093	7.38248342957201e-08	2.72001341316298e-07	83814	Nedd4l	neural precursor cell expressed, developmentally down-regulated gene 4-like	80
-3.40521457603959	0.0649429197910998	57.0090914091609	7.56200321369263e-08	2.78365790744328e-07	622434	Arhgef26	Rho guanine nucleotide exchange factor (GEF) 26	138
-1.43933153484857	1.04834751942645	53.2427954086948	8.45506799662129e-08	3.0948312782878e-07	11567	Avil	advillin	132
-0.672443816033634	3.08762434066771	53.2338427448009	8.4678694728848e-08	3.09859620610582e-07	22351	Vill	villin-like	138
-1.20010074772136	1.61435259042134	53.1793923600043	8.5461789931021e-08	3.12446680492842e-07	18799	Plcd1	phospholipase C, delta 1	160
-0.980826812657253	1.93570660363028	53.0099808543499	8.79484833921562e-08	3.2115667653163e-07	72136	Chst14	carbohydrate (N-acetylgalactosamine 4-0) sulfotransferase 14	2087
-1.06420935391316	5.76008568076518	134.419114171307	8.97121533440735e-08	3.27208940698535e-07	11855	Arhgap5	Rho GTPase activating protein 5	140
-0.666651900424768	2.9966722474672	52.7004453876265	9.2695370115995e-08	3.37290656933149e-07	101835	AW146154	expressed sequence AW146154	362
-3.0457081384798	-0.492054242647025	55.5216718392477	9.51013543233168e-08	3.4543302306113e-07	12643	Chad	chondroadherin	356
-1.21368025864374	4.27773290286349	52.5026619277038	9.58723592465467e-08	3.48130851662652e-07	17068	Ly6d	lymphocyte antigen 6 complex, locus D	99
-1.12423593643688	1.21646721717669	52.2901694004861	9.94166460756111e-08	3.59939691273751e-07	22755	Zfp93	zinc finger protein 93	195.5
-0.617450097767597	3.58560101474009	52.1583869391731	1.01685375235831e-07	3.6772130557244e-07	66674	Spryd7	SPRY domain containing 7	167
-0.94368706059402	2.46215338503259	52.0279180673481	1.03986460057726e-07	3.75381368268173e-07	242864	Napepld	N-acyl phosphatidylethanolamine phospholipase D	310
-0.585606966778101	3.74840520862301	51.8360192626917	1.07473394903306e-07	3.87174555432587e-07	19335	Rab23	RAB23, member RAS oncogene family	157
-0.948569865327475	3.01497097918079	51.8140127138176	1.0788124060652e-07	3.88530187295469e-07	79565	Mettl27	methyltransferase like 27	132.5
-1.56150131202413	-0.118313866313442	54.63873965094	1.09188812034577e-07	3.9281778652236e-07	320360	Ric3	RIC3 acetylcholine receptor chaperone	162
-1.36351983612527	2.60394595750427	51.6719857952547	1.10553804559173e-07	3.97342051577277e-07	56874	Rnf32	ring finger protein 32	120
-0.628385953638999	2.98588991578602	51.6075466608965	1.11789792866187e-07	4.01315907529242e-07	100036521	Umad1	UMAP1-MVP12 associated (UMA) domain containing 1	109
-0.833047845486512	2.75203357435416	51.4292700081977	1.15287394734067e-07	4.13390055586464e-07	219131	Phf11a	PHD finger protein 11A	115
-1.3683863307075	0.231330555579367	54.1746418364253	1.17486141265361e-07	4.20661861036469e-07	75625	Mageh1	melanoma antigen, family H, 1	1398
-1.0438872321687	3.83635546192276	51.2663887250645	1.18586032491864e-07	4.2401465035992e-07	12290	Cacna1e	calcium channel, voltage-dependent, R type, alpha 1E subunit	113
-2.39613796907413	-1.1753642793686	51.240984203659	1.19109610757753e-07	4.25608667160791e-07	407812	Zfp941	zinc finger protein 941	144
-0.897095860871234	2.2211819396871	51.1120182094324	1.2180620044575e-07	4.34613838612487e-07	232875	Zscan18	zinc finger and SCAN domain containing 18	128.5
-0.814115182169591	2.12729949820557	51.0693213948414	1.22713377225073e-07	4.37723911752454e-07	50722	Dkkl1	dickkopf-like 1	141
-0.647737280909251	3.07679213501946	51.0235520738622	1.23693915441266e-07	4.4071100853054e-07	246179	Fktn	fukutin	133.5
-0.724907985078281	2.66568242458391	50.7511726961981	1.29706396986464e-07	4.61332281744809e-07	72658	2700097O09Rik	RIKEN cDNA 2700097O09 gene	122
-3.14053401753444	0.849743039031023	50.7272838254857	1.30248522675089e-07	4.62993089116615e-07	240753	Plekha6	pleckstrin homology domain containing, family A member 6	119.5
-1.28689024724997	3.4916257676022	50.5730372848104	1.33808173778057e-07	4.74810721378622e-07	380698	Obscn	obscurin, cytoskeletal calmodulin and titin-interacting RhoGEF	264
-0.812997538472538	6.67531222740285	119.7557529124	1.4353419659828e-07	5.07728517949745e-07	320191	Hook3	hook microtubule tethering protein 3	88
-1.49494945961556	0.788555492493149	50.0691576860421	1.46185265367723e-07	5.16637542023406e-07	108899	2700081O15Rik	RIKEN cDNA 2700081O15 gene	495
-0.965629665289519	1.31271326998359	49.9307664300067	1.49796405486113e-07	5.28211373138408e-07	102747	Lrrc49	leucine rich repeat containing 49	148
-1.85437841849261	0.828459638854299	49.8248732596572	1.52624353821551e-07	5.37106904577154e-07	30943	Prss30	protease, serine 30	163.5
-1.17206749076801	3.08355615347915	49.809290527696	1.53045327366501e-07	5.38280781602855e-07	14255	Flt3	FMS-like tyrosine kinase 3	125.5
-1.62007923599977	0.652994201280665	49.1350735253257	1.72511927438857e-07	6.01593830765684e-07	320312	A430035B10Rik	RIKEN cDNA A430035B10 gene	968
-0.982442494574254	1.78761835301788	49.0395356881527	1.75479329474648e-07	6.10904155211771e-07	93834	Peli2	pellino 2	192
-1.65645790775307	-0.0568333507333363	48.9944829152837	1.76897684099161e-07	6.15320184989938e-07	13003	Vcan	versican	179
-1.5680684534888	0.0057044997389247	48.981459798316	1.77309973607916e-07	6.16580165140798e-07	14664	Slc6a9	solute carrier family 6 (neurotransmitter transporter, glycine), member 9	135
-0.672137390255493	3.0551805505413	48.588174804508	1.90260913612273e-07	6.59567597231176e-07	622459	Gm12216	predicted gene 12216	125
-2.15115554848696	-0.516906997144885	48.5572394406801	1.9132195704765e-07	6.63059241687085e-07	320554	Tcp11l1	t-complex 11 like 1	182
-1.39894350614178	0.57321520220629	48.5106476564314	1.92932030886537e-07	6.68263167724824e-07	14766	Adgrg1	adhesion G protein-coupled receptor G1	133
-0.907562028178806	2.26871713836538	50.9416979620744	1.93673430343223e-07	6.70642575636064e-07	100502842	Gm14718	predicted gene 14718	378
-0.972073083751678	1.75867745921506	48.3224236735603	1.99586493704718e-07	6.8995420795987e-07	216565	Ehbp1	EH domain binding protein 1	124.5
-1.72998067499523	-0.216881456340795	48.2375941538477	2.02665923960188e-07	6.99813901154368e-07	319446	Dpep2	dipeptidase 2	131
-1.68703996244569	0.681831260183847	48.1687327504925	2.05203290163934e-07	7.08178460338799e-07	226751	Cdc42bpa	CDC42 binding protein kinase alpha	123
-0.824576892339022	2.46068173171851	47.6437588664232	2.25708745080655e-07	7.74604238829321e-07	22712	Zfp54	zinc finger protein 54	231
-1.78043881169662	-0.491561431845772	47.3636466294914	2.37543145094967e-07	8.12727477259642e-07	20271	Scn5a	sodium channel, voltage-gated, type V, alpha	162
-0.620264985612877	3.90851123159674	47.4139206666679	2.40071595948631e-07	8.20922223014795e-07	59030	Mkks	McKusick-Kaufman syndrome	228
-1.30858021408704	5.09590576144422	47.2213850433841	2.43807725076597e-07	8.3323522468603e-07	30794	Pdlim4	PDZ and LIM domain 4	164
-0.836411899590179	4.47418288693675	47.10103829848	2.49246153866427e-07	8.50877183251879e-07	54610	Tbc1d8	TBC1 domain family, member 8	161
-1.85314627662813	-0.372993208990244	47.0047417928019	2.53691781972043e-07	8.65094595390269e-07	241289	Ppp1r26	protein phosphatase 1, regulatory subunit 26	217
-0.749487465770341	2.39296171459286	46.9430734264006	2.56583538295312e-07	8.73987677318408e-07	80902	Zfp202	zinc finger protein 202	130
-0.850743704444084	2.73912859938324	46.7977601088193	2.63538809762113e-07	8.96687160176779e-07	232566	Amn1	antagonist of mitotic exit network 1	133
-0.662572358937726	2.95862213317469	46.646060629434	2.71016763040017e-07	9.20858888376246e-07	233057	Zfp940	zinc finger protein 940	127
-3.16025748654858	-0.904668233413744	48.8709864610666	2.80397344531048e-07	9.51342227890151e-07	268534	Sntg2	syntrophin, gamma 2	92.5
-0.73213957405298	3.09802599496286	46.4609642214919	2.80451703293752e-07	9.51342227890151e-07	210105	Zfp719	zinc finger protein 719	205
-1.75046507344244	0.75046071006982	46.3766072605954	2.84868362874313e-07	9.64730169239183e-07	83553	Tktl1	transketolase-like 1	131
-1.75422114455875	0.215327963323797	46.3560874207304	2.85953996440606e-07	9.67874518867532e-07	319727	A330035P11Rik	RIKEN cDNA A330035P11 gene	594.5
-0.616398396556358	3.05713311348287	45.9624882860959	3.07663441948554e-07	1.03594604004383e-06	75284	Bcdin3d	BCDIN3 domain containing	635.5
-1.1113956590583	2.75408531171609	45.9603669378883	3.07785145444663e-07	1.03607259809836e-06	30944	Zfp354c	zinc finger protein 354C	127
-2.24310511813591	-0.641320795453965	45.6937229523557	3.23503223465931e-07	1.08601504590621e-06	14403	Gabrd	gamma-aminobutyric acid (GABA) A receptor, subunit delta	156
-0.6477467776532	3.04317685349574	45.6203026447645	3.27981334678932e-07	1.10044840622185e-06	22643	Zfp101	zinc finger protein 101	138.5
-2.35097252891681	-1.03384974926695	45.590636011504	3.29809670325753e-07	1.10628151127514e-06	14609	Gja1	gap junction protein, alpha 1	1552.5
-1.87058228190871	1.74021235406215	45.5648224790429	3.31409467431638e-07	1.11074024771578e-06	16542	Kdr	kinase insert domain protein receptor	127
-0.73700050497696	2.86763106365346	45.17865000998	3.56366408225403e-07	1.19049770819427e-06	268319	BC025920	zinc finger protein pseudogene	109
-0.597612839670397	4.8816844726093	52.976175479117	3.59119513699534e-07	1.19839475758254e-06	80289	Lysmd3	LysM, putative peptidoglycan-binding, domain containing 3	265
-1.06916619847744	1.71369924315976	45.0067645749291	3.68118715848736e-07	1.22477531688517e-06	68992	Zfp580	zinc finger protein 580	551
-0.62112972852337	3.27307241022419	44.9113217895857	3.74823968133962e-07	1.24540243202212e-06	69504	Zfp932	zinc finger protein 932	117
-1.05603210243681	1.41142803319039	44.8950283793872	3.75981725454335e-07	1.24857560324105e-06	100038746	Gm1976	predicted gene 1976	61
-1.64664207163096	1.66576976762454	44.4507273699983	4.09083456777054e-07	1.35448412288252e-06	70789	Kynu	kynureninase (L-kynurenine hydrolase)	92.5
-0.966994900007733	4.0602598943299	67.4569071158646	4.11066574316491e-07	1.36031891344874e-06	319615	Zfp944	zinc finger protein 944	110
-3.37157566760181	-0.396243452766236	44.3872165938153	4.14065917501789e-07	1.36987641844468e-06	171095	Il17rc	interleukin 17 receptor C	103
-1.16647032309471	1.48301800627874	44.3573466822625	4.16431777526531e-07	1.37659425759374e-06	382018	Unc13a	unc-13 homolog A (C. elegans)	112.5
-0.767576555146333	2.66336930304683	44.2215323923907	4.27373988916776e-07	1.40860728431574e-06	14065	F2rl3	coagulation factor II (thrombin) receptor-like 3	998
-0.679319734506065	5.21461811359383	65.4034991643632	4.28455410602096e-07	1.41141623225087e-06	240614	Ranbp6	RAN binding protein 6	4867
-0.610790971397319	3.49802408971601	43.892527983313	4.55184947023076e-07	1.49188743812752e-06	73204	3110056K07Rik	RIKEN cDNA 3110056K07 gene	317
-0.58894191200822	3.89452345382516	44.7899597095071	4.55340808905196e-07	1.49200126184765e-06	70808	4632415L05Rik	RRS1 ribosome biogenesis regulator homolog pseudogene	4114
-1.18762878125277	0.82470166081789	43.8531595019255	4.58641107982183e-07	1.50241556569589e-06	100038392	Gm10785	predicted gene 10785	112
-0.593291080937426	3.16436817335724	43.7321084635829	4.69446297514995e-07	1.53645691393416e-06	52840	Dbndd2	dysbindin (dystrobrevin binding protein 1) domain containing 2	147
-0.951407361320101	1.20121224210959	43.5673615926544	4.84594236985375e-07	1.58310127707982e-06	73598	1700001O22Rik	RIKEN cDNA 1700001O22 gene	139
-0.840148371276066	5.55461320584651	83.4928736813323	5.03605380283731e-07	1.64228421206108e-06	69256	Zfp397	zinc finger protein 397	344.5
-1.64701155958267	0.698603447354501	43.3469342301481	5.05690099996769e-07	1.64820983372855e-06	211484	Tsga10	testis specific 10	159
-1.40018261836101	0.143255123131815	43.3162979424569	5.08699510506879e-07	1.65714146281757e-06	232941	Ppm1n	protein phosphatase, Mg2+/Mn2+ dependent, 1N (putative)	118
-1.91175780254367	-0.628178358203504	48.1247541657112	5.09951931915221e-07	1.65902745520332e-06	104069	Sncb	synuclein, beta	124.5
-0.779317924891736	2.76206930888918	42.8741929601183	5.54342188280303e-07	1.79585290190649e-06	70325	Pigw	phosphatidylinositol glycan anchor biosynthesis, class W	477
-2.05319360445367	-0.621114573491471	42.7632195656762	5.66478404499916e-07	1.83179693048713e-06	665378	Gm7609	predicted pseudogene 7609	181.5
-1.57487088476319	-0.361670609918214	42.7010166043979	5.73405831293991e-07	1.85225272070498e-06	56177	Olfm1	olfactomedin 1	275.5
-0.884872785392312	1.57288899157992	42.6455621361127	5.79658600559539e-07	1.87048859918571e-06	231834	Snx8	sorting nexin 8	147
-0.708700904927136	3.36947753004791	42.6403960416968	5.80244829314867e-07	1.87188988021771e-06	217166	Nr1d1	nuclear receptor subfamily 1, group D, member 1	276.5
-0.708095791471826	2.91603681103324	42.4937669916972	5.97152695704241e-07	1.92140275678922e-06	72139	2610044O15Rik8	RIKEN cDNA 2610044O15 gene	127
-0.618963269267946	3.04844631362989	42.3932146005491	6.09053554771118e-07	1.95662823007717e-06	72982	Tmem138	transmembrane protein 138	222
-1.47866804486371	0.118996402411232	42.0295216488109	6.54276394187466e-07	2.09426256424299e-06	232664	Ccdc136	coiled-coil domain containing 136	178.5
-1.24213548808003	1.04178708014202	42.0056644562233	6.57366629117468e-07	2.10251487168004e-06	244667	Disc1	disrupted in schizophrenia 1	121
-0.873592546453626	2.10281970042148	41.8150019979592	6.82635128637946e-07	2.17880717269593e-06	74032	Sdr42e1	short chain dehydrogenase/reductase family 42E, member 1	307
-2.30163615211969	-1.06110467598403	46.3475609542114	6.8296273322096e-07	2.17928807903693e-06	15558	Htr2a	5-hydroxytryptamine (serotonin) receptor 2A	1265
-1.0428726527763	0.862597529985565	41.7862889910764	6.86530181635977e-07	2.18897029438528e-06	100042166	Gm3704	predicted gene 3704	98.5
-1.4429005639141	-0.0475035520635267	41.7556126907688	6.90718010612673e-07	2.20175303745246e-06	58859	Efemp2	epidermal growth factor-containing fibulin-like extracellular matrix protein 2	121.5
-0.651576165953154	3.39942655965383	41.6025013830881	7.12035438082025e-07	2.26735793455437e-06	382045	Adgrg5	adhesion G protein-coupled receptor G5	119.5
-0.725847787868355	2.44319128649282	41.5475775181006	7.1985407159569e-07	2.29047858430486e-06	56869	Zfp109	zinc finger protein 109	321.5
-2.17274593530835	-0.770585124411767	41.3711571791608	7.45599736972199e-07	2.36872632455161e-06	75744	Svip	small VCP/p97-interacting protein	172
-0.872743901336691	2.85014773174808	41.2725164820639	7.6042530616569e-07	2.41099920852463e-06	338372	Map3k9	mitogen-activated protein kinase kinase kinase 9	211
-0.590767961365775	3.49249582696478	41.156039714881	7.78341346274321e-07	2.46194924552152e-06	330502	Zfp82	zinc finger protein 82	119
-1.84221893406852	-0.479628642743385	40.9276921000792	8.14797322332925e-07	2.57329708183965e-06	100504591	Gm15987	predicted gene 15987	541
-0.686715467549693	2.74247417190468	40.8827044777145	8.22194057157485e-07	2.59532655100173e-06	16579	Kifap3	kinesin-associated protein 3	125
-1.75414310392953	-0.312151956152533	48.3601806891617	8.27101527242816e-07	2.6088116545582e-06	17700	Mstn	myostatin	502
-1.09500388230248	1.19924885525055	40.8058193849608	8.35003122686285e-07	2.63238634812566e-06	665211	Gm14326	predicted gene 14326	104
-0.608711131129035	3.11974660390174	40.8031171590191	8.35457203322225e-07	2.63294515882304e-06	215436	Slc35e3	solute carrier family 35, member E3	159
-0.777603809490648	2.16236819936631	40.7095241148864	8.51349722540388e-07	2.68048939993097e-06	243373	AI854703	expressed sequence AI854703	640
-0.729951969224128	2.89306910164923	40.6699859542464	8.58160980502939e-07	2.69986431592713e-06	74843	Mss51	MSS51 mitochondrial translational activator	242
-1.53111820180768	-0.0343675917084841	40.6277458506643	8.65502561939656e-07	2.72018245864015e-06	21939	Cd40	CD40 antigen	94
-0.635507408942119	4.10155066881188	46.9484268139935	8.71753071573917e-07	2.73815432595388e-06	71508	Zfp935	zinc finger protein 935	116.5
-0.61680482573077	3.62356242337067	41.2113197494076	8.7252320997965e-07	2.73945153640565e-06	213389	Prdm9	PR domain containing 9	116
-1.57497958465486	-0.407796705315203	40.5338712848309	8.82061727606273e-07	2.76798835641439e-06	24046	Scn11a	sodium channel, voltage-gated, type XI, alpha	142
-0.967578091031097	2.12342011058577	40.5281302173324	8.83085438846766e-07	2.77049499497596e-06	76373	Zfp773	zinc finger protein 773	225
-2.13983295427817	-0.372702009101476	40.478439121909	8.91999669424302e-07	2.7941912330364e-06	22097	Tsix	X (inactive)-specific transcript, opposite strand	256.5
-0.824694774523199	3.01948357681243	40.4411315005612	8.98756038413533e-07	2.81463974704792e-06	76222	Magef1	melanoma antigen family F, 1	1457
-2.15876598468637	-0.548540657166294	40.4366313856713	8.9957471982342e-07	2.81648749976235e-06	12768	Ccr1	chemokine (C-C motif) receptor 1	1415.5
-0.653403680445288	2.77345922247514	40.0976960030304	9.63603799676747e-07	3.00702001535812e-06	193736	Zbtb12	zinc finger and BTB domain containing 12	917.5
-1.14657563523482	0.205238388259564	39.8788144409281	1.00754939130317e-06	3.13700350168888e-06	76411	Ift43	intraflagellar transport 43	73
-0.619287988149981	3.04568391792826	39.850526035742	1.01338455490888e-06	3.15357694866413e-06	17356	Afdn	afadin, adherens junction formation factor	144
-3.71757000038139	-0.847927230921226	41.324636012549	1.08814092265472e-06	3.37088323549755e-06	18845	Plxna2	plexin A2	151.5
-0.879487665639515	1.86100789705111	39.4257127175537	1.10552922701835e-06	3.42130740934298e-06	70252	Jpx	Jpx transcript, Xist activator (non-protein coding)	143
-1.23768205510634	0.73730979371218	39.3151583797472	1.13096116073339e-06	3.49386722266195e-06	320054	9230116N13Rik	RIKEN cDNA 9230116N13 gene	671
-0.63224166558259	2.75559175648551	39.3052721121746	1.13326588402665e-06	3.50010930129295e-06	18628	Per3	period circadian clock 3	140
-0.902725617985109	6.14083127203699	40.6829159123285	1.17799848744401e-06	3.62644523115417e-06	17920	Myo6	myosin VI	128
-0.635363285403394	3.11466738187295	39.0568811205787	1.19286302260776e-06	3.67037068435169e-06	66302	Rmdn1	regulator of microtubule dynamics 1	104
-0.683632480232122	3.53927826412264	40.0559019004518	1.21553026019898e-06	3.73545065241289e-06	102791	Tcta	T cell leukemia translocation altered gene	270.5
-1.91497300765455	-0.647613898070203	38.8383370702671	1.2480933897711e-06	3.82883344503378e-06	11722	Amy1	amylase 1, salivary	140.5
-0.685138487592649	2.83392903283165	38.7962770975985	1.25903528219835e-06	3.86143863815665e-06	64051	Sv2a	synaptic vesicle glycoprotein 2 a	152
-0.801491780084336	3.36546322883559	45.5428807515343	1.26564906917699e-06	3.87979083749452e-06	626848	Zfp971	zinc finger protein 971	127
-1.54685713178689	-0.568154534074416	38.7443432174129	1.27268854581241e-06	3.89942905939589e-06	93690	Gpr45	G protein-coupled receptor 45	1930
-0.683051897270376	3.04620166508913	39.6789267731527	1.32044617170151e-06	4.03671767109642e-06	16336	Insl3	insulin-like 3	293.5
-0.745079574137574	2.44983960887699	38.0743657708242	1.46386324497123e-06	4.45745453357495e-06	66405	Mcts2	malignant T cell amplified sequence 2	795
-1.14948176908466	1.05178337021283	37.671181688183	1.59364738980458e-06	4.82995937505488e-06	12480	Cd1d2	CD1d2 antigen	197
-0.694668845536983	2.95544454295022	38.410586294216	1.59632974132072e-06	4.83689875125394e-06	16469	Jrk	jerky	2764.5
-0.594819514208368	2.97267887577353	37.5875711901926	1.62208192719454e-06	4.90889019588577e-06	105835	Sgsm3	small G protein signaling modulator 3	104.5
-0.688815554513215	2.84627887883637	37.5619260678303	1.63091248863831e-06	4.93197866991361e-06	233893	Zfp764	zinc finger protein 764	383.5
-0.764942010162749	2.47882459127499	37.492009220404	1.65525137738876e-06	5.00066990809354e-06	67538	Zswim3	zinc finger SWIM-type containing 3	1344.5
-0.675528291803876	2.67013066519556	37.471490072137	1.6624683397715e-06	5.02124142740697e-06	70796	Zdhhc1	zinc finger, DHHC domain containing 1	107.5
-0.690387012790213	3.06148764114907	37.4300709297001	1.6771396262928e-06	5.0593506679031e-06	230991	Fndc10	fibronectin type III domain containing 10	2142
-0.627946830491958	3.2770885825725	37.4215229159884	1.68018477821057e-06	5.06605530311373e-06	170938	Zfp617	zinc finger protein 617	137.5
-0.954252748723496	0.9911273730202	37.3328294477918	1.71213466010535e-06	5.1518342027039e-06	625175	1700028E10Rik	RIKEN cDNA 1700028E10 gene	187.5
-0.808949149987129	2.38550409611416	37.332105152851	1.71239824842654e-06	5.1518342027039e-06	226518	Nmnat2	nicotinamide nucleotide adenylyltransferase 2	81
-0.761624739315806	3.02291513842259	37.2789535788369	1.73186112820631e-06	5.20530344463569e-06	81897	Tlr9	toll-like receptor 9	1735.5
-0.706677332032801	2.77379995209655	37.2723574375731	1.73429304472334e-06	5.21134116415159e-06	100216534	Snord96a	small nucleolar RNA, C/D box 96A	77
-1.59972326362849	1.12508472832922	37.2482881499475	1.74319832719945e-06	5.23554591468315e-06	238405	Adam6b	a disintegrin and metallopeptidase domain 6B	2271
-1.12222468908048	2.42709316996658	37.0123349898605	1.83315111726132e-06	5.48831363911223e-06	67484	Eepd1	endonuclease/exonuclease/phosphatase family domain containing 1	167
-1.59032051577415	0.626808078867002	36.5978325111126	2.00350331074741e-06	5.96931550035701e-06	70821	4921507P07Rik	RIKEN cDNA 4921507P07 gene	152
-0.590938431984313	6.34395881332546	58.820842867273	2.03646678803058e-06	6.0612415674959e-06	54396	Irgm2	immunity-related GTPase family M member 2	1757
-1.11768496839821	-0.0802756514592015	36.4780052107895	2.05586955575553e-06	6.11350683685197e-06	93700	Pcdhgb2	protocadherin gamma subfamily B, 2	1029.5
-0.989612725346308	5.36216728171736	83.0280417309281	2.08895946440233e-06	6.20591262012626e-06	16153	Il10	interleukin 10	153
-1.55846738080357	2.51533689902802	36.3407870199319	2.11765196835522e-06	6.28811940555238e-06	170733	Klra17	killer cell lectin-like receptor, subfamily A, member 17	140
-1.60565162599941	-0.322131211780801	36.3071588526316	2.13309605588501e-06	6.32940113715626e-06	13056	Cyb561	cytochrome b-561	131
-1.07595521087153	1.08594995244451	36.2674880970845	2.15147133326321e-06	6.38238738241882e-06	102941	B630019K06Rik	F-box and leucine-rich repeat protein 17 pseudogene	2612
-1.00328387673498	3.38577117899997	54.2429839279382	2.1600310454342e-06	6.40469484511629e-06	240038	Zfp994	zinc finger protein 994	84
-0.756868525269318	2.71574419017939	36.2391339167314	2.16470923481294e-06	6.41547729672546e-06	67158	Sft2d3	SFT2 domain containing 3	2810
-1.13160247806127	1.60947741233619	36.1945681940373	2.18569347895606e-06	6.4714390818033e-06	15168	Hcn3	hyperpolarization-activated, cyclic nucleotide-gated K+ 3	230
-1.07667858099799	1.0754901517216	35.9696974604267	2.29497007754141e-06	6.77381894202672e-06	625237	Gm6566	predicted gene 6566	156
-1.58314139189258	0.539785918575713	35.932914807825	2.31339776161873e-06	6.82493897721149e-06	19250	Ptpn14	protein tyrosine phosphatase, non-receptor type 14	129
-0.971666346157588	2.14605707074816	35.9254591282668	2.31715235277967e-06	6.8343787186751e-06	11828	Aqp3	aquaporin 3	160
-0.883614867935662	3.0647260173995	44.0328901071412	2.37740894437059e-06	7.00371824152419e-06	237411	Zfp938	zinc finger protein 938	116
-0.596303015255	3.04645616048517	35.5782211548089	2.49949755526891e-06	7.33181981144252e-06	22393	Wfs1	wolframin ER transmembrane glycoprotein	148.5
-1.25294275988175	0.530117853397396	35.5700126783192	2.50399075731589e-06	7.34141898916754e-06	269695	Rnft2	ring finger protein, transmembrane 2	102
-0.621961321941363	2.51340212706364	35.4014582656241	2.59820419274476e-06	7.59603157893123e-06	100504191	Gm16576	predicted gene 16576	185
-0.740009235391975	2.74362069116648	35.3720703177259	2.61501781194499e-06	7.63974724614005e-06	93840	Vangl2	VANGL planar cell polarity 2	247.5
-0.670021357985814	2.73104257000808	35.2206560303413	2.70352279796828e-06	7.87962382928899e-06	66350	Pla2g12a	phospholipase A2, group XIIA	166
-2.00102234070946	-0.165528027308433	35.0137585855479	2.8297115770957e-06	8.22211783323609e-06	21463	Tcp11	t-complex protein 11	155.5
-1.82714067683123	2.95641058743431	34.8993279443132	2.9022156728042e-06	8.41690380078394e-06	21673	Dntt	deoxynucleotidyltransferase, terminal	131
-0.837074637962921	0.941469634529245	34.8896278319801	2.90845305667013e-06	8.43102289927184e-06	241525	Ypel4	yippee like 4	109
-0.664676573581795	2.68080846950861	34.6416585376984	3.07290511849325e-06	8.87848283942795e-06	105352	Dusp22	dual specificity phosphatase 22	83
-0.737317422746703	2.07619394560291	34.6352503511058	3.07728552816487e-06	8.8848865097062e-06	237868	Sarm1	sterile alpha and HEAT/Armadillo motif containing 1	218
-0.985357816264432	1.87770092339326	34.3818534649845	3.25600424298267e-06	9.36795240850679e-06	104103	Airn	antisense Igf2r RNA	261
-1.02414237123492	1.10867956795119	34.2537255988758	3.35059843547653e-06	9.62886629252554e-06	12124	Bik	BCL2-interacting killer	118
-0.941998223661774	1.10246519338131	34.1936048049542	3.39600062805451e-06	9.75086934754294e-06	78408	Fam131a	family with sequence similarity 131, member A	132
-1.00032197120696	0.876298923932494	34.0672328433276	3.49360884020258e-06	1.000715815925e-05	328035	Fads6	fatty acid desaturase domain family, member 6	184.5
-1.73637172445103	1.11730373727029	34.0515112515745	3.50596173082528e-06	1.00402070770925e-05	16821	Lcn4	lipocalin 4	108
-0.878702104640431	1.47758375591967	33.9330790633003	3.60054266411496e-06	1.02990905698801e-05	245368	Zfp300	zinc finger protein 300	140
-0.760045669735723	2.46916727205908	33.9908312400196	3.67211075491864e-06	1.04818976056391e-05	434156	Eid2b	EP300 interacting inhibitor of differentiation 2B	2424
-1.01160377616759	0.881132496862293	33.8364233165717	3.67976913725601e-06	1.04988919304105e-05	320064	D130017N08Rik	RIKEN cDNA D130017N08 gene	852.5
-1.858676664445	-0.971782835752216	35.2147968941231	3.68995652474808e-06	1.05230827773378e-05	19294	Nectin2	nectin cell adhesion molecule 2	225.5
-1.362390553631	-0.268404894341678	33.7947597273254	3.71449697191935e-06	1.05881645922543e-05	93701	Pcdhgb4	protocadherin gamma subfamily B, 4	1028.5
-0.695270996982799	2.50643200580252	33.6101570678294	3.87267105275888e-06	1.0980591472567e-05	72180	Zfp661	zinc finger protein 661	127
-0.756933433103807	2.71270279094833	34.0720185035094	3.96388884174589e-06	1.12185705109798e-05	20530	Slc31a2	solute carrier family 31, member 2	146
-0.66045271614955	2.20335919711963	33.440442918596	4.02449940300821e-06	1.13822638683931e-05	21827	Thbs3	thrombospondin 3	140
-1.79564387763915	0.092157878652596	33.160292372174	4.28932860143575e-06	1.20923919395478e-05	67749	Mgarp	mitochondria localized glutamic acid rich protein	121
-1.17906128850092	0.81798690050442	33.1435179815355	4.30577021260482e-06	1.21276404547573e-05	268747	Carmil3	capping protein regulator and myosin 1 linker 3	96
-0.701751556012343	1.347871970096	34.4279534533895	4.35897087118512e-06	1.22634637323863e-05	14675	Gna14	guanine nucleotide binding protein, alpha 14	155
-1.12029278483516	0.946859788787587	33.0256801509177	4.42320083415502e-06	1.24271361027115e-05	234479	Gm4890	predicted gene 4890	430
-0.63543597837499	2.81822387559169	33.0089775808515	4.44012283455544e-06	1.24689906414089e-05	227697	Dolk	dolichol kinase	2126
-1.2839849936803	0.472487651551526	33.2566034690013	4.48601125365337e-06	1.25892459811457e-05	108811	Ccdc122	coiled-coil domain containing 122	117
-0.863515010015084	1.49969070585998	32.7155064475287	4.74910867681776e-06	1.32791762933858e-05	53604	Zpbp	zona pellucida binding protein	178
-0.967819248418203	1.68615081782503	32.7006014436197	4.7654074949936e-06	1.33187029988283e-05	329731	Fam19a3	family with sequence similarity 19, member A3	125
-0.800627317802891	1.69407083542357	32.5437977362997	4.94057180106902e-06	1.37738847609251e-05	100642166	Gm15446	predicted gene 15446	453
-0.729290701397672	2.37822165518305	32.5420528177702	4.94255961625759e-06	1.37763083940812e-05	57275	Lenep	lens epithelial protein	334
-0.980801321793476	0.630797506860859	33.8312078335637	4.95379567820135e-06	1.38045025720375e-05	330369	Fbxo41	F-box protein 41	175
-0.787233562439056	2.17696203405118	33.512961705995	5.05426569195936e-06	1.40685628311556e-05	237500	Tmtc3	transmembrane and tetratricopeptide repeat containing 3	173
-1.23553678948754	0.135983627148873	32.2666761480094	5.26732991675451e-06	1.4618680167793e-05	79362	Bhlhe41	basic helix-loop-helix family, member e41	163.5
-0.890746563232092	1.62426081400491	32.2404771498442	5.29940462966747e-06	1.46977633018721e-05	67169	Nradd	neurotrophin receptor associated death domain	149
-1.21379906764672	1.17146204374454	32.2312863553124	5.31070644894202e-06	1.47224783550797e-05	57745	Zfp112	zinc finger protein 112	117
-0.730162632213624	1.90783375552479	32.1654755150459	5.39239563419184e-06	1.49354929224963e-05	22775	Zik1	zinc finger protein interacting with K protein 1	183.5
-0.597228744579187	3.1684063742776	32.0606542872251	5.52531447620596e-06	1.52830223228001e-05	22751	Zfp90	zinc finger protein 90	279.5
-0.680838572674607	2.29614168674825	32.0369350329271	5.55587862893905e-06	1.53606637649029e-05	17763	Mtcp1	mature T cell proliferation 1	171
-1.33127419341728	2.39929148592808	32.0098049094701	5.59106134789693e-06	1.54440687647559e-05	77577	Spns3	spinster homolog 3	150.5
-0.645997929687422	2.27462851375189	31.7818662779417	5.89630909052237e-06	1.62326417228351e-05	68591	Mocos	molybdenum cofactor sulfurase	125
-1.90557675402623	-0.226273047120158	31.5993589189616	6.15365518195898e-06	1.69071092741889e-05	108151	Sema3d	sema domain, immunoglobulin domain (Ig), short basic domain, secreted, (semaphorin) 3D	134.5
-0.877449388891694	1.42573827836195	31.5917910052647	6.16458431152602e-06	1.69333597156704e-05	14714	Gnrh1	gonadotropin releasing hormone 1	143.5
-1.00475071623611	3.11640931272245	43.9046908620466	6.2009151948062e-06	1.70293584067844e-05	320633	Zbtb26	zinc finger and BTB domain containing 26	2633.5
-1.07613696235121	0.943887061719703	31.2776068446946	6.63728296458268e-06	1.81307195109259e-05	71769	Bbs10	Bardet-Biedl syndrome 10 (human)	1376.5
-2.68688743977641	-1.52246721614345	35.9049223012917	6.64934131775728e-06	1.81596312662564e-05	56619	Clec4e	C-type lectin domain family 4, member e	134
-1.68169660315261	0.0156336200401355	31.1838055697456	6.78586786958226e-06	1.85119677850819e-05	76229	Vmn2r29	vomeronasal 2, receptor 29	197
-1.89550940723268	0.109221979543583	31.1051954440702	6.91314934657698e-06	1.88425006642595e-05	215456	Gpat2	glycerol-3-phosphate acyltransferase 2, mitochondrial	116.5
-0.587351437198477	2.58752191996651	31.0458524937795	7.01093696643912e-06	1.90921314648752e-05	67765	5830432E09Rik	RIKEN cDNA 5830432E09 gene	525
-0.620410756432397	1.73177093509809	30.9469639821128	7.17721447240541e-06	1.95232658608507e-05	56795	Arl10	ADP-ribosylation factor-like 10	232
-0.599752611380536	2.90555508993342	30.9460524278415	7.17876683314061e-06	1.95232658608507e-05	80860	Ghdc	GH3 domain containing	134
-0.705887191707767	2.98983041772515	31.4110488876068	7.18465193991741e-06	1.95349576035238e-05	243574	Kbtbd8	kelch repeat and BTB (POZ) domain containing 8	660
-0.645746083548078	3.74393656823529	36.0256204766825	7.35340609219591e-06	1.99541535222686e-05	77604	Rbm12b2	RNA binding motif protein 12 B2	109.5
-2.70109739737116	1.16733869540519	30.7940749518389	7.44270827924799e-06	2.01831435216859e-05	74090	Paqr5	progestin and adipoQ receptor family member V	135
-1.29359182373875	0.0329632598393529	30.7873383059433	7.45464727460411e-06	2.02110698836229e-05	75538	Fam71e1	family with sequence similarity 71, member E1	143
-0.760970102624852	3.50072818235697	35.2575786423847	8.35257807883603e-06	2.25019038051232e-05	54218	B3galt4	UDP-Gal:betaGlcNAc beta 1,3-galactosyltransferase, polypeptide 4	1577
-0.75167252092203	4.88840313626963	49.6262784904505	8.37086566300548e-06	2.25413100942804e-05	240041	Zfp945	zinc finger protein 945	124
-4.40682256294794	-0.980603510332063	30.1493711746052	8.68442682699278e-06	2.33297511074845e-05	75573	Prr29	proline rich 29	99.5
-2.04378216996808	-0.763252476685599	30.1493391938755	8.68449369390406e-06	2.33297511074845e-05	16533	Kcnmb1	potassium large conductance calcium-activated channel, subfamily M, beta member 1	243
-1.47325674090035	-0.242853608893097	31.4395195196004	9.08165333914172e-06	2.43541746523424e-05	14526	Gcg	glucagon	141
-1.41661057835186	1.07525127160359	34.5174240003414	9.59606966613405e-06	2.56721959334868e-05	100041979	Gm3604	predicted gene 3604	111
-0.63732245009421	2.83494344342626	29.4706024612474	1.0236790144136e-05	2.72716347249536e-05	67446	Dusp28	dual specificity phosphatase 28	745.5
-0.809547768827621	1.50813927635133	29.3411636327888	1.05654325504575e-05	2.80704125806696e-05	17221	Cd46	CD46 antigen, complement regulatory protein	96
-0.616594515763147	2.17015545463641	29.2628346770577	1.07698144769228e-05	2.85702788955974e-05	100504421	2900076A07Rik	RIKEN cDNA 2900076A07 gene	153
-0.62438319495258	2.80606939188312	29.2176961612695	1.08895243598813e-05	2.88691931856775e-05	66391	Zbtb11os1	zinc finger and BTB domain containing 11, opposite strand 1	1350
-1.39821791759276	-0.137523625254054	29.1445309239764	1.10866178474199e-05	2.93474902270946e-05	331493	Gm5127	predicted gene 5127	133
-0.915601323603596	1.5037604683165	29.0593388800749	1.13209635036811e-05	2.99356606858823e-05	105886298	Cmc4	C-x(9)-C motif containing 4	199
-1.15317057086712	1.32844627267942	28.9795603114026	1.15452612005405e-05	3.05025701859839e-05	69187	Erp27	endoplasmic reticulum protein 27	126
-2.2879496188202	0.067135019019151	28.906318744583	1.17553985406666e-05	3.10045489990129e-05	18952	Sept4	septin 4	121
-0.59940094779185	3.35644260375242	29.4086143399218	1.1872923793529e-05	3.12877198042141e-05	72324	Plxdc1	plexin domain containing 1	123
-1.38546431502293	-0.0513536324913055	28.8325224590075	1.19713004047504e-05	3.14863350598571e-05	210573	Tmem151b	transmembrane protein 151B	441
-1.3451010021999	0.261690101609192	29.2210745076323	1.21037239914429e-05	3.17871147979961e-05	53885	Nphp1	nephronophthisis 1 (juvenile) homolog (human)	96.5
-0.618518269408312	3.67859386538898	35.8052058026798	1.21072882661737e-05	3.17896972019742e-05	319901	Dsel	dermatan sulfate epimerase-like	2881.5
-0.864229665352708	1.70519560794464	29.0532547794157	1.23351301242343e-05	3.23327937306222e-05	378466	Gm10033	predicted gene 10033	127
-1.69614193768109	-0.740309876110563	28.4966524076234	1.30093547485593e-05	3.39987741222163e-05	52480	Snhg14	small nucleolar RNA host gene 14	126
-0.757393606572349	3.1404574646705	32.2775903793469	1.33199049292716e-05	3.47661091362235e-05	245695	Tceanc	transcription elongation factor A (SII) N-terminal and central domain containing	131
-0.652647030537442	2.34851979688843	28.3710148684604	1.34222326395265e-05	3.50257710637812e-05	320438	Alg6	asparagine-linked glycosylation 6 (alpha-1,3,-glucosyltransferase)	86
-1.06337685253524	1.56548779406261	28.2327915417151	1.38928383190643e-05	3.61924893350073e-05	66184	Rps4l	ribosomal protein S4-like	941
-1.05402365471432	1.15672203881538	28.1496720547452	1.41843690362685e-05	3.68584121138647e-05	100502734	Gm16023	predicted gene 16023	397
-1.57794809409608	2.13545374355922	28.1025400616485	1.43526008615374e-05	3.72484165216091e-05	103149	Upb1	ureidopropionase, beta	158.5
-1.26756295135698	-0.284409778349217	28.0960200001997	1.4376042150855e-05	3.73013927053045e-05	75202	Spaca6	sperm acrosome associated 6	87
-0.616838052119859	2.5688713492919	28.0625612663619	1.44969855178035e-05	3.75682983013388e-05	67073	Pi4k2b	phosphatidylinositol 4-kinase type 2 beta	134
-1.56335509292178	0.114828338869566	30.934619499871	1.4510764166962e-05	3.75955158276129e-05	386454	Rnf39	ring finger protein 39	246
-0.885208610923704	1.79721384733127	27.9934505325037	1.47502848492543e-05	3.81679114471146e-05	213236	Dnd1	DND microRNA-mediated repression inhibitor 1	290
-0.675131403123367	2.81591220190205	28.4857438653315	1.52694802678491e-05	3.9420286828568e-05	664702	A530088E08Rik	RIKEN cDNA A530088E08 gene	1795
-1.13598185135804	-0.0573751984493274	27.700573386066	1.58778740409632e-05	4.08966488001974e-05	70134	2210011C24Rik	RIKEN cDNA 2210011C24 gene	265
-1.04604434784546	1.61713086289041	27.689636729286	1.5921740314885e-05	4.10010611453979e-05	18752	Prkcg	protein kinase C, gamma	122
-2.09044579080341	-0.430273691744237	29.6493819990924	1.59540838517249e-05	4.10585981616581e-05	105653	Phyhip	phytanoyl-CoA hydroxylase interacting protein	185
-1.40499990675889	-0.785783845719228	27.5999541923119	1.628641561851e-05	4.1878868720916e-05	74464	Zswim5	zinc finger SWIM-type containing 5	161
-1.28216508282758	0.623777036684006	27.550491150184	1.64913885980085e-05	4.23701559696187e-05	11481	Acvr2b	activin receptor IIB	146.5
-0.777402551169467	2.02922735523236	27.537704910917	1.65869645720891e-05	4.25628422155044e-05	56873	Lmbr1	limb region 1	78
-0.605106515816925	2.49075344277933	27.35198542715	1.73423865375085e-05	4.44180026996242e-05	100036768	Gm11696	predicted gene 11696	1382.5
-0.914905045227766	1.81446335845527	27.3085189441935	1.75349710784989e-05	4.48739328431063e-05	67685	Dyx1c1	dyslexia susceptibility 1 candidate 1	148
-0.754141709458293	2.83651603032938	31.5792766363229	1.82736950952057e-05	4.66481041425178e-05	240034	Zfp760	zinc finger protein 760	119.5
-1.35194102258747	0.240794883658091	27.1360391409111	1.8322189945929e-05	4.67622075350202e-05	620078	C130026I21Rik	RIKEN cDNA C130026I21 gene	123.5
-0.626142672573666	5.19549952282166	41.7377186374957	1.83929371287796e-05	4.68844798458564e-05	382985	Rrm2b	ribonucleotide reductase M2 B (TP53 inducible)	134
-0.712195197856884	1.96061269640644	27.057007045118	1.8695549373144e-05	4.76262836874901e-05	545725	Mterf1a	mitochondrial transcription termination factor 1a	59
-2.8245874924258	0.618873399990802	26.9299930963898	1.9312864044951e-05	4.90568254158921e-05	13649	Egfr	epidermal growth factor receptor	133
-0.796969613661216	3.18345012653599	26.7188169245626	2.03883719739627e-05	5.1629025000678e-05	19309	Pygm	muscle glycogen phosphorylase	123.5
-1.33612636172183	-0.0464294378765768	26.6999579015061	2.04875121773425e-05	5.18480968745278e-05	666907	Ms4a4a	membrane-spanning 4-domains, subfamily A, member 4A	144
-1.54244662343713	-0.461351729724197	27.5653859778226	2.07460190181262e-05	5.24484228748482e-05	245386	Tmem255a	transmembrane protein 255A	143
-1.44333187010829	-0.504511552786986	28.6214728180957	2.10931016111887e-05	5.32384697838138e-05	327747	Mettl24	methyltransferase like 24	229
-0.717366675882714	1.71160257879606	26.4997770841289	2.15724598809093e-05	5.43947285653114e-05	22141	Tub	tubby bipartite transcription factor	153.5
-1.7433245909232	-1.05160583597341	27.4045776723035	2.15732929318459e-05	5.43947285653114e-05	71020	Spats1	spermatogenesis associated, serine-rich 1	144.5
-0.834771374477272	0.745379391795016	26.2999464476715	2.271750589039e-05	5.71627211546341e-05	72349	Dusp3	dual specificity phosphatase 3 (vaccinia virus phosphatase VH1-related)	227
-1.17157238551008	-0.355849176981383	26.2145102696447	2.32268989033206e-05	5.8408679826909e-05	93713	Pcdhga5	protocadherin gamma subfamily A, 5	1028.5
-1.41790341548455	0.782643179513075	26.0072605181835	2.45144401006869e-05	6.1433236769107e-05	75578	Fggy	FGGY carbohydrate kinase domain containing	114
-0.926574912978916	0.558288568507809	26.8460757051491	2.4736025050562e-05	6.19633151408933e-05	210094	Iglon5	IgLON family member 5	128
-1.00437692088051	0.766172878496897	25.9392701990123	2.49534198052808e-05	6.2495175221969e-05	72326	2500004C02Rik	RIKEN cDNA 2500004C02 gene	949
-1.54737611786725	-0.389159497292296	25.772245902546	2.60681901281195e-05	6.50753745050765e-05	67753	Eqtn	equatorin, sperm acrosome associated	119
-1.58295496043726	-0.34969444853942	25.5145228828591	2.78949554029992e-05	6.93036487839257e-05	18996	Pou4f1	POU domain, class 4, transcription factor 1	1187
-1.43463935287809	1.64775824332838	25.4177484085464	2.86161319802753e-05	7.09756136933249e-05	11937	Atp2a1	ATPase, Ca++ transporting, cardiac muscle, fast twitch 1	126
-2.24234215815568	-0.690522339112209	25.4161408178017	2.86282803193721e-05	7.09914493041485e-05	18596	Pdgfrb	platelet derived growth factor receptor, beta polypeptide	130.5
-1.6519144897578	-1.04262457884361	27.2678560538256	2.87968123780498e-05	7.13662652033077e-05	16535	Kcnq1	potassium voltage-gated channel, subfamily Q, member 1	104
-0.87617718569003	1.87811201406909	25.3649490949795	2.90180502080008e-05	7.18711691960479e-05	21957	Tnnt3	troponin T3, skeletal, fast	41
-1.65840750548931	-0.339136279237999	26.0086082764289	3.02998599744668e-05	7.48652708737226e-05	20908	Stx3	syntaxin 3	109
-0.89985510880513	1.48524642327944	25.1247855550798	3.09245672005493e-05	7.63781620631974e-05	77521	Mtus2	microtubule associated tumor suppressor candidate 2	162
-0.721781043053566	1.03468171531065	25.0456487827168	3.15820150618284e-05	7.78159649506903e-05	76380	Cep112	centrosomal protein 112	107.5
-1.1476193709429	1.14146432422781	24.9387637489862	3.24940086028608e-05	7.99019173410734e-05	246738	Dnajc28	DnaJ heat shock protein family (Hsp40) member C28	412
-1.69212273687053	-1.16568248600758	27.9074068891152	3.32785370589079e-05	8.17331487446796e-05	77629	Sphkap	SPHK1 interactor, AKAP domain containing	185
-1.53896621431386	-0.395586518496482	24.8262204846166	3.34850440322138e-05	8.22075517928597e-05	12287	Cacna1b	calcium channel, voltage-dependent, N type, alpha 1B subunit	117
-0.608622551954097	2.42292224326757	24.7997442129703	3.37228915478166e-05	8.27584887815217e-05	74487	5430405H02Rik	RIKEN cDNA 5430405H02 gene	467.5
-0.604222971324062	2.58539866195858	24.7425099460371	3.42432967915429e-05	8.39519678705084e-05	70575	Gfod2	glucose-fructose oxidoreductase domain containing 2	344
-1.43325846335289	-0.384313579228261	24.5676656451404	3.5887409574856e-05	8.75644262546556e-05	12069	Bex2	brain expressed X-linked 2	186
-0.770126463618412	1.63737918158916	24.505882467259	3.64885543462489e-05	8.89431078335142e-05	630579	Zfp808	zinc finger protein 80	133
-0.683264796248744	1.99624449265788	24.4102088875782	3.74409696202105e-05	9.11024146211245e-05	12589	Ift81	intraflagellar transport 81	96
-1.15547797581017	0.95262930548742	24.3705238595752	3.78438599178901e-05	9.20281979484012e-05	217265	Abca5	ATP-binding cassette, sub-family A (ABC1), member 5	128
-1.3483990154855	0.480633679408012	24.364717001387	3.79032031370153e-05	9.21179465348496e-05	100043387	Gm14305	predicted gene 14305	72
-0.95697071475072	1.87426191507334	24.2412800349185	3.9188690976033e-05	9.49610676277392e-05	50769	Atp8a2	ATPase, aminophospholipid transporter-like, class I, type 8A, member 2	90.5
-1.37643242077366	-0.0457590525211055	24.2345414638542	3.92602070313984e-05	9.51156510632837e-05	72282	1810062G17Rik	RIKEN cDNA 1810062G17 gene	303
-0.632166304761708	1.37211462297737	24.1924721138788	3.97098792766697e-05	9.6129438492677e-05	13401	Dmwd	dystrophia myotonica-containing WD repeat motif	500
-1.03416983464662	0.791015512048995	24.1596951646101	4.00640738042093e-05	9.69297185320066e-05	116972	Fam57a	family with sequence similarity 57, member A	200
-0.649262640154313	1.90193992819878	24.075387858795	4.09908558016913e-05	9.88999747129151e-05	79201	Tnfrsf23	tumor necrosis factor receptor superfamily, member 23	112
-1.00551802482507	0.66004882277747	24.0573997805801	4.11915728007281e-05	9.93258813990931e-05	210853	Zfp947	zinc finger protein 947	149
-0.756047418692586	1.56399236141768	24.0045740446658	4.17871685934004e-05	0.000100624155535662	243931	Tshz3	teashirt zinc finger family member 3	2501
-0.669044495631633	1.49319281853676	23.9980963012533	4.18608399301262e-05	0.000100781854069461	329795	Tmem67	transmembrane protein 67	103
-0.768258814541403	3.74403822241658	28.9257476779252	4.25439964510664e-05	0.000102346563337458	387160	Mir142	microRNA 142	64
-0.998333593824084	1.41520736346203	23.8872536871259	4.3143388635446e-05	0.000103707478107492	244233	Cd163l1	CD163 molecule-like 1	307.5
-0.904771590390016	0.333337550828762	23.8773595443813	4.32599149735008e-05	0.000103967292239729	381347	4930412O13Rik	RIKEN cDNA 4930412O13 gene	322
-1.25451339696966	0.526995573012992	23.7803411051779	4.44206733581853e-05	0.000106549062074541	106389	Eaf2	ELL associated factor 2	172.5
-1.08708752711227	0.635160971347538	23.6927548938288	4.54974488663809e-05	0.000108983290098641	13411	Dnah11	dynein, axonemal, heavy chain 11	150.5
-1.07436271628257	-0.141978250968374	23.683517144875	4.56126465301188e-05	0.000109174303791581	18612	Etv4	ets variant 4	124
-0.903057596276548	0.865915491481172	23.6328231192728	4.62504398152851e-05	0.000110636369626115	378954	3000002C10Rik	glyceraldehyde-3-phosphate dehydrogenase pseudogene	1278
-0.649955508638484	2.17601973365666	23.5729615111037	4.70159765848015e-05	0.000112336718447139	230162	Zfp189	zinc finger protein 189	173
-1.00897731072124	1.6445675453759	23.4793633144167	4.82404612474308e-05	0.000115106114138823	108072	Grm6	glutamate receptor, metabotropic 6	201
-0.963439329245272	0.944404888817399	23.4646954350091	4.84354476284787e-05	0.000115548984784035	12354	Car7	carbonic anhydrase 7	119
-1.12082804511379	1.43162287261082	23.4276757128823	4.89313548506339e-05	0.00011661909785125	67621	Bend5	BEN domain containing 5	385
-1.05042505875017	2.28933131517966	30.2986152499835	4.90786966017095e-05	0.000116879796218727	219149	Xkr6	X-linked Kx blood group related 6	755
-1.88560571374178	-0.561324999511238	23.4057270864883	4.92279558246933e-05	0.000117189936585378	12981	Csf2	colony stimulating factor 2 (granulocyte-macrophage)	276
-1.03443080953613	2.02618965266118	23.376436956927	4.96267883477751e-05	0.000118025323823044	72735	Eldr	Egfr long non-coding downstream RNA	187.5
-1.20402564760077	-0.166287456275281	23.3714261401353	4.96953669776834e-05	0.000118165605224735	73072	Prr36	proline rich 36	224
-0.902609285263161	2.03917713760691	23.3029788094755	5.06424447906339e-05	0.000120208709286228	26558	Homer3	homer scaffolding protein 3	111
-0.856011017131103	1.17566628203479	23.1695905944893	5.25444638352726e-05	0.000124531491448731	231510	Gpat3	glycerol-3-phosphate acyltransferase 3	94
-0.760049257356784	0.770348894308807	23.1209799472778	5.32566446726888e-05	0.000126098056984527	217143	Gpr179	G protein-coupled receptor 179	139
-1.07320423654596	0.344140995463726	23.073609074689	5.39606828602828e-05	0.000127593344363621	66330	1700020L24Rik	RIKEN cDNA 1700020L24 gene	310
-1.29233189549483	1.68881373640796	22.9618739846854	5.56613822667541e-05	0.000131387743461021	140703	Emid1	EMI domain containing 1	90
-0.611102026600957	2.73265234385869	22.9379483404876	5.60330094206143e-05	0.000132147180593228	74356	4931428F04Rik	RIKEN cDNA 4931428F04 gene	225
-0.998734563881531	-0.103637021011382	22.820582345846	5.78951655522721e-05	0.00013626882363985	76917	Flywch2	FLYWCH family member 2	182
-0.933436976672328	4.40424842019654	38.7811248915302	6.08872112775448e-05	0.000143037913657356	630836	2010315B03Rik	RIKEN cDNA 2010315B03 gene	101
-1.5251261911251	-0.413109284514579	22.6138103484028	6.13401913122905e-05	0.000144019660006382	239017	Ogdhl	oxoglutarate dehydrogenase-like	149
-2.44285610934762	0.0737635544912975	28.4250931966471	6.8888869605975e-05	0.000160337151726529	387216	Mir23a	microRNA 23a	75
-0.635115067607058	1.82235164818006	22.0149682846796	7.2626221925057e-05	0.00016865331362197	66179	Ogfod3	2-oxoglutarate and iron-dependent oxygenase domain containing 3	124
-0.616499921478064	2.13810772977249	21.933990615161	7.43167539594386e-05	0.000172275127047577	212569	Zfp273	zinc finger protein 273	111.5
-0.665488765480229	1.72647056476913	21.8961241005904	7.51217929649203e-05	0.000173989304992276	328274	Zfp459	zinc finger protein 459	111.5
-1.03406683442921	1.52627439133418	22.8557965804889	7.58729107575355e-05	0.000175497960901514	100039495	Gm15706	predicted gene 15706	443
-0.749030498756477	1.19743716041662	21.8561647425662	7.59815344409041e-05	0.000175683228779541	74257	Tspan17	tetraspanin 17	136.5
-0.863687160934389	3.48576685770148	27.8622241902902	7.75033246040593e-05	0.000178966713376115	213438	P2ry10b	purinergic receptor P2Y, G-protein coupled 10B	203
-0.76766220465273	5.23510735869021	38.2420607511227	8.0028949321308e-05	0.000184487473103229	108012	Ap1s2	adaptor-related protein complex 1, sigma 2 subunit	179
-1.72007801171626	2.12865257624211	21.6714165178666	8.00967540385795e-05	0.000184609228947078	171283	Havcr1	hepatitis A virus cellular receptor 1	90.5
-1.96341649259383	1.7105898870322	21.6126706465315	8.14551754405142e-05	0.000187529606710432	15476	Hs3st1	heparan sulfate (glucosamine) 3-O-sulfotransferase 1	842.5
-1.23728637169702	-0.683141481774257	21.6110646981952	8.14926580313351e-05	0.000187580838903374	78070	Cpt1c	carnitine palmitoyltransferase 1c	139
-1.07185825835634	0.00968551578821925	21.4258018434429	8.59440873576142e-05	0.000197053857778059	14789	P3h3	prolyl 3-hydroxylase 3	132
-1.02500501943136	-0.247750418612375	21.4213375261838	8.60545386476528e-05	0.000197270380145755	16782	Lamc2	laminin, gamma 2	154.5
-0.801190224157114	0.554125483910505	21.1998288748741	9.17318473277526e-05	0.000209347808162911	654409	4932416H05Rik	RIKEN cDNA 4932416H05 gene	3091
-0.811608295047849	0.624428627676759	21.089528561809	9.47084056783324e-05	0.000215823021783538	67445	C1qtnf4	C1q and tumor necrosis factor related protein 4	682.5
-1.14737902344715	1.15503304809792	21.0785322981426	9.50108114311198e-05	0.000216432062954892	239556	Cacna1i	calcium channel, voltage-dependent, alpha 1I subunit	147
-0.662920943630205	1.83462200278936	21.1829582480033	9.8934895019847e-05	0.000224457745802073	67917	Zcchc3	zinc finger, CCHC domain containing 3	3089
-0.990215153636113	0.123581393673198	20.9236895177216	9.93815242031882e-05	0.000225429508952241	14924	Magi1	membrane associated guanylate kinase, WW and PDZ domain containing 1	141.5
-0.671274311087506	1.72757694777588	20.8936123115562	0.000100255396517591	0.000227319373180105	73261	1700037C18Rik	RIKEN cDNA 1700037C18 gene	354
-0.642591775304187	1.96434822287703	20.8680394542102	0.000101004918441899	0.000228816917500252	17117	Amacr	alpha-methylacyl-CoA racemase	187
-1.38446207028502	-0.600545451983722	20.5490499829803	0.000110879733597523	0.000249854679604957	14012	Mpzl2	myelin protein zero-like 2	189
-1.15829942252066	-0.372801530704084	20.548389061163	0.000110901243570473	0.000249857438642312	23805	Apc2	adenomatosis polyposis coli 2	115.5
-1.43223075437102	0.0505470507155352	20.5320847917236	0.000111433300426746	0.000250964337421143	100038538	Gm10767	predicted gene 10767	207
-1.81236753463148	0.142987833139337	20.5085219040134	0.000112207098554491	0.000252614665124413	213956	Fam83f	family with sequence similarity 83, member F	541
-0.749638589322615	1.73163337045563	20.3964321095041	0.000115968311609091	0.000260606037965548	66705	Dnase1l2	deoxyribonuclease 1-like 2	107
-0.973620459499384	0.150858728522989	20.8818132843298	0.000118672431936562	0.000266342628309517	20290	Ccl1	chemokine (C-C motif) ligand 1	144
-1.02884393287647	-0.284762812641302	20.2596148566755	0.000120744594117548	0.000270697336320683	102634101	Gm31763	predicted gene, 31763	120
-1.27386138022593	1.67435678256521	20.2482707183978	0.000121150038543647	0.000271556874384367	109270	Prr5	proline rich 5 (renal)	120
-1.05922212330071	0.0453308804616247	20.2124939433727	0.000122438365380703	0.000274294897488927	68127	B230217C12Rik	RIKEN cDNA B230217C12 gene	314
-0.9858988709809	1.01500524886513	19.9913251113665	0.000130738153938448	0.000291510108989838	26549	Itgb1bp2	integrin beta 1 binding protein 2	95
-0.87939784563695	2.7709951122462	26.4117630116201	0.000132533704062755	0.000295193062014638	109169	Igip	IgA inducing protein	1378
-1.1228415182462	0.982909289772494	19.8842739756865	0.000134971722186114	0.000300240335394407	80749	Lrfn1	leucine rich repeat and fibronectin type III domain containing 1	99
-0.605178189147634	4.80050904230081	29.0413259704566	0.000137004053253336	0.000304489159855888	224585	Zfp160	zinc finger protein 160	127
-1.08962252236091	1.53224798591703	22.1587230984581	0.000137248644190216	0.000304977728755348	319722	E330033B04Rik	RIKEN cDNA E330033B04 gene	6712
-0.613997946007062	1.57397895793021	19.595784999597	0.000147134734862116	0.00032524381358519	75029	Purg	purine-rich element binding protein G	913
-0.783731924108225	0.295270819528859	19.5071368210655	0.000151105882795537	0.000333283990982176	67305	Gpx7	glutathione peroxidase 7	262
-2.37623493548632	-0.51660976112773	19.4914540882919	0.000151820380600245	0.00033476040598876	381287	A530032D15Rik	RIKEN cDNA A530032D15Rik gene	163
-1.05715786280418	1.25966066144082	19.457760790762	0.000153367790856637	0.000337875239943452	320965	4831440E17Rik	RIKEN cDNA 4831440E17 gene	4677
-0.689513597993394	1.74527850049939	19.2860965209481	0.000161520464506968	0.000354941580969192	72093	2010320M18Rik	RIKEN cDNA 2010320M18 gene	745
-1.94195683928823	-0.67632846971286	19.2818635443965	0.000161727313613175	0.00035533273667026	17268	Meis1	Meis homeobox 1	112
-0.747026931455903	0.977225519068452	19.1337235206865	0.000169149480084094	0.000370846234637912	17083	Tmed1	transmembrane p24 trafficking protein 1	212.5
-0.711839684027705	0.711423632302404	18.8560047651218	0.00018407344771802	0.000402134206375107	13650	Rhbdf1	rhomboid 5 homolog 1	125
-0.613393017554574	1.74525080899599	18.8153653527206	0.000186373967542213	0.000406583095681445	100044193	Gm20939	predicted gene, 20939	127
-0.88459162637154	0.0570400718711634	18.8096867324369	0.000186697886538784	0.000407145514960729	224344	Rbm11	RNA binding motif protein 11	153
-1.19811239639699	0.0921188423816929	18.7554938586214	0.000189819896053404	0.000413368398106397	16502	Kcnc1	potassium voltage gated channel, Shaw-related subfamily, member 1	1433
-1.01811179228388	0.0614560404156329	18.6898238599561	0.000193678806269624	0.000421324948220232	76877	Rab36	RAB36, member RAS oncogene family	91
-1.67921750319505	-0.634741048844174	19.7547674727572	0.000194530962762497	0.000423029284665549	76415	Fam187b	family with sequence similarity 187, member B	724
-0.602428415413153	2.26052574204671	18.6305057881927	0.000197237307241836	0.000428309575687182	102635561	Ggnbp2os	gametogenetin binding protein 2, opposite strand	156
-2.48083124302063	0.49368766384194	18.514479816025	0.000204403419887436	0.000442389197461528	64214	Rgs18	regulator of G-protein signaling 18	167
-1.0523090529553	-0.372923718418354	18.4508789026318	0.000208450441263641	0.000450593907519176	73047	Camk2n2	calcium/calmodulin-dependent protein kinase II inhibitor 2	641
-1.01143798218786	1.56591960730881	18.4276378608083	0.000209950810125883	0.000453598338593318	70536	Qpct	glutaminyl-peptide cyclotransferase (glutaminyl cyclase)	177
-1.02123962654926	-0.662134679878055	18.279849190158	0.000219768592750604	0.000473646501646402	12890	Cplx2	complexin 2	201.5
-0.70186019876974	1.21955926926086	18.0920235981916	0.000232967389872529	0.000500428904963366	385674	Zfp174	zinc finger protein 174	1052
-0.781472503017302	2.03242838391526	18.0812311710993	0.00023375135534189	0.000501850347524153	271221	Rubcnl	RUN and cysteine rich domain containing beclin 1 interacting protein like	136.5
-0.748612759975156	0.729488002152963	18.0797306382911	0.000233860579860363	0.000501997344395275	328309	Gm9776	predicted gene 9776	2175
-0.649395688621287	1.81969743591374	18.0722310478844	0.000234407305173774	0.000502995605892923	14794	Spsb2	splA/ryanodine receptor domain and SOCS box containing 2	135
-0.78011124815779	1.19101048185047	18.0427501153319	0.000236569896476072	0.000507459319905221	100503272	Gm11423	predicted gene 11423	224.5
-0.627984029431657	2.45595280390439	17.949178135703	0.000243577816571114	0.000521039938643004	78312	1810041H14Rik	RIKEN cDNA 1810041H14 gene	201
-0.590197900388916	3.59376292272072	21.4034050536757	0.000251231620250314	0.000536201675034329	233987	Zfp958	zinc finger protein 958	118
-0.59107156280853	1.63892951120685	17.8335841880104	0.000252546043579807	0.000538726986278573	238690	Zfp458	zinc finger protein 458	111.5
-0.887534765420418	-0.0479944198777683	17.7304896285384	0.0002608456961705	0.000554510949211606	235043	Tmem205	transmembrane protein 205	164
-0.787747852074371	1.99195852785981	17.6935157751188	0.000263893640828221	0.000560506634606173	320683	Zfp629	zinc finger protein 629	481
-0.979131062124411	-0.0570656673752387	17.5658707156027	0.000274715183200496	0.000581986052886225	233890	Zfp768	zinc finger protein 768	1123.5
-0.97699856977911	-0.0118380847285338	17.5235269419891	0.000278410095317873	0.000589306950340306	16998	Ltbp3	latent transforming growth factor beta binding protein 3	127.5
-0.633003779122382	1.93379143593251	17.4643511367648	0.000283663947111801	0.000599603369928961	228859	Fitm2	fat storage-inducing transmembrane protein 2	821.5
-1.53464434570468	0.889302387358574	17.4395675869006	0.000285896045222218	0.000603761508626169	54485	Dll4	delta like canonical Notch ligand 4	220
-1.31076339757508	2.6808870998295	17.4039259384847	0.000289139378755866	0.000609816734269864	13836	Epha2	Eph receptor A2	156
-0.997357002754674	-0.0160587062933593	17.3557739514564	0.000293584384481966	0.000618133139087927	14069	F8	coagulation factor VIII	171
-1.79070473518509	0.716894796873175	17.3225601389161	0.00029669339442142	0.000624465574006942	224796	Clic5	chloride intracellular channel 5	154
-0.692146972509162	0.884570567486293	17.1429453649049	0.000314134210515522	0.000658088537445087	76260	Ttc8	tetratricopeptide repeat domain 8	116
-0.757073113507369	0.960314935598053	17.107802878574	0.000317674377638712	0.000665215115500853	434179	Zfp975	zinc finger protein 975	97.5
-0.917165449086691	0.543902066452151	17.057424128319	0.000322824774645986	0.000674623812235258	11854	Rhod	ras homolog family member D	137
-2.11560485564571	-0.201814781007466	16.979444614709	0.000330975564034379	0.000690953563086687	235041	Kank2	KN motif and ankyrin repeat domains 2	143.5
-1.53721907961805	0.383991952786574	17.8714935113069	0.000332281367080322	0.000693444526995649	12156	Bmp2	bone morphogenetic protein 2	1193
-1.05709357905166	0.297953667349251	16.937528231573	0.000335448482416437	0.000699343086987688	228564	Frmd5	FERM domain containing 5	92
-0.658567363798704	0.969874148317651	16.8512790561598	0.000344858916357207	0.00071774708901178	27280	Phlda3	pleckstrin homology like domain, family A, member 3	733.5
-0.648224682790653	1.77557732876002	16.7379246330575	0.000357662820142457	0.000742114623825374	74025	Nphp3	nephronophthisis 3 (adolescent)	136.5
-0.8714795789185	0.0790143537520526	16.7348227993191	0.00035802032611557	0.0007426299017793	93702	Pcdhgb5	protocadherin gamma subfamily B, 5	1028.5
-0.679487911540802	1.48766309023303	16.6443228796652	0.000368622815030688	0.00076308020382067	76367	Trp53rkb	transformation related protein 53 regulating kinase B	2206.5
-0.808220900808492	0.538782313592484	16.5516674629182	0.000379830135062626	0.000784829353055925	381067	Zfp229	zinc finger protein 229	113
-1.38626361558945	-0.580573022871845	16.5193222956944	0.000383828735389795	0.000792559687141006	67993	Nudt12	nudix (nucleoside diphosphate linked moiety X)-type motif 12	200
-1.68308493034404	-0.634685144448617	16.8884147662693	0.000386129481813684	0.000796909656082297	665180	Clec2l	C-type lectin domain family 2, member L	167
-1.24789474590777	0.603036615839462	16.4934191362731	0.000387063747460434	0.000798704000246299	21886	Tle2	transducin-like enhancer of split 2	114
-1.71992835262501	-0.0438901614684372	16.3728646081705	0.000402512101833992	0.000828915157714308	93742	Pard3	par-3 family cell polarity regulator	152
-0.686366293190918	1.48252259062884	16.3599957803582	0.000404200103465888	0.000831643277474558	210808	Lacc1	laccase (multicopper oxidoreductase) domain containing 1	179
-0.800033465435718	0.347802530955723	16.2680612448459	0.000416483920511577	0.000854544802422304	13195	Ddc	dopa decarboxylase	108
-0.651186325666161	0.440854262783383	16.2497881639649	0.000418973192321174	0.000859222912057925	14173	Fgf2	fibroblast growth factor 2	219
-0.612165827194641	1.81980142324454	16.2251664442418	0.000422352768791408	0.000865577213511444	54369	Nme6	NME/NM23 nucleoside diphosphate kinase 6	100
-0.928140965534541	0.0163708164661925	16.1061741951754	0.000439106047860339	0.000898027864917525	235386	Hykk	hydroxylysine kinase 1	351
-0.642032322491234	1.99329743271492	15.9611135228475	0.000460507153224352	0.000938773023214885	213208	Il20rb	interleukin 20 receptor beta	151
-1.7003054331948	-0.288488395073741	15.9511624395257	0.000462016015042167	0.000941693075835573	66501	1700029H14Rik	RIKEN cDNA 1700029H14 gene	121
-0.864375237116048	1.21238110117417	16.409530762949	0.000466793098644611	0.000950800495453229	22759	Zfp97	zinc finger protein 97	141
-1.6829757222446	-0.411617006796231	15.8988596300642	0.000470034907277668	0.000957087114058364	74454	4933408J17Rik	RIKEN cDNA 4933408J17 gene	483
-0.850959487123909	0.378221004375845	15.8428508311948	0.000478789058384581	0.000974590122644667	19400	Rapsn	receptor-associated protein of the synapse	179.5
-0.62426881435796	1.96778145550906	15.8147429804085	0.000483248560521344	0.000983017757215755	66568	Rwdd3	RWD domain containing 3	116
-0.970376770447439	-0.621090018421438	15.7853861867678	0.000487954181228157	0.000992098324560451	207175	Cetn4	centrin 4	138
-1.0271026387969	-0.472955278920442	15.7413908517425	0.00049509918008254	0.00100579525005388	252974	Tspear	thrombospondin type laminin G domain and EAR repeats	204.5
-0.637670409117307	0.905425529934216	15.6108689450825	0.000516969947303249	0.00104797874274755	436022	Dnaaf3	dynein, axonemal assembly factor 3	120.5
-0.819817055809751	0.980207164011266	15.5723528060681	0.000523621719938564	0.00106059015367264	280668	Adam1a	a disintegrin and metallopeptidase domain 1a	3092
-1.58555440806866	1.70255925678668	15.5537841699412	0.000526861536585099	0.00106592535251621	74121	Acoxl	acyl-Coenzyme A oxidase-like	100.5
-0.588716697369522	1.11016705402168	15.4819491945259	0.000539600696534954	0.00109080285232579	22625	Map3k19	mitogen-activated protein kinase kinase kinase 19	102
-0.746151167530082	0.828435543875725	15.3215902953194	0.000569256073185675	0.00114586158742081	75209	Sv2c	synaptic vesicle glycoprotein 2c	152
-1.16585139923149	-0.279135087646162	15.276529449464	0.00057790293209372	0.0011621274146283	17965	Nbl1	neuroblastoma, suppression of tumorigenicity 1	169.5
-0.726345263038192	0.772275152254655	14.9597095349209	0.000642858196343349	0.00128436081173739	332359	Tigd3	tigger transposable element derived 3	1057.5
-0.708016041649736	0.692361145447243	14.9312003654045	0.000649079065986408	0.0012953186739719	105844	Card10	caspase recruitment domain family, member 10	138
-2.69990785069901	0.426751684007784	15.6188664566725	0.000654947694136736	0.00130618373521408	320463	F630111L10Rik	RIKEN cDNA F630111L10 gene	7333
-3.14762734462366	-0.8471386704871	14.8210950005299	0.000673722901614876	0.00134037231128904	15400	Hoxa3	homeobox A3	102
-0.628240521683532	1.51806243995164	14.6165173599533	0.000722240262627331	0.00142904952847885	100504114	Gm16907	predicted gene, 16907	314
-0.661206125207774	1.11303929673405	14.2858626045851	0.000808832325050942	0.00158586242401344	76223	Agbl3	ATP/GTP binding protein-like 3	123
-0.706845135668	1.11984214450925	14.255779804736	0.000817250521210541	0.00160058430112104	73942	Fam151b	family with sequence similarity 151, member B	151
-0.880909367169913	0.16495103105915	14.2031369377602	0.000832210710771763	0.00162884781893784	381113	Cdkl4	cyclin-dependent kinase-like 4	116
-0.809146532513272	0.294175698373032	14.1202067046289	0.000856965820911668	0.00167437309901158	223838	Adamts20	a disintegrin-like and metallopeptidase (reprolysin type) with thrombospondin type 1 motif, 20	147
-1.73360371640404	0.876776481080561	14.3817848110133	0.000865216157006389	0.00168915317892656	69656	Pir	pirin	89
-1.15808662588225	-0.683428409313687	14.5447829814161	0.000919641116034659	0.00178944549771694	24113	Vax2	ventral anterior homeobox 2	280
-1.20107233587639	0.169696922398954	13.9054072189174	0.00092259345408789	0.001794460324136	72514	Fgfbp3	fibroblast growth factor binding protein 3	878
-1.14883692516097	0.271759561238636	13.8632103075001	0.000936240169177147	0.00181890347673316	72184	Klhl35	kelch-like 35	189
-0.972933405857918	-0.3164925290698	13.716114345508	0.000985546258312361	0.0019092439861015	80297	Sptbn4	spectrin beta, non-erythrocytic 4	159
-1.11238270639284	-0.395398462846457	13.7068826188045	0.000988733050016574	0.00191481524796449	107605	Rdh1	retinol dehydrogenase 1 (all trans)	373.5
-2.19551156177587	-0.39514719796517	13.6782925231171	0.000998673295884065	0.00193163614720541	100736249	Mira	mistral long non-coding RNA	797
-0.739726062454628	0.492876916224741	13.6505897817972	0.00100840825840835	0.0019495470913225	69964	2810403D21Rik	RIKEN cDNA 2810403D21 gene	105
-0.757220582010852	0.172095911707239	13.640655596093	0.0010119241847789	0.00195573045409096	667794	Gm8817	predicted gene 8817	127
-1.09770723085947	-0.792792293628458	13.9133058929292	0.00101259915167462	0.00195642098057667	19126	Prom1	prominin 1	91.5
-1.15409896466387	1.50468057640732	13.5776547294195	0.00103453274861965	0.00199535544390044	327957	Scimp	SLP adaptor and CSK interacting membrane protein	86
-0.733511287357419	0.544639156347603	13.5095621146453	0.00105958482054653	0.00203920409916744	17864	Mybl1	myeloblastosis oncogene-like 1	130
-2.32527878348301	-0.697636829915718	13.6373015225737	0.00111206772980179	0.00213387415920996	69938	Scrn1	secernin 1	181.5
-1.30085152284554	0.00434771285387946	13.2656159841872	0.00115486933356895	0.00221083705029044	215493	A3galt2	alpha 1,3-galactosyltransferase 2 (isoglobotriaosylceramide synthase)	138
-0.796313595515286	-0.141906517342605	13.1808428129335	0.00119012084631162	0.00227090913462746	72668	Skida1	SKI/DACH domain containing 1	4363
-2.29726696640884	-0.641858459724633	13.4097281501698	0.00120209646314984	0.00229269466345874	104010	Cdh22	cadherin 22	188.5
-0.611161566202797	0.947934181256943	13.0620417683157	0.00124149670948906	0.00236125926046584	13610	S1pr3	sphingosine-1-phosphate receptor 3	2242
-1.10214063555446	-0.032839080004515	13.0132402298389	0.00126329253834855	0.00240123058562332	100042948	Gm15760	mitochondrial ribosomal protein S18B pseudogene	3445
-0.585606987034405	0.676313133290757	12.9678662407608	0.00128392959752017	0.00243819932973419	71712	Dram1	DNA-damage regulated autophagy modulator 1	143
-0.766551404645777	-0.0892017270740743	12.947130544352	0.00129348190944048	0.00245482537420314	71519	Cyp2u1	cytochrome P450, family 2, subfamily u, polypeptide 1	548
-0.746082728055202	0.583393625533664	12.8982520384529	0.00131630464918769	0.00249583195259311	667034	Pnp2	purine-nucleoside phosphorylase 2	173
-0.587992883244525	0.695177328011103	12.7648728463957	0.00138083142734202	0.00260774312949581	74150	Slc35f5	solute carrier family 35, member F5	101
-1.25446921489588	0.157256556622671	12.7281240431437	0.00139920611845916	0.00263880290324015	100041244	Gm3230	predicted gene 3230	2092
-0.709359806109722	0.254094081177354	13.2053124070362	0.00142679390377206	0.00268630701815355	12291	Cacna1g	calcium channel, voltage-dependent, T type, alpha 1G subunit	143
-2.57649580600294	-0.56720793336288	12.6155470417893	0.0014571632970009	0.00273804429125249	15404	Hoxa7	homeobox A7	975.5
-1.93472864163373	-0.763404689399265	12.8205351768441	0.00147423944742482	0.00276759751164937	11846	Arg1	arginase, liver	148
-1.9678440219475	-0.0945944641866473	12.4905453607609	0.00152457950635437	0.00285513847951449	20269	Scn3a	sodium channel, voltage-gated, type III, alpha	187.5
-0.838558059896927	0.222251669313104	12.4853735415095	0.00152744061662413	0.00286006173228328	69277	3300002I08Rik	RIKEN cDNA 3300002I08 gene	152.5
-0.896445747287025	-0.0922161839874864	12.4762013413849	0.00153252909937906	0.00286915350616384	59036	Dact1	dishevelled-binding antagonist of beta-catenin 1	424
-1.16562697130912	-0.278621612309965	12.3852468167001	0.00158399397994071	0.00295920731850899	415115	Neurl2	neuralized E3 ubiquitin protein ligase 2	578
-0.928985048283487	-0.366311125670145	12.3738878823181	0.00159055161512224	0.0029705571256195	73324	Clhc1	clathrin heavy chain linker domain containing 1	188
-0.918227284503453	1.01779600909013	12.2308370085151	0.00167570277146647	0.00312106926298994	235533	Gk5	glycerol kinase 5 (putative)	94
-0.980724214051491	0.585183485150831	12.1371453020673	0.00173414277526291	0.00321629823263262	112419	Ifit1bl2	interferon induced protein with tetratricopeptide repeats 1B like 2	142
-0.9917012421831	-0.54794161038094	12.0535958423937	0.0017881222339795	0.00331242315474891	11733	Ank1	ankyrin 1, erythroid	108
-0.651027137180735	0.899137357408531	11.9742628031064	0.00184106641289167	0.00340231282934534	100380944	Ino80dos	INO80 complex subunit D, opposite strand	102
-1.94051262329077	3.70159290699973	17.3397110702092	0.00186952783855012	0.00345231999811421	15511	Hspa1b	heat shock protein 1B	2810
-0.693422655419539	0.26986795015157	11.9192024036115	0.00187880966961563	0.00346686122856265	93722	Pcdhga10	protocadherin gamma subfamily A, 10	1028.5
-0.759399683330959	1.24365185928308	12.0420575869703	0.00188061339313701	0.00346966973685869	78921	9130019O22Rik	RIKEN cDNA 9130019O22 gene	393
-1.00807717910143	-0.0786003269146405	11.8797079590444	0.00190639894019841	0.00351250796505966	545700	Smarca5-ps	SWI/SNF related, matrix associated, actin depenent ragulator of chromatin, subfamily a, member 5, pseudogene	3752
-0.627141699352068	4.56189617308282	16.6333531131984	0.00196622766182204	0.00361670294244258	217558	G2e3	G2/M-phase specific E3 ubiquitin ligase	130
-1.03750259267636	-0.00139458109167201	11.7272462796873	0.00201709605982682	0.00369986182708666	93835	Amn	amnionless	114
-0.840285554344153	0.0755450112623179	11.5967337609691	0.00211740195630513	0.00386944212104009	224022	Slc7a4	solute carrier family 7 (cationic amino acid transporter, y+ system), member 4	641
-0.604895975064386	2.87821369858189	11.5741998497553	0.00213526166398851	0.00390034375134903	74194	Rnd3	Rho family GTPase 3	135
-0.918396970534702	0.0204753129272931	11.5074181720993	0.00218915718085538	0.00399168749024363	69358	Lrrc51	leucine rich repeat containing 51	149
-0.817698553298753	2.85130133021502	11.4957614409639	0.00219871496476262	0.00400733533900284	140795	P2ry14	purinergic receptor P2Y, G-protein coupled, 14	272.5
-0.72140598464953	0.0863124635321759	11.6197034963989	0.00226130649548896	0.00411410813957718	71862	Gpr160	G protein-coupled receptor 160	296
-1.02533135339506	0.211839633334523	11.4134545918655	0.00226750316895088	0.00412355478103766	102466208	Mir6924	microRNA 6924	63
-1.52869186758088	-0.00775072023454294	11.3564513537684	0.00231651038182732	0.00420584586865671	14130	Fcgr2b	Fc receptor, IgG, low affinity IIb	156
-1.04210922275231	-0.581014855200897	11.6906311850327	0.00232848380507219	0.00422509355142519	100047133	Gm16894	predicted gene, 16894	191.5
-0.623328292176028	0.305507414722821	11.2931921158335	0.00237224468501759	0.00429500775913005	75568	Capsl	calcyphosine-like	178
-0.779523557635553	-0.00585981542608762	11.2542090727984	0.00240731381431141	0.00435402118221345	69217	Plekha4	pleckstrin homology domain containing, family A (phosphoinositide binding specific) member 4	104.5
-0.596765852557812	4.59309956698406	15.4390442741608	0.0024275198996515	0.00438605876544045	241322	Zbtb6	zinc finger and BTB domain containing 6	2267.5
-2.20218168553094	0.803055947887733	11.3978081940246	0.00245181645852481	0.00442736011136932	14823	Grm8	glutamate receptor, metabotropic 8	209
-0.641765082858334	1.39174755137201	11.1941494613048	0.00246365351689833	0.00444743080281939	330463	Zfp78	zinc finger protein 78	127
-0.623049609301326	1.30334210595181	11.1887382492392	0.00246748335012588	0.00445303918293046	381110	Rmdn2	regulator of microtubule dynamics 2	88
-0.742835100782568	3.09708200080289	11.1684023570263	0.00248650319814324	0.00448211033097179	17260	Mef2c	myocyte enhancer factor 2C	173
-0.725688240653987	0.0142873215872593	11.177893495268	0.00265802508538422	0.00476548689616848	286942	Kif19a	kinesin family member 19A	142
-1.13381463280825	1.98903677213998	10.744917750857	0.00292101978126525	0.00519765972924647	98365	Slamf9	SLAM family member 9	307.5
-0.855020907113003	0.821658524116324	10.7136246955568	0.00295625187198497	0.00525503742347219	171211	Edaradd	EDAR (ectodysplasin-A receptor)-associated death domain	59
-0.593550837464591	2.47978443868394	10.6934128726856	0.00297925293840574	0.00529286866325452	56743	Lat2	linker for activation of T cells family, member 2	60
-0.611372630083406	0.880872466797106	10.4843795128828	0.00322886806677474	0.00569933619639789	76976	Arxes2	adipocyte-related X-chromosome expressed sequence 2	1540
-0.591634644266938	1.21772600759261	10.3853895093511	0.00335492341816909	0.00590322739165552	69030	1810006J02Rik	RIKEN cDNA 1810006J02 gene	238
-0.719051934029018	4.31830370255184	14.3203622266019	0.00336082186195053	0.00591251350044993	74670	Zfp943	zinc finger prtoein 943	194
-0.798882349370657	0.0580256871836703	10.3445123485601	0.00340852780277924	0.00599241178230544	319207	Pgbd1	piggyBac transposable element derived 1	307.5
-0.59153726884265	0.250572021298302	10.3341818972575	0.00342222145889235	0.00601562747383718	18805	Pld1	phospholipase D1	118.5
-2.63481505019753	-0.312153392528422	10.2868628095139	0.0034857142538089	0.00611763215505332	50795	Sh3bgr	SH3-binding domain glutamic acid-rich protein	105.5
-1.46976383522194	0.162353573416415	11.0098351238336	0.0035794842271448	0.00626702305980704	239552	Apol8	apolipoprotein L 8	96
-0.640311965489349	1.49573007388086	10.3159670451438	0.00360346199846656	0.00630183748901217	71893	Noxo1	NADPH oxidase organizer 1	178
-2.73486823477804	0.440534410697368	10.7952733142105	0.00370669487659667	0.00647226549405177	232984	B3gnt8	UDP-GlcNAc:betaGal beta-1,3-N-acetylglucosaminyltransferase 8	1376
-0.587732444006909	1.68269144436588	10.0872809218991	0.0038058726479158	0.00662665159801794	78108	Particl	promoter of Mat2a antisense radiation induced circulating long non-coding RNA	1933
-0.754054192217924	0.841598986235994	10.0563543121484	0.00381386858840399	0.0066386969196399	381404	Pabpc1l	poly(A) binding protein, cytoplasmic 1-like	124
-1.34696541988826	-0.229916379410647	10.0543074227331	0.00381692885729768	0.00664308502689495	74684	4930451G09Rik	RIKEN cDNA 4930451G09 gene	147
-0.972008260336745	-0.065892211953992	10.0397312805106	0.00383879871805052	0.00667737379045732	233079	Ffar2	free fatty acid receptor 2	224
-0.640701360277685	9.80029883085611	13.8372819490792	0.00386743290153316	0.00672462258710789	16598	Klf2	Kruppel-like factor 2 (lung)	817
-1.43935133532916	-0.393575926063557	10.0087986200718	0.00388566222891867	0.00675221524740282	13038	Ctsk	cathepsin K	141.5
-0.999443733147073	-0.0739772612296762	9.99382633353149	0.00390856851491434	0.006785319013136	70448	Atad3aos	ATPase family, AAA domain containing 3A, opposite strand	292
-1.06531867024103	-0.53566122694805	10.3586627314535	0.00391646717717512	0.00679807303005438	243529	H1fx	H1 histone family, member X	1062
-0.59505227543985	0.914425003795695	9.94373506537956	0.00398627706474822	0.00691242779198984	665563	Mthfd2l	methylenetetrahydrofolate dehydrogenase (NADP+ dependent) 2-like	139.5
-0.908159842329967	1.19645914777164	9.91211416545875	0.00403619552255013	0.00698522133641281	74596	Cds1	CDP-diacylglycerol synthase 1	104
-0.772989279369509	0.643770909224295	9.89600237657593	0.00406189145376551	0.00702278453621979	107971	Frs3	fibroblast growth factor receptor substrate 3	155
-1.70548770502459	0.186433501529648	9.75135596489803	0.00430071232882917	0.00740761764147515	237988	Cdr2l	cerebellar degeneration-related protein 2-like	165
-0.645220215639305	0.363237998081814	9.64908865057658	0.00447876195321248	0.0076884893348736	56496	Tspan6	tetraspanin 6	120
-0.904537534025943	0.176450123426279	9.63763815710635	0.00449919128276147	0.00771925602866318	100041231	Gm3219	B-cell CLL/lymphoma 7C pseudogene	604
-0.88367485350896	-0.273103469536467	9.62389221009943	0.00452385000111343	0.00775511689815992	16500	Kcnb1	potassium voltage gated channel, Shab-related subfamily, member 1	5576.5
-1.01882061589064	3.67214205306287	13.0985283723377	0.00455866941482073	0.0078125965190409	224598	Zfp758	zinc finger protein 758	191
-1.02284688831359	1.72790839762309	9.59542423760361	0.00457538717676673	0.00783797550156269	53623	Gria3	glutamate receptor, ionotropic, AMPA3 (alpha 3)	188
-0.876326810155138	1.23999885818998	9.59008461032276	0.00458512474603428	0.00785356438560759	107766	Haao	3-hydroxyanthranilate 3,4-dioxygenase	87
-0.677259649413133	1.38687663034734	9.57819488194294	0.00460688843668242	0.0078875514143199	13645	Egf	epidermal growth factor	137
-1.08002171691352	0.920273641966425	9.56210102109631	0.00463652681919197	0.0079305792017758	75973	Ccdc162	coiled-coil domain containing 162	139
-0.795407380966829	-0.718922278743518	9.51453168238912	0.00472534962144372	0.00806347066878946	12153	Bmp1	bone morphogenetic protein 1	153.5
-0.979169589447794	-0.740814800136587	9.49857945483418	0.00475554918499684	0.00810938658612848	20359	Sema6b	sema domain, transmembrane domain (TM), and cytoplasmic domain, (semaphorin) 6B	127
-2.34358577292207	0.848863644892194	9.5002748913429	0.00503118325342896	0.00854392446332338	18452	P4ha2	procollagen-proline, 2-oxoglutarate 4-dioxygenase (proline 4-hydroxylase), alpha II polypeptide	106
-0.619956091170166	0.399004226079966	9.32249199298258	0.00510322382804323	0.00865790742286618	66336	Cenpp	centromere protein P	94.5
-0.736676322041808	1.22006050202484	9.24211702949798	0.00527103276331059	0.00892171369323849	109344	E130215H24Rik	RIKEN cDNA E130215H24 gene	468
-0.786752537157117	-0.634150683702888	9.20871789873446	0.00534252279258222	0.00903526750463204	100503337	Gm9895	predicted gene 9895	332
-0.684950895972297	0.12086937185015	9.13140744110183	0.00551208686171607	0.00930925186833358	100503636	1700123M08Rik	RIKEN cDNA 1700123M08 gene	144
-0.788639428867589	0.484729807678752	9.09558503506066	0.00559263464042016	0.00943364569515956	14231	Fkbp7	FK506 binding protein 7	143
-0.756646375445994	-0.390020297430115	9.08776717183118	0.00561038318007398	0.00946228804997552	381823	Apold1	apolipoprotein L domain containing 1	1642
-0.650953948287807	2.04065541347721	9.82767419548277	0.00563593777241322	0.00950408619151337	11853	Rhoc	ras homolog family member C	126
-0.684994568713883	0.383075164484188	9.06568987827881	0.00566083627065631	0.0095434602170372	102465670	Mir7115	microRNA 7115	64
-1.03707591025063	-0.405814424495682	9.03150055310536	0.00573994661466048	0.00967021234479184	73183	5430402O13Rik	RIKEN cDNA 5430402O13 gene	223.5
-0.644306869084918	-0.160800411843216	9.0018230379352	0.00580959380408526	0.0097821964299273	107515	Lgr4	leucine-rich repeat-containing G protein-coupled receptor 4	72
-0.816427525929464	1.36730740180816	8.93178695495246	0.00597763125980955	0.0100428112352169	242894	Actr3b	ARP3 actin-related protein 3B	118
-0.666375247813302	-0.339010216261861	8.91653249745403	0.00601492901667828	0.0100948195528582	11568	Aebp1	AE binding protein 1	110.5
-0.83783573345196	1.81767212292217	8.88818982019505	0.00608490288962055	0.0102066932985777	60527	Fads3	fatty acid desaturase 3	106.5
-0.764335629266576	0.223485445203613	8.87794938976306	0.00611040267700556	0.0102452803937759	104910	Slc25a47	solute carrier family 25, member 47	131
-0.706223611636322	1.0555302315048	8.85180664203954	0.0061760304963873	0.0103510909816305	18187	Nrp2	neuropilin 2	156
-1.74171007869844	3.07639695271156	11.7005673675566	0.00639040787351726	0.0106769741967054	193740	Hspa1a	heat shock protein 1A	2798
-0.760455050425915	-0.510460546312406	8.60190848029167	0.00684360883865496	0.0113709335040757	269060	Dagla	diacylglycerol lipase, alpha	127.5
-0.660238970697254	0.573845815055769	8.47646964172183	0.00720803273551986	0.0119169582823353	100526505	Mir3101	microRNA 3101	88
-0.800719673745997	1.59881607819871	8.47006809641068	0.00722718961234961	0.0119427422879142	74020	Cpne4	copine IV	94.5
-1.23364320272707	-0.147249755151129	8.45480770974273	0.00727308125356081	0.0120099935380223	328314	Gm5086	predicted gene 5086	207
-1.5146517257919	1.19197024862552	10.6594788427292	0.00794599112087444	0.0130355317842049	723960	Mir24-2	microRNA 24-2	107
-2.07305128215726	-0.461163702637378	10.6374189170422	0.00838037042178909	0.0136916066434774	387220	Mir27a	microRNA 27a	87
-0.745051346517192	0.603383037207174	8.09333490314778	0.00845864897386938	0.0138066763068048	628705	Phf11c	PHD finger protein 11C	119.5
-0.627262859788916	0.496013993593838	8.07099169216175	0.00853855979886438	0.0139223512103008	93757	Immp2l	IMP2 inner mitochondrial membrane peptidase-like (S. cerevisiae)	103
-0.711692538592876	0.364715940758297	8.16512634969025	0.00861390791191661	0.0140359179456379	20266	Scn1b	sodium channel, voltage-gated, type I, beta	204
-0.740111476829179	-0.436720141634199	8.03165869113925	0.0086812450483042	0.0141400284660094	52793	Fam3b	family with sequence similarity 3, member B	119
-0.888851216029268	-0.164453582454417	7.98015095160035	0.00887204704521576	0.0144355354631338	432530	Adcy1	adenylate cyclase 1	127.5
-0.611805745735548	0.188060045769542	7.93024407890839	0.00906129524090375	0.0147259497931404	654318	C530005A16Rik	RIKEN cDNA C530005A16 gene	541
-0.755439269481437	-0.160878173313401	7.84489837433584	0.00939522831812386	0.0152245695905451	216560	Wdpcp	WD repeat containing planar cell polarity effector	103.5
-0.763339631761398	1.02868017711516	7.81378825857679	0.00952301712044091	0.0154173241157296	11787	Apbb2	amyloid beta (A4) precursor protein-binding, family B, member 2	128
-0.73133099090991	0.931736457499505	7.71189686290973	0.0099427414706616	0.0160515222822432	112418	1700102P08Rik	RIKEN cDNA 1700102P08 gene	248.5
-2.03669948043543	-0.361810377653223	7.74879846852353	0.0101978804632402	0.0164256955231763	382074	Foxr1	forkhead box R1	159
-0.79326805980922	0.296438654302435	7.62880821255562	0.0103024273116561	0.0165875813330285	474160	Platr17	pluripotency associated transcript 17	357
-0.791512993108655	-0.136241872161932	7.61363684285642	0.0103696266573154	0.0166826922071779	21954	Tnni3	troponin I, cardiac 3	111
-0.61794682638021	0.87290392086081	7.58425035367956	0.0105011572455437	0.0168788664744045	75590	Dusp9	dual specificity phosphatase 9	534
-0.602091661247725	0.66780543793195	7.57238816475075	0.0105547670045746	0.0169606086360528	16855	Lgals4	lectin, galactose binding, soluble 4	115
-1.16536812109802	-0.198604356765708	7.49465922222893	0.0109135482608761	0.0174778538459512	74100	Arpp21	cyclic AMP-regulated phosphoprotein, 21	147
-0.797257050640972	0.0640076174239741	7.45836127053153	0.0110856440164797	0.0177258051864183	102465884	Mir8091	microRNA 8091	139
-0.755980169678554	-0.785630604869702	7.38479999418449	0.0118896535049408	0.0189083101640226	78500	1700063D05Rik	RIKEN cDNA 1700063D05 gene	168
-0.657727900009786	0.380622595866533	7.21759670808833	0.0123051728919532	0.0195237426909941	66611	Ribc1	RIB43A domain with coiled-coils 1	126
-0.717182009547759	-0.101520816818316	7.21059103493005	0.0123427905150074	0.0195758628345798	21385	Tbx2	T-box 2	268
-0.763676932042319	-0.135946903934436	7.18012738152731	0.0125078389401544	0.0198121209138223	105734	Tigd5	tigger transposable element derived 5	4801
-0.961177765756457	0.224126929118619	7.15971260904058	0.0126197958338101	0.0199766129398585	67752	Ppp1r32	protein phosphatase 1, regulatory subunit 32	104
-1.20747779019295	0.488334467574332	7.14815873208462	0.01268364467143	0.0200615247143723	320472	Ppm1e	protein phosphatase 1E (PP2C domain containing)	189
-0.629610497945224	0.00569367950823435	7.11758984450807	0.0136710278497563	0.0215024964915654	18423	Otx1	orthodenticle homeobox 1	152
-1.83795641471276	0.828798042575536	6.91524442820146	0.0140493001840488	0.0220467868985767	624860	Gm12253	predicted gene 12253	121
-0.604256221834502	0.285291303143373	6.81738949545685	0.0146704801284946	0.0229572231918013	73516	1700086O06Rik	RIKEN cDNA 1700086O06 gene	388
-1.3825178032145	0.763030549923133	6.88616455241493	0.0152012394351141	0.0237114578132105	12821	Col17a1	collagen, type XVII, alpha 1	64.5
-1.10381782127044	3.84105982766072	6.67134761520315	0.0156543206409332	0.0243914316678525	381738	Drc1	dynein regulatory complex subunit 1	129
-3.70893572831097	-1.08869043205338	6.9433880902863	0.0156710307032703	0.0244143796069037	230558	C8a	complement component 8, alpha polypeptide	158
-1.26316525000493	-0.256879174304292	6.66242852820054	0.0157167099418102	0.024476256967161	15402	Hoxa5	homeobox A5	938.5
-2.42908749999896	-0.316124619704118	8.09061524124408	0.0161977596324979	0.0251459295933295	667423	Gm8624	ribosomal protein S23 pseudogene	327.5
-0.79426825538589	-0.154686648556997	6.59108394859888	0.0162257075659848	0.0251861424184291	320737	4732416N19Rik	RIKEN cDNA 4732416N19 gene	275.5
-0.646489019132459	0.095719902589809	6.51292384878395	0.0168042015672477	0.0260119832479313	224912	Crb3	crumbs family member 3	144
-0.637604059156945	0.0502906408271517	6.45592215913178	0.0172403775206595	0.0266202494574355	75641	1700029I15Rik	RIKEN cDNA 1700029I15 gene	134
-0.67007744687794	1.84223933920611	6.39827462514405	0.01769418391607	0.0272901657017574	17540	Mrvi1	MRV integration site 1	122
-1.16494884338773	-0.0259437895630224	6.52021291012374	0.0179330584516306	0.0276412815603472	434065	Gm1965	predicted gene 1965	115
-0.586875130202888	-0.0202337704107323	6.25434050897784	0.0188856436018437	0.0289681783616325	68708	Rabl2	RAB, member RAS oncogene family-like 2	98
-0.68106269243681	-0.522787601184382	6.23758210311348	0.0190300069345301	0.0291823450463904	70598	Filip1	filamin A interacting protein 1	309
-0.683716337153087	-0.263136677706418	6.20170734471223	0.0193431451862887	0.0296256552175477	20193	S100a1	S100 calcium binding protein A1	154
-0.719707789824263	0.300683751314685	6.14976090083332	0.0198066646623605	0.0302565656264782	74597	4833418N02Rik	RIKEN cDNA 4833418N02 gene	204
-1.09208710189246	1.44657612756798	6.15159494965571	0.020093754906916	0.0306608993048172	238875	Gapt	Grb2-binding adaptor, transmembrane	89
-0.657787007879117	0.332837981343034	6.09183073840432	0.020338049623554	0.0310144555173103	14345	Fut4	fucosyltransferase 4	3664
-1.0477035914315	-0.34812775079257	6.06925690756487	0.0205493504729911	0.0312995335586547	100042757	Gm4013	predicted gene 4013	208
-0.619661273954105	1.76012323625964	5.99069585723146	0.0213037843188261	0.0323509692337543	73332	Ccdc30	coiled-coil domain containing 30	145
-0.750626327903911	-0.206610255665563	5.96760547861756	0.0215312896946057	0.0326521663590814	58996	Arhgap23	Rho GTPase activating protein 23	122
-0.637339810659381	-0.161212531647853	5.92124774969038	0.0220003397077659	0.0332937933628888	116939	Pnpla3	patatin-like phospholipase domain containing 3	183
-3.26836556989663	-0.690137482370204	7.11501024104291	0.0225020458665857	0.033986229177037	630294	Gm7030	predicted gene 7030	268.5
-1.39227938559304	0.548714339031602	5.64688995365921	0.0256367472099301	0.0382054223090997	242594	Fyb2	FYN binding protein 2	94
-1.451051994456	0.00109459866798422	5.57139021918163	0.0258837855690117	0.0385340961123311	225207	Zfp521	zinc finger protein 521	156
-0.700083265472923	-0.580830607446327	5.53988200731359	0.0262695471477627	0.0390492411560455	72823	Pard3b	par-3 family cell polarity regulator beta	133
-0.940428234318544	-0.117566540836675	5.44305006734148	0.0274954285303229	0.040699578561229	100628611	Mir5107	microRNA 5107	88
-0.64791088414624	-0.19533884410079	5.4409253036145	0.027523027800818	0.0407306420068095	93734	Mpv17l	Mpv17 transgene, kidney disease mutant-like	77
-0.617811158610241	-0.102738707435197	5.42618591272826	0.027715328550009	0.0410004446013044	63872	Zfp296	zinc finger protein 296	342
-1.22499463303652	-0.954687200314573	5.39317611260442	0.0281514140032274	0.0415788937167894	217154	Stac2	SH3 and cysteine rich domain 2	98
-0.652725656516276	-0.137226286934902	5.3237562994464	0.0290934998911554	0.042853939028864	69999	1700027F09Rik	RIKEN cDNA 1700027F09 gene	149
-0.753430901533097	-0.453927818028683	5.32029190190467	0.0291414207512024	0.0429091308299533	70240	Ufsp1	UFM1-specific peptidase 1	996
-0.775585398108049	0.293912193340291	5.23605943893709	0.0303338885505109	0.0444947606617414	11856	Arhgap6	Rho GTPase activating protein 6	160
-0.628466321857033	-0.67550134549905	5.15600303016036	0.0315175349511884	0.0460554606707543	229688	Chil6	chitinase-like 6	142
-0.744798063043371	0.134542501550441	5.12400176601369	0.0320049310174577	0.0467122568245084	547176	Zc3h12b	zinc finger CCCH-type containing 12B	140
-0.835283364676871	9.63153651239424	6.06541291965014	0.0331600581955585	0.0482324559275737	16476	Jun	jun proto-oncogene	3187
-1.09262801288021	-0.304140812554042	4.99106809819354	0.034121064800456	0.0495366755241886	72821	Scn2b	sodium channel, voltage-gated, type II, beta	214.5
-0.595816382721153	-0.226640264251992	4.98802543141597	0.0341712850188991	0.0495978927147984	668212	Efr3b	EFR3 homolog B	128
-0.59937768602994	0.0584265658237712	4.98126572730793	0.0342831502252735	0.0497291175726474	102633673	Etaa1os	Ewing tumor-associated antigen 1, opposite strand	212

## Sheet: down_in_k23
logFC	logCPM	F	PValue	FDR	ENTREZID	SYMBOL	GENENAME	length
6.03823774866236	6.19967027374748	5327.52802679821	4.35631462336521e-32	1.78855757386631e-28	68616	Gdpd3	glycerophosphodiester phosphodiesterase domain containing 3	104.5
8.54155061815177	5.66663574652064	5190.70403431467	6.1393075689546e-32	1.8873758764263e-28	76681	Trim12a	tripartite motif-containing 12A	97
4.47459686573253	4.5963760967456	5017.63240606762	9.60049184251379e-32	1.97082096707071e-28	53945	Slc40a1	solute carrier family 40 (iron-regulated transporter), member 1	203
2.19014655252177	7.61179600327425	3607.76300753926	7.39934756235556e-30	5.69611024534584e-27	434223	Gm1966	predicted gene 1966	117
4.48623835836736	4.71032334620997	3509.87838345116	1.09393544434409e-29	7.48555714888117e-27	12978	Csf1r	colony stimulating factor 1 receptor	122
1.78719760277188	8.73369908004632	3356.49074766503	1.91250411372865e-29	1.23980595625241e-26	13417	Dnah8	dynein, axonemal, heavy chain 8	152
1.88890512691139	7.56971948676398	3121.24137351733	4.97150490608891e-29	3.06170129641486e-26	18124	Nr4a3	nuclear receptor subfamily 4, group A, member 3	200
2.14831058107121	6.83714711051374	3091.56507998538	5.63657481969892e-29	3.30598533591579e-26	13849	Ephx1	epoxide hydrolase 1, microsomal	174
1.94924056269794	5.80331471073873	3007.39297635785	8.1011237348953e-29	4.53552459285024e-26	26362	Axl	AXL receptor tyrosine kinase	127.5
2.93371245182324	5.09373384686088	2886.5846107299	1.38820619434563e-28	6.33279099842785e-26	15368	Hmox1	heme oxygenase 1	155
4.71864425332271	3.94628852433982	2811.44920486503	1.96280388203512e-28	8.33650186725053e-26	16971	Lrp1	low density lipoprotein receptor-related protein 1	141
2.6741097594563	5.08366041432143	2797.20057876823	2.09822438195271e-28	8.61460990417051e-26	12162	Bmp7	bone morphogenetic protein 7	193
4.65742037704874	4.44635301888102	2760.3819786415	2.49692974814122e-28	9.61083865870483e-26	14608	Gpr83	G protein-coupled receptor 83	422.5
13.6070849524673	4.45449717531525	4988.09086524574	6.44326918387047e-28	2.20449295938146e-25	20592	Kdm5d	lysine (K)-specific demethylase 5D	159
3.09943169394448	4.83295364127854	2531.87945205095	7.76043645372917e-28	2.58338637298871e-25	20970	Sdc3	syndecan 3	289
3.14899383361752	5.28832729487949	2449.91350486244	1.1949312919159e-27	3.67949218063203e-25	21961	Tns1	tensin 1	85.5
3.12549465296022	4.59502235947715	2429.56582196015	1.33303012892288e-27	4.00461758486416e-25	19261	Sirpa	signal-regulatory protein alpha	175.5
1.94314500264168	5.92793245178844	2375.10905579383	1.79440234246959e-27	5.26229848861856e-25	12522	Cd83	CD83 antigen	164
2.3773174211012	5.96978947482982	2266.95748244109	3.3051518336232e-27	8.98281798219321e-25	19159	Cyth3	cytohesin 3	112.5
4.67517099961854	3.62440642637531	2264.37981286719	3.35479116002994e-27	8.98281798219321e-25	17533	Mrc1	mannose receptor, C type 1	148
1.92586994493471	8.08225977935969	2542.83570510225	3.61140778514562e-27	9.46419355098694e-25	64931	Izumo1r	IZUMO1 receptor, JUNO	214
1.1761500010806	10.5905566694083	2202.1776138743	4.83217561322777e-27	1.2399563964193e-24	11837	Rplp0	ribosomal protein, large, P0	147
1.68440625081041	6.74282582741236	2197.31673685162	4.97408215734342e-27	1.25032183534692e-24	18439	P2rx7	purinergic receptor P2X, ligand-gated ion channel, 7	130
2.00231801174421	7.09185775131879	2122.57797051062	7.82575902563368e-27	1.9277974783746e-24	100201	Tmem64	transmembrane protein 64	930
1.53831986251434	8.78100637272011	2072.35658549926	1.07068637058619e-26	2.53608538971347e-24	235633	Als2cl	ALS2 C-terminal like	120
4.13299592872893	4.07981653869282	2064.13801814431	1.15668885603242e-26	2.68810125278327e-24	22041	Trf	transferrin	152
1.78747030409791	6.24265695096601	2047.57039961152	1.25330390645067e-26	2.85869337328757e-24	21943	Tnfsf11	tumor necrosis factor (ligand) superfamily, member 11	162
4.26951535811871	3.6064596401786	1990.93903865208	1.80901548299206e-26	3.90005005993608e-24	12262	C1qc	complement component 1, q subcomponent, C chain	185
1.77721489773071	6.76493631895033	1988.64481365193	1.83650973026137e-26	3.90005005993608e-24	13482	Dpp4	dipeptidylpeptidase 4	92
4.8209930008753	2.99280117058158	1893.76292470163	3.48070158012378e-26	7.02816415776796e-24	14133	Fcna	ficolin A	121
4.17155295282289	3.32599847220887	1859.38356795034	4.42262234034245e-26	8.64657767714254e-24	12260	C1qb	complement component 1, q subcomponent, beta polypeptide	202
3.84031250848236	3.37985240111433	1837.26720347039	5.17129658291994e-26	9.92309045576141e-24	12259	C1qa	complement component 1, q subcomponent, alpha polypeptide	170
7.30854789609395	2.42765530936887	1804.40659611926	6.54664265678302e-26	1.20350742691935e-23	93671	Cd163	CD163 antigen	313.5
3.03077234081114	3.86594513547364	1779.49630816272	7.85039541816327e-26	1.40135246906546e-23	195733	Grhl1	grainyhead like transcription factor 1	95
2.66003378198179	5.66906949747042	1977.86549080073	8.29245533392786e-26	1.45911674782842e-23	74007	Btbd11	BTB (POZ) domain containing 11	143
3.16951943999756	3.99960631949619	1729.54368343677	1.13864774301646e-25	1.93076341452496e-23	19259	Ptpn5	protein tyrosine phosphatase, non-receptor type 5	138
1.34664841187616	9.04064288588656	1728.88576696593	1.14431865925406e-25	1.93076341452496e-23	12775	Ccr7	chemokine (C-C motif) receptor 7	89
2.0235489471208	5.74882758678593	1725.3216098063	1.17557261386618e-25	1.95669295743104e-23	231603	A630023P12Rik	RIKEN cDNA A630023P12 gene	151
4.14108018064488	2.49366177052056	1705.02261089251	1.37200709090869e-25	2.19467679723667e-23	17289	Mertk	c-mer proto-oncogene tyrosine kinase	137
1.74330952913313	6.93369097906044	1663.90903109124	1.88677612853462e-25	2.97941302245652e-23	20449	St8sia1	ST8 alpha-N-acetyl-neuraminide alpha-2,8-sialyltransferase 1	145
3.40949595240863	4.29251979547155	1656.63949658586	1.99772289398561e-25	3.1146775804077e-23	100302730	5830417I10Rik	gon-4-like pseudogene	160
1.79971122139307	5.62395680311028	1599.66169578106	3.15376214741462e-25	4.73718150850072e-23	17863	Myb	myeloblastosis oncogene	122
1.92323171553636	6.95190599024229	1666.32953004107	4.19995032002029e-25	6.15842715377261e-23	23872	Ets2	E26 avian leukemia oncogene 2, 3' domain	160.5
1.83893125637438	6.02714200075662	1539.83121959845	5.18414928099451e-25	7.51213725811876e-23	68750	Rreb1	ras responsive element binding protein 1	213
3.19143392129336	3.35232222430737	1515.12170430824	6.40086639395563e-25	8.85836757015185e-23	223649	Nrbp2	nuclear receptor binding protein 2	90
3.03883616547381	8.67553640477148	1492.48861648831	7.787600535354e-25	1.05406456916434e-22	16010	Igfbp4	insulin-like growth factor binding protein 4	366
2.99769188910539	4.57894052699382	1447.44117505454	1.16079612076656e-24	1.50500271784018e-22	11872	Art2b	ADP-ribosyltransferase 2b	83
5.78743442560126	4.3159620184457	1626.81239208711	1.43412085439085e-24	1.78424914783152e-22	209387	Trim30d	tripartite motif-containing 30D	141.5
0.919231287939073	9.65106968998046	1410.91200123978	1.61907220341038e-24	1.93612741062191e-22	15481	Hspa8	heat shock protein 8	206
2.24830801337623	4.48841694583729	1375.4369102469	2.25511038158685e-24	2.64535186381002e-22	73095	Slc25a42	solute carrier family 25, member 42	115
2.62406621596602	4.03536708598659	1348.14620286081	2.92665895479776e-24	3.40072248549472e-22	50877	Neu3	neuraminidase 3	260
1.20774440488452	6.86256928569712	1344.78928197468	3.02309646158489e-24	3.47995131937767e-22	319604	Fam168a	family with sequence similarity 168, member A	131
4.23862641129027	2.77464476434395	1338.17422127083	3.22328496796887e-24	3.65695974176829e-22	13733	Adgre1	adhesion G protein-coupled receptor E1	147
2.48007005506303	3.86331824381616	1337.76122248681	3.23624755908698e-24	3.65695974176829e-22	231605	Galnt9	polypeptide N-acetylgalactosaminyltransferase 9	168
1.42059550712612	6.40689249935773	1329.54567317527	3.50610616070248e-24	3.92588268921568e-22	21858	Timp2	tissue inhibitor of metalloproteinase 2	125
2.17257973589175	6.05773688245434	1500.42031351498	3.94568911073997e-24	4.33920114080216e-22	244418	Prag1	PEAK1 related kinase activating pseudokinase 1	589.5
1.31894984414751	7.10685685600919	1311.40163551775	4.19176719458748e-24	4.56902624210035e-22	214854	Neurl3	neuralized E3 ubiquitin protein ligase 3	288.5
13.6275206272405	4.40327952144363	2980.77787065996	8.62828480567661e-24	9.24126816969728e-22	26908	Eif2s3y	eukaryotic translation initiation factor 2, subunit 3, structural gene Y-linked	131.5
2.12421915141149	5.07775305778772	1238.57319441028	8.80508770948551e-24	9.34933321704595e-22	51801	Ramp1	receptor (calcitonin) activity modifying protein 1	319
2.17276832284675	4.72487019248301	1231.94204222874	9.44060819962081e-24	9.85423484701097e-22	11816	Apoe	apolipoprotein E	169
5.12494199052449	2.20734475509405	1214.55742092609	1.13530345053635e-23	1.17508677313078e-21	16513	Kcnj10	potassium inwardly-rectifying channel, subfamily J, member 10	2703.5
1.9468573328744	5.51475632307806	1205.90101283901	1.24572540116464e-23	1.2786333138454e-21	13198	Ddit3	DNA-damage inducible transcript 3	128.5
1.74888157299114	6.22745480949754	1194.48084161158	1.40941347153326e-23	1.41136144137196e-21	21814	Tgfbr3	transforming growth factor, beta receptor III	159
3.81807280016029	5.25655523453805	1184.04095673057	1.57940371270154e-23	1.56883189752781e-21	193217	BC018473	cDNA sequence BC018473	288
1.09425321513526	7.10836893371655	1142.740274115	2.50273261190768e-23	2.38962461867186e-21	20371	Foxp3	forkhead box P3	102
2.33748772285634	4.29395620097233	1135.36146479324	2.72192086854846e-23	2.57891533368549e-21	77590	Chst15	carbohydrate (N-acetylgalactosamine 4-sulfate 6-O) sulfotransferase 15	157
1.83380911537735	5.74051558425252	1250.80872240433	2.82183017096622e-23	2.65316658135809e-21	434215	Lrrc32	leucine rich repeat containing 32	1908
4.25950282366135	1.93764022910891	1126.30869120901	3.01943736140799e-23	2.79627142710243e-21	18173	Slc11a1	solute carrier family 11 (proton-coupled divalent metal ion transporters), member 1	120
1.11667903937795	7.26085091159411	1106.650096045	3.79304011224718e-23	3.38542572917018e-21	12394	Runx1	runt related transcription factor 1	162
1.93998200241532	4.5722307685488	1093.43972154924	4.43125513881035e-23	3.92553133117877e-21	18636	Cfp	complement factor properdin	174
0.767321776908829	10.7485956012667	1092.85753769018	4.46191756405804e-23	3.92553133117877e-21	15516	Hsp90ab1	heat shock protein 90 alpha (cytosolic), class B member 1	207
3.91041563635294	3.20588554930644	1065.44006363326	6.19945155904082e-23	5.33976537431509e-21	17059	Klrb1c	killer cell lectin-like receptor subfamily B member 1C	146
4.34780401902396	3.7896502823672	1054.1315404149	7.11727410955277e-23	6.04575622119735e-21	235320	Zbtb16	zinc finger and BTB domain containing 16	168
1.23177235647963	6.44466911315406	1045.95113276779	7.8719240670468e-23	6.55124923877131e-21	268451	Rab11fip4	RAB11 family interacting protein 4 (class II)	138
3.25427096487892	3.34011073467267	1039.67420135662	8.50924832705867e-23	7.03412158687125e-21	17118	Marcks	myristoylated alanine rich protein kinase C substrate	2093
0.984161870802469	6.88261265491329	1026.5095849318	1.00335227223366e-22	8.13045390598814e-21	15505	Hsph1	heat shock 105kDa/110kDa protein 1	134
1.15201657053742	6.26216704770059	1013.37082831242	1.18515073560675e-22	9.54085072579628e-21	74645	Fam46c	family with sequence similarity 46, member C	1014.5
2.23074669021917	4.57187665636397	986.599084966463	1.67497498114818e-22	1.2976062768197e-20	56224	Tspan5	tetraspanin 5	126
1.11490939744121	7.05113632448768	985.443796589453	1.70051538793132e-22	1.30907800207188e-20	15024	H2-T10	histocompatibility 2, T region locus 10	119
1.65800316279849	6.42594500203057	1082.30548047025	1.71373688147139e-22	1.31106193596789e-20	14718	Got1	glutamic-oxaloacetic transaminase 1, soluble	151
1.31594653765553	7.79280160865082	1040.32375524163	1.77840623812572e-22	1.35213763178978e-20	78339	Ttyh3	tweety family member 3	104
0.875953238957407	9.36974561311775	973.526321735192	1.9898429843856e-22	1.50361325390659e-20	74901	Kbtbd11	kelch repeat and BTB (POZ) domain containing 11	3486
4.34746628156862	3.13499841311539	961.186329353531	2.3460623799102e-22	1.74075002008156e-20	667823	Trim5	tripartite motif-containing 5	97
1.35499594950931	6.65548686588718	948.676399026737	2.77820396401913e-22	2.01929656979475e-20	17869	Myc	myelocytomatosis oncogene	770.5
2.10802172556829	4.51050872392244	947.975380607381	2.80482951004405e-22	2.01929656979475e-20	14468	Gbp2b	guanylate binding protein 2b	197
1.07694467131618	8.93731223904891	947.685399071217	2.81592349185942e-22	2.01929656979475e-20	20230	Satb1	special AT-rich sequence binding protein 1	177.5
4.06727838860314	2.61871853384328	949.417660654762	3.00068608017552e-22	2.13262305851663e-20	16658	Mafb	v-maf musculoaponeurotic fibrosarcoma oncogene family, protein B (avian)	3389
1.77974434761544	6.66477932484635	934.279635753194	3.38406813114062e-22	2.3548908006361e-20	15980	Ifngr2	interferon gamma receptor 2	158
2.5390906637149	3.038961701478	929.472615406578	3.61686289481697e-22	2.50274720648655e-20	74030	Rin2	Ras and Rab interactor 2	132
1.02705228707776	6.99105537029129	927.782470847831	3.70275820081148e-22	2.53371515329972e-20	16206	Lrig1	leucine-rich repeats and immunoglobulin-like domains 1	144
3.3021904044613	2.46421173272935	917.663766031702	4.26512815081939e-22	2.85508605617622e-20	11801	Cd5l	CD5 antigen-like	321
4.6921809927462	1.78836228131938	916.95754055751	4.30767046259014e-22	2.8679771398769e-20	224840	Treml4	triggering receptor expressed on myeloid cells-like 4	130
4.44218937801787	1.89367955867854	895.885996027736	5.81244793017034e-22	3.70942596662736e-20	52614	Adgre4	adhesion G protein-coupled receptor E4	123
3.12417493458039	3.15151539889363	884.411065994154	6.86236504283898e-22	4.33455129398193e-20	320292	Rasgef1b	RasGEF domain family, member 1B	123
3.80057904827059	1.74622904234049	880.216856227094	7.29557791966469e-22	4.51555945912111e-20	20743	Sptbn2	spectrin beta, non-erythrocytic 2	159
2.5158924845003	3.21569084390377	875.892626902165	7.77318399449772e-22	4.78711536301142e-20	13813	Eomes	eomesodermin	159
1.13417835557016	6.26186133004071	874.701839866681	7.91053368519798e-22	4.84746484580017e-20	63959	Slc29a1	solute carrier family 29 (nucleoside transporters), member 1	98
1.60408500463699	5.77716456276961	848.191445837022	1.17547518220643e-21	6.99436126533171e-20	14063	F2rl1	coagulation factor II (thrombin) receptor-like 1	1378
1.71526216850961	4.83812487707191	843.604752909802	1.26038193463731e-21	7.46352129275372e-20	12520	Cd81	CD81 antigen	103.5
3.71688428822101	2.04483748097271	840.53661877755	1.32084625501596e-21	7.7841451306371e-20	28240	Trpm2	transient receptor potential cation channel, subfamily M, member 2	133
1.00663572259871	6.73521241750005	839.738143515895	1.33708852374973e-21	7.84234254620256e-20	170625	Snx18	sorting nexin 18	2223.5
3.6026489327433	2.00055481824148	836.587450324822	1.40330608873803e-21	8.15729123179884e-20	20728	Spic	Spi-C transcription factor (Spi-1/PU.1 related)	103
2.13180550286756	4.45705982125185	833.978079546926	1.46081806037141e-21	8.42396167172837e-20	19141	Lgmn	legumain	94
0.903652241179374	6.96401385910123	831.312201216812	1.52220232286337e-21	8.72044930730612e-20	70356	St13	suppression of tumorigenicity 13	94
2.48658484829766	2.76464660279207	826.360289890241	1.64371267347617e-21	9.32977373235298e-20	104099	Itga9	integrin alpha 9	108
1.46856110550052	5.05694024302449	813.749747111146	2.00284551288719e-21	1.11624652408287e-19	11603	Agrn	agrin	165
3.52417138290983	2.55766559138563	810.103879895088	2.12177802091185e-21	1.17720449925996e-19	66857	Plbd1	phospholipase B domain containing 1	145
3.06963484700259	3.8400267310203	877.27715190247	2.30065742578517e-21	1.27072634589219e-19	545030	Wdfy4	WD repeat and FYVE domain containing 4	153
1.23104053535764	5.7284878087524	804.446361673755	2.32162830351024e-21	1.27658463456855e-19	27218	Slamf1	signaling lymphocytic activation molecule family member 1	171
1.56142757671851	5.57033763130229	798.265983121861	2.5633273113602e-21	1.38475888131682e-19	13601	Ecm1	extracellular matrix protein 1	102
2.96578580998508	3.88620117485351	789.86996691633	2.93599061637828e-21	1.56548036458577e-19	57080	Gtf2ird1	general transcription factor II I repeat domain-containing 1	90
1.96146422878156	3.56639235344234	766.646516055827	4.3055622938707e-21	2.25666428823853e-19	231646	Myo1h	myosin 1H	98
1.41423605903653	5.43935004722231	765.49194578168	4.38958106828942e-21	2.2909521194119e-19	27405	Abcg3	ATP binding cassette subfamily G member 3	131
2.08482196936411	3.54745792622006	760.555457945671	4.76922477999438e-21	2.46817401744499e-19	19038	Ppic	peptidylprolyl isomerase C	168
8.094721280128	1.93852847939866	758.16530948809	4.96559854628971e-21	2.54838655394376e-19	16763	Lad1	ladinin	121.5
1.92569846031271	5.67243389666053	753.819196254339	5.34531522134814e-21	2.69828883530102e-19	14218	Sh3pxd2a	SH3 and PX domains 2A	92
1.56934732649127	5.59338658415517	744.501862342817	6.2688126311184e-21	3.138738421849e-19	67876	Coq10b	coenzyme Q10B	193
4.47152250361454	4.94418671532413	2408.99672586883	6.45382066851151e-21	3.218287820812e-19	22329	Vcam1	vascular cell adhesion molecule 1	276
1.08066460919776	7.56037541385619	755.300708322194	6.798647342861e-21	3.37657013395238e-19	210757	Themis	thymocyte selection associated	425
4.11375211690093	2.25487912332968	734.326562327693	7.47710992963387e-21	3.68382252013202e-19	22409	Wnt10a	wingless-type MMTV integration site family, member 10A	322.5
3.66080066268111	1.50184238572595	731.290113146713	7.88452553418651e-21	3.86907175317033e-19	12274	C6	complement component 6	160
1.09310597049683	6.47093315891857	731.003539398637	7.92419169770453e-21	3.87310591827884e-19	57748	Jmy	junction-mediating and regulatory protein	174
2.87372760030447	3.07333853715114	728.551102228207	8.2725562376824e-21	4.02739427587091e-19	215690	Nav1	neuron navigator 1	155
0.846599225874947	7.01739945568237	726.389163292047	8.59333390197231e-21	4.16709030199185e-19	67016	Tbc1d2b	TBC1 domain family, member 2B	186
0.855611129138082	8.75522588620666	725.411387714415	8.74278192816878e-21	4.22293509840215e-19	14325	Ftl1	ferritin light polypeptide 1	243.5
2.1869148652442	3.11786078684682	716.354574796975	1.02677484388067e-20	4.82701746262528e-19	70727	Rasgef1a	RasGEF domain family, member 1A	113
1.38363661711063	4.80756910369014	710.99165850509	1.13038090120636e-20	5.27816726860566e-19	18213	Ntrk3	neurotrophic tyrosine kinase, receptor, type 3	143
3.17988958568744	5.65160670637973	1072.06377925223	1.17826407352158e-20	5.45589420810727e-19	56089	Ramp3	receptor (calcitonin) activity modifying protein 3	133
1.11761176870351	5.79548144057257	707.440159249698	1.20514809848838e-20	5.53873474965722e-19	17179	Matk	megakaryocyte-associated tyrosine kinase	112.5
3.6208596382197	1.50782714986029	705.52063158221	1.24775829884495e-20	5.6693191836133e-19	19224	Ptgs1	prostaglandin-endoperoxide synthase 1	144
1.22049793562186	6.18608275997563	742.670579226337	1.60260907989858e-20	7.0750308376741e-19	71946	Endod1	endonuclease domain containing 1	2235
0.828833507298304	9.0360457412376	691.146575900548	1.62332397736363e-20	7.14088622470995e-19	16797	Lat	linker for activation of T cells	64
3.45363529435225	1.45229259709191	689.111909159084	1.68564401855638e-20	7.38863963578611e-19	27226	Pla2g7	phospholipase A2, group VII (platelet-activating factor acetylhydrolase, plasma)	132
1.46797538146195	6.5232476887183	942.77312348971	1.77448199600701e-20	7.75045912936821e-19	19696	Rel	reticuloendotheliosis oncogene	142
1.08562811708199	6.36692572751205	685.024670502619	1.81874747966499e-20	7.91572887174334e-19	16184	Il2ra	interleukin 2 receptor, alpha chain	145.5
2.5397720164964	2.87464621107103	684.26424972165	1.84473562082075e-20	8.00056642311591e-19	16183	Il2	interleukin 2	192
0.976461428092003	7.51202319413158	681.461881709553	1.94401226607993e-20	8.40154353730052e-19	56356	Gltp	glycolipid transfer protein	151
0.998840323482024	6.20822130798649	680.829360683936	1.96720549461769e-20	8.44253312794639e-19	12700	Cish	cytokine inducible SH2-containing protein	376
1.12966008596145	5.58592684000102	674.011920606167	2.23696889442518e-20	9.53382210125776e-19	14581	Gfi1	growth factor independent 1	215.5
1.13435960015897	5.96418206214861	668.720637512641	2.47373198676638e-20	1.05065368555177e-18	20501	Slc16a1	solute carrier family 16 (monocarboxylic acid transporters), member 1	260
0.766845233608675	8.29585945134137	668.113606202479	2.50257140070875e-20	1.05924989493229e-18	108655	Foxp1	forkhead box P1	130
4.16747333151079	1.79045447876123	664.92567718149	2.66008210788344e-20	1.12206271653426e-18	72145	Wdfy3	WD repeat and FYVE domain containing 3	161
0.68902032114344	8.15572523964205	663.934130172947	2.71122154091707e-20	1.13585427617264e-18	18197	Nsg2	neuron specific gene family member 2	111
3.14568083156486	2.03285949909328	657.90885232884	3.04562060014304e-20	1.26732800445817e-18	20977	Syp	synaptophysin	192
0.719901397239532	8.02018411683811	656.355998061017	3.13881548894178e-20	1.30171011371367e-18	100043757	Zfp831	zinc finger protein 831	158
1.79265066801934	3.50308431819555	651.31028641594	3.46342679697656e-20	1.42196759527868e-18	20741	Sptb	spectrin beta, erythrocytic	166.5
0.842827287564843	7.26971460783765	645.747729915169	3.86362585789853e-20	1.57594440342387e-18	18538	Pcna	proliferating cell nuclear antigen	159.5
1.75947343272183	5.33012958564296	646.607317965923	3.86405139103685e-20	1.57594440342387e-18	57816	Tesc	tescalcin	94.5
3.28537764618785	2.27317755745829	645.484204441724	3.8837798565056e-20	1.57656880548811e-18	20568	Slpi	secretory leukocyte peptidase inhibitor	203
1.55692879356566	5.05908748548786	643.663822828881	4.02612583915251e-20	1.62058143662881e-18	16199	Il9r	interleukin 9 receptor	129
1.33486218616763	5.61495906370184	630.385544794019	5.25072450542329e-20	2.09298296871517e-18	56325	Abcb9	ATP-binding cassette, sub-family B (MDR/TAP), member 9	167
1.64291884559417	4.07549484258548	627.949276164924	5.51611544351381e-20	2.18463002950996e-18	13654	Egr2	early growth response 2	315
0.794675155540224	7.19464924368973	626.839594819771	5.64174705567576e-20	2.22722431040892e-18	192231	Hexim1	hexamethylene bis-acetamide inducible 1	3400
2.90955744824673	3.143368848531	624.068269962773	5.96913972447393e-20	2.31930264941153e-18	17761	Map7	microtubule-associated protein 7	118
2.14392208107388	3.11536543281155	620.088934464534	6.47547954667561e-20	2.50812835145923e-18	243219	2900026A02Rik	RIKEN cDNA 2900026A02 gene	175
3.24414154938779	2.46502320091807	615.496323487667	7.11792827524536e-20	2.73973508019366e-18	12771	Ccr3	chemokine (C-C motif) receptor 3	1636.5
1.51035339461788	5.97649853456661	615.023772589382	7.18782249495095e-20	2.75801899284457e-18	16835	Ldlr	low density lipoprotein receptor	140
2.03934665662684	3.81373461654736	614.370988370257	7.28559146612884e-20	2.78685186609655e-18	12514	Cd68	CD68 antigen	161
0.821525836795052	7.2024960678825	606.002300868797	8.67402335557272e-20	3.25774351704073e-18	67134	Nop56	NOP56 ribonucleoprotein	149
1.24575842025419	5.56030970488664	605.99514514572	8.6753257578092e-20	3.25774351704073e-18	13875	Erf	Ets2 repressor factor	207.5
5.16929633599353	1.63311569292303	600.928522560403	9.65251051719749e-20	3.60272642546429e-18	15213	Hey1	hairy/enhancer-of-split related with YRPW motif 1	84
1.86894216464077	4.45393929549274	599.964553306838	9.8514933699502e-20	3.66588652077573e-18	268445	Ankrd13b	ankyrin repeat domain 13b	140
4.49357771599986	1.45798784606016	599.738358905933	9.89882067628228e-20	3.67240283945087e-18	271844	Pla2g4f	phospholipase A2, group IVF	137
7.65044020541515	1.58831885499428	643.646070520389	1.10335173991186e-19	4.06885729954922e-18	57764	Ntn4	netrin 4	201.5
1.7528494730502	3.55368397741888	592.926536685446	1.14450997635817e-19	4.20803862053838e-18	50498	Ebi3	Epstein-Barr virus induced gene 3	179
0.669197725652223	9.27486145557216	591.760155043812	1.17349915358779e-19	4.30178246272046e-18	26412	Map4k2	mitogen-activated protein kinase kinase kinase kinase 2	73
1.1249527099696	6.19464431523099	581.872115309783	1.45348049252444e-19	5.2346547445683e-18	209683	Ttc28	tetratricopeptide repeat domain 28	166
1.3719666893998	4.27270367379122	581.568524577206	1.46314104001832e-19	5.25408402038066e-18	269593	Luzp1	leucine zipper protein 1	103
1.46051645187031	6.81397691221303	581.180870258035	1.47557707626284e-19	5.28333803730507e-18	328833	Treml2	triggering receptor expressed on myeloid cells-like 2	394
6.77363768016028	0.85419126681357	578.189362014581	1.57545641461666e-19	5.59218923885688e-18	12818	Col14a1	collagen, type XIV, alpha 1	130
1.12145744908335	5.71872873737223	576.445786278866	1.6370054292857e-19	5.79396433118159e-18	215615	Rnpep	arginyl aminopeptidase (aminopeptidase B)	143
1.4882226741644	4.39447297037617	575.016128181164	1.68940307724446e-19	5.96228587461892e-18	22691	Zscan2	zinc finger and SCAN domain containing 2	507
3.7072648307725	1.18950766940514	572.761842879454	1.77572297199792e-19	6.23121932937275e-18	56620	Clec4n	C-type lectin domain family 4, member n	134
0.647711775868882	8.57151456585858	569.853273441739	1.89417153696424e-19	6.62798602863312e-18	14886	Gtf2i	general transcription factor II I	75
1.67336839841508	3.56581619824728	566.788879641578	2.02821713108223e-19	7.05693514224289e-18	381924	Itgad	integrin, alpha D	114
1.88246057392333	4.54642317139931	573.188159048062	2.17569681887192e-19	7.50645874455054e-18	229055	Zbtb10	zinc finger and BTB domain containing 10	531.5
4.19658080665702	1.15080440170435	563.199640766623	2.19832309696085e-19	7.52655558664307e-18	83382	Siglece	sialic acid binding Ig-like lectin E	258
0.801047646593273	7.15960323203252	562.822521703595	2.21706749831463e-19	7.56443777749067e-18	18519	Kat2b	K(lysine) acetyltransferase 2B	127
1.38551618195846	4.79740878729835	557.11522576232	2.52274931816204e-19	8.53645696478072e-18	100038882	Isg15	ISG15 ubiquitin-like modifier	378
1.51061827737869	4.42990242495786	555.798373472378	2.59953117384538e-19	8.77199134153591e-18	228608	Smox	spermine oxidase	201
3.43861874609109	6.77514193151507	1698.87729454194	2.60659968417808e-19	8.77199134153591e-18	18576	Pde3b	phosphodiesterase 3B, cGMP-inhibited	151
0.984941464456392	8.02493575074802	632.945520298319	2.91950857786991e-19	9.77933167031022e-18	15519	Hsp90aa1	heat shock protein 90, alpha (cytosolic), class A member 1	191
0.779391020563559	6.75364587888495	550.693492121778	2.92181055019417e-19	9.77933167031022e-18	269180	Inpp4a	inositol polyphosphate-4-phosphatase, type I	125.5
3.26624400312723	2.23711165839833	548.283297702058	3.08867860494538e-19	1.02819606424628e-17	217303	Cd300a	CD300A molecule	121
1.4311870687574	4.40719949123858	541.259623413213	3.63618719778629e-19	1.18798190225819e-17	66953	Cdca7	cell division cycle associated 7	138
2.02961132766905	4.1269507788033	539.702322935769	3.77119821570259e-19	1.22558966814799e-17	14191	Fgr	FGR proto-oncogene, Src family tyrosine kinase	150
1.59614402422786	6.06716706331024	699.474508092006	3.89703080837355e-19	1.26315074912466e-17	12916	Crem	cAMP responsive element modulator	138
3.73922429887623	1.75810632264599	538.023648291491	3.92279338564506e-19	1.26816394044594e-17	21810	Tgfbi	transforming growth factor, beta induced	138
1.12056204847888	5.54352329353924	536.478687155108	4.06811535606783e-19	1.3117009644159e-17	236539	Phgdh	3-phosphoglycerate dehydrogenase	141
1.30868723129472	5.54170792780214	534.243251054374	4.28872808282456e-19	1.37922359781071e-17	108089	Rnf144a	ring finger protein 144A	147
1.28694231876986	6.02411744257747	628.733778848631	4.32070875295328e-19	1.38588983620119e-17	100503659	Cbarp	calcium channel, voltage-dependent, beta subunit associated regulatory protein	145
0.71205267035728	8.59968297381107	528.789291869374	4.88283403653064e-19	1.55405340640692e-17	18569	Pdcd4	programmed cell death 4	115
0.823611220217313	7.73142605399345	528.439472570985	4.92384931863341e-19	1.5590501814295e-17	217835	Rin3	Ras and Rab interactor 3	164
0.740974198736138	8.24869980338488	527.856991923802	4.99296787096965e-19	1.57688167350598e-17	67457	Frmd8	FERM domain containing 8	144
1.13782470163584	5.10283632497241	526.241216423324	5.19021997112832e-19	1.6349856620048e-17	53881	Slc5a3	solute carrier family 5 (inositol transporters), member 3	5456.5
0.785405974801808	6.54342808414059	521.952240503449	5.75562007808018e-19	1.8084686862682e-17	17216	Mcm2	minichromosome maintenance complex component 2	187.5
3.90265040422253	1.01279070011136	520.660181244353	5.93866996491016e-19	1.86123658925696e-17	101488	Slco2b1	solute carrier organic anion transporter family, member 2b1	163.5
5.2989925816512	1.52206352462176	565.051842885401	6.09788614582601e-19	1.89188069667856e-17	67182	Pdzk1ip1	PDZK1 interacting protein 1	121
4.28550289707489	1.20104720170848	516.558728884036	6.56243796356747e-19	2.02580321797645e-17	16000	Igf1	insulin-like growth factor 1	228.5
1.21284618098087	5.29361753430827	514.23464606134	6.94688477576268e-19	2.13378503199673e-17	108100	Baiap2	brain-specific angiogenesis inhibitor 1-associated protein 2	145.5
1.90004381765014	2.71307913740551	507.077454014447	8.29099335672266e-19	2.50909496743865e-17	103712	6330403K07Rik	RIKEN cDNA 6330403K07 gene	799
1.18810385086544	6.3070128942885	545.299718257975	8.56200128845054e-19	2.57215048463037e-17	231070	Insig1	insulin induced gene 1	167
0.713374378524849	7.07834827429781	503.603150419352	9.04208216342702e-19	2.70318752444006e-17	20250	Scd2	stearoyl-Coenzyme A desaturase 2	258
1.39680796326318	5.05698031482477	499.205004449025	1.00995304439623e-18	2.97570579902205e-17	194401	Mical3	microtubule associated monooxygenase, calponin and LIM domain containing 3	127
2.12299789456827	2.91447048822051	498.955144722254	1.0163469946695e-18	2.98055855555816e-17	19739	Rgs9	regulator of G-protein signaling 9	92.5
0.684108045538583	8.24265710850236	498.693058163811	1.02310064202228e-18	2.98905566213784e-17	240354	Malt1	MALT1 paracaspase	154
3.06862714902191	1.56404294342036	498.654512292633	1.02409798605356e-18	2.98905566213784e-17	18602	Padi4	peptidyl arginine deiminase, type IV	116.5
1.6963395782151	3.65307124020174	496.019036742094	1.09483254027871e-18	3.18043688646529e-17	23882	Gadd45g	growth arrest and DNA-damage-inducible 45 gamma	186
0.667983684753613	7.16241018132761	495.384103112079	1.11264782052576e-18	3.22458428362723e-17	15191	Hdgf	hepatoma-derived growth factor	202
0.919600924443237	7.82862453000585	551.59803732034	1.21352972288887e-18	3.47605711554006e-17	21803	Tgfb1	transforming growth factor, beta 1	154
3.86765046619472	1.97986451345728	489.706573499955	1.28654026969871e-18	3.6766395596007e-17	12348	Car11	carbonic anhydrase 11	155
2.74089369771688	2.22551685823926	488.273047257627	1.33492481893217e-18	3.80608078583045e-17	229474	Fhdc1	FH2 domain containing 1	103
0.903590431268537	6.09531345192882	486.125986063774	1.41108999927406e-18	4.00857509835542e-17	15331	Hmgn2	high mobility group nucleosomal binding domain 2	73.5
4.74069210786766	1.1665929460599	485.989035539606	1.41610426481512e-18	4.00857509835542e-17	212980	Slc45a3	solute carrier family 45, member 3	330.5
0.721503189398785	8.49991093059256	484.594716259743	1.46826026182133e-18	4.12889535270624e-17	16190	Il4ra	interleukin 4 receptor, alpha	142
0.61456100312388	9.2321838393339	483.7549829435	1.50066535807355e-18	4.19131410779861e-17	19205	Ptbp1	polypyrimidine tract binding protein 1	146
0.779762222966673	9.73723542527093	534.494669948156	1.57415519247759e-18	4.37671997872381e-17	104418	Dgkz	diacylglycerol kinase zeta	89.5
0.846948115455794	6.35288582655106	479.485363135727	1.67776884247156e-18	4.65429703439689e-17	75767	Rab11fip1	RAB11 family interacting protein 1 (class I)	616.5
1.7406542953024	4.2821026610858	477.265322725219	1.77862958182796e-18	4.92300686727527e-17	11669	Aldh2	aldehyde dehydrogenase 2, mitochondrial	135
1.0287205725317	5.54954358211039	475.502875120485	1.8633435227641e-18	5.13440764426967e-17	20181	Rxra	retinoid X receptor alpha	142
4.01330978913329	2.61241738730269	503.781935211068	1.87573793704496e-18	5.15702325236224e-17	16480	Jup	junction plakoglobin	184
1.52972541619035	3.24376145450213	467.789047170321	2.28865753008218e-18	6.22282445872455e-17	109232	Sccpdh	saccharopine dehydrogenase (putative)	115.5
8.24313847401625	0.634872646445663	467.647958418272	2.29734855078873e-18	6.22913776855874e-17	216393	D930020B18Rik	RIKEN cDNA D930020B18 gene	124
1.31000009037314	4.07598907545018	465.632062455425	2.42548108977501e-18	6.53712266581154e-17	100340	Smpdl3b	sphingomyelin phosphodiesterase, acid-like 3B	177
0.661745666388732	9.77603342757923	460.927914531608	2.7553701406118e-18	7.3778030482425e-17	22228	Ucp2	uncoupling protein 2 (mitochondrial, proton carrier)	188
2.67270680581276	3.29004311496046	460.695961580327	2.77283849247989e-18	7.40847108717458e-17	215748	Cnksr3	Cnksr family member 3	125
3.86942673553536	1.09574004087406	459.174778529451	2.89039219113477e-18	7.70583563164652e-17	15216	Hfe	hemochromatosis	270
3.68529360345251	2.83416643510638	456.363549759402	3.12198426364241e-18	8.26956562909323e-17	270192	Rab6b	RAB6B, member RAS oncogene family	100
2.59300181898911	3.04294051480041	455.456764973058	3.20088204364207e-18	8.44605157451402e-17	77097	Tanc2	tetratricopeptide repeat, ankyrin repeat and coiled-coil containing 2	140.5
0.865951471576132	5.81142345866973	453.525032333789	3.37620118828013e-18	8.86666738508451e-17	109801	Glo1	glyoxalase 1	126.5
1.83943836565177	4.82083331648091	453.15570323327	3.41088178265727e-18	8.91970932420162e-17	70080	Igsf23	immunoglobulin superfamily, member 23	270
2.24054073134452	3.00666032119495	451.141440629793	3.60689216582037e-18	9.352861222402e-17	20661	Sort1	sortilin 1	112
1.59965841181561	3.3945103168939	448.349833434282	3.89883344440672e-18	1.00886410787306e-16	56405	Dusp14	dual specificity phosphatase 14	89
0.755405436815012	6.75429949873141	442.843304693112	4.55194525687668e-18	1.16320144665872e-16	14228	Fkbp4	FK506 binding protein 4	151
0.651779336789278	7.01535093837116	442.259593217814	4.62778726481957e-18	1.18013365922945e-16	52588	Tspan14	tetraspanin 14	120.5
3.07657430389444	2.68874705659931	433.777577517528	5.89762404247344e-18	1.47945082140825e-16	433940	Fam222a	family with sequence similarity 222, member A	174
1.46234047982842	4.03385008374131	433.112976337179	6.01187664097621e-18	1.49895312928955e-16	11838	Arc	activity regulated cytoskeletal-associated protein	526.5
1.02435887594911	5.35729478836355	430.212096132571	6.5391931100567e-18	1.6140930167649e-16	21853	Timeless	timeless circadian clock 1	130
2.65872134307071	2.66106601512232	428.81978874753	6.80976494594965e-18	1.6741691584683e-16	14132	Fcgrt	Fc receptor, IgG, alpha chain transporter	270
1.47141023539905	3.68913343011218	427.596011268828	7.05754034286003e-18	1.7247564365676e-16	263406	Plekhg3	pleckstrin homology domain containing, family G (with RhoGef domain) member 3	99
0.796159664485567	6.25773560775324	426.307680264473	7.32889871559453e-18	1.78752565306887e-16	17218	Mcm5	minichromosome maintenance complex component 5	136
0.849722817264943	6.41198987946263	423.019433657964	8.07369448217352e-18	1.95370716968431e-16	15042	H2-T24	histocompatibility 2, T region locus 24	274.5
0.632360670826693	8.57768134813617	422.922014222409	8.09696603243048e-18	1.95549667885189e-16	109711	Actn1	actinin, alpha 1	135
0.760266083894483	9.1912916462513	467.810520040961	8.78796816204084e-18	2.10586388816843e-16	71514	Sfpq	splicing factor proline/glutamine rich (polypyrimidine tract binding protein associated)	118
3.23072739166307	2.28850340335679	418.763838696605	9.16075711244243e-18	2.18668692546421e-16	215819	Nhsl1	NHS-like 1	185
1.0122664398869	5.94948531029405	418.42176836517	9.25473114286408e-18	2.20484571540922e-16	13385	Dlg4	discs large MAGUK scaffold protein 4	110
0.848301621603663	5.9225598626178	415.674364952723	1.00481976864917e-17	2.38465608679226e-16	67480	Cwc25	CWC25 spliceosome-associated protein	167.5
5.17808015805413	0.315376168562687	412.044674068004	1.12105661480869e-17	2.64522113498059e-16	75552	Paqr9	progestin and adipoQ receptor family member IX	2305
1.34820475076415	3.97089615304481	411.151151828008	1.15183646684374e-17	2.71265196216336e-16	20778	Scarb1	scavenger receptor class B, member 1	144.5
3.13712267013464	1.50332652974919	409.66992137563	1.2048818257422e-17	2.82179957015956e-16	12388	Ctnnd1	catenin (cadherin associated protein), delta 1	128
1.42982745768773	3.81002427366061	409.665194013294	1.20505526825033e-17	2.82179957015956e-16	16490	Kcna2	potassium voltage-gated channel, shaker-related subfamily, member 2	328
1.49246412723928	3.42587984850391	409.21108277362	1.22184202318227e-17	2.85027049233636e-16	76408	Abcc3	ATP-binding cassette, sub-family C (CFTR/MRP), member 3	148
2.80007672803971	1.93805241053711	408.01854496375	1.26713472994443e-17	2.94224431628558e-16	11468	Actg2	actin, gamma 2, smooth muscle, enteric	162
2.58275423531354	1.91398793741998	407.212715576461	1.29876070894938e-17	3.00692399476118e-16	75745	Rian	RNA imprinted and accumulated in nucleus	87
0.815786902568803	6.01325054862556	406.971765722124	1.30838122467974e-17	3.02351436104697e-16	12053	Bcl6	B cell leukemia/lymphoma 6	185
2.79861008292552	1.90975251076506	403.356084763817	1.46233357381961e-17	3.36036616207763e-16	15162	Hck	hemopoietic cell kinase	132
0.593079553716751	9.37765731720492	402.896360657004	1.48326374227473e-17	3.40211536566067e-16	12507	Cd5	CD5 antigen	126
1.78896218581941	6.89814388817063	1168.07097973355	1.52118030361639e-17	3.48259810402287e-16	19280	Ptprs	protein tyrosine phosphatase, receptor type, S	145.5
3.80940853015873	0.997485356259791	401.180960392342	1.56425209132537e-17	3.56794314978789e-16	13400	Dmpk	dystrophia myotonica-protein kinase	109
1.10903589851034	4.65813945796012	399.632859375601	1.64143308501261e-17	3.73017182806279e-16	433375	Creg1	cellular repressor of E1A-stimulated genes 1	185
1.08684280365946	4.36223473306325	397.782649485643	1.73908806858317e-17	3.93033903499797e-16	192657	Ell2	elongation factor RNA polymerase II 2	144.5
0.738719014946218	7.10225002174975	396.101775254842	1.83323525949897e-17	4.12796319766889e-16	22145	Tuba4a	tubulin, alpha 4A	850
3.69295974476828	1.50668016186365	394.923544270272	1.90249001364271e-17	4.26053990873405e-16	109620	Dsp	desmoplakin	151
0.69719953854729	7.53151497671038	394.371158152233	1.93592266479254e-17	4.3197028011322e-16	217692	Sipa1l1	signal-induced proliferation-associated 1 like 1	147
1.22798221627699	4.79337578444283	393.99007701936	1.95935528074318e-17	4.35620559438875e-16	106581	Fam234a	family with sequence similarity 234, member A	137
3.11159977793891	2.29470252645004	393.2211489877	2.00757049316565e-17	4.44734636048945e-16	74931	4930481A15Rik	RIKEN cDNA 4930481A15 gene	237.5
0.629599638399618	7.0457773350032	392.826042819081	2.03284035590617e-17	4.49524141179466e-16	15357	Hmgcr	3-hydroxy-3-methylglutaryl-Coenzyme A reductase	156.5
1.57628342556051	4.1610163296667	390.539460888455	2.18596659325935e-17	4.81655644529078e-16	70292	Afap1	actin filament associated protein 1	150
0.664863140503318	7.10622798114222	389.574288765201	2.25428492378243e-17	4.95821917968361e-16	51788	H2afz	H2A histone family, member Z	122
0.639417379276143	7.5612250728122	388.458848631971	2.33611226990954e-17	5.12903651131477e-16	22214	Ube2h	ubiquitin-conjugating enzyme E2H	100
0.601249829715855	8.24042249514717	388.224201590935	2.35372906025792e-17	5.15851972156526e-16	217353	Tmc6	transmembrane channel-like gene family 6	139.5
0.624872951016946	6.89248010614813	387.47935551537	2.41060361332006e-17	5.27378413947837e-16	72475	Ssbp3	single-stranded DNA binding protein 3	73
0.587827002396234	7.66934728441683	387.224925473101	2.43036847573098e-17	5.30759725453518e-16	21881	Tkt	transketolase	127
2.90315817449544	1.55676074768794	386.16226086908	2.5148235987777e-17	5.47262937564399e-16	192188	Stab2	stabilin 2	115
0.987800958848404	4.4898288156367	382.513059367578	2.8297342980786e-17	6.11470830691828e-16	73870	4930417O13Rik	RIKEN cDNA 4930417O13 gene	228.5
3.81069835508694	1.28835361479528	381.876967470721	2.88884245662548e-17	6.22060708710769e-16	54426	Hgfac	hepatocyte growth factor activator	140.5
3.8379146068392	0.92261390288903	381.220654151927	2.95122406503955e-17	6.33279212701954e-16	80719	Igsf6	immunoglobulin superfamily, member 6	98
1.34723383566801	3.56165085836659	379.958493366034	3.07530051035419e-17	6.56472727660877e-16	17035	Lxn	latexin	157.5
1.94152169080622	4.37506075730676	425.417640843794	3.29954915840247e-17	7.01909274335806e-16	13197	Gadd45a	growth arrest and DNA-damage-inducible 45 alpha	222.5
0.597968996411394	7.33638923079213	375.187823558438	3.59746659541714e-17	7.60034237663e-16	434197	Fam169b	family with sequence similarity 169, member B	131
2.73257360662465	3.84773708085824	373.905952618731	3.75349515286167e-17	7.88938563102341e-16	20677	Sox4	SRY (sex determining region Y)-box 4	2953
3.16534069690088	1.12778952001197	372.480416764019	3.93560166484104e-17	8.24401457582434e-16	17883	Myh3	myosin, heavy polypeptide 3, skeletal muscle, embryonic	137
3.47355947771774	0.992733867549826	372.063716428965	3.99061146668634e-17	8.31681242557963e-16	13823	Epb41l3	erythrocyte membrane protein band 4.1 like 3	120
1.01067979544799	5.66840179434013	371.831291197485	4.02165337266692e-17	8.36734874850312e-16	13121	Cyp51	cytochrome P450, family 51	172
0.963534699787502	5.94898969290837	372.152603064174	4.06240546070577e-17	8.43788331526358e-16	245007	Zbtb38	zinc finger and BTB domain containing 38	384
3.96072009789221	1.68056787472998	396.04571823578	4.18908421044059e-17	8.68635525589171e-16	382571	Kcnf1	potassium voltage-gated channel, subfamily F, member 1	4789
0.698144247316445	6.1441379853726	370.304611861966	4.23211888739035e-17	8.74614233825284e-16	17220	Mcm7	minichromosome maintenance complex component 7	137
0.948908377344081	5.1166793868869	368.148178478895	4.54983152520078e-17	9.32450497435908e-16	15932	Idua	iduronidase, alpha-L-	141
4.0809060199779	0.8512384253176	368.045318070614	4.56561368706379e-17	9.34130627633966e-16	231805	Pilra	paired immunoglobin-like type 2 receptor alpha	201
1.04484136890621	7.71683963328803	553.834141632705	4.67209911615691e-17	9.52752397577892e-16	330814	Adgrl1	adhesion G protein-coupled receptor L1	169
0.764210100607505	6.65443836447276	367.145652203556	4.70618820800718e-17	9.5653663627103e-16	17428	Mnt	max binding protein	335.5
0.714598080527386	7.36662399112269	365.297793610025	5.0097360991309e-17	1.01402817248239e-15	76566	Rflnb	refilin B	355
1.40280270223469	3.98254096590536	364.370545803706	5.16993147468066e-17	1.04219387845567e-15	14168	Fgf13	fibroblast growth factor 13	188
0.74040042119717	6.26464864287379	364.274335286756	5.18686602526449e-17	1.04389916394089e-15	224824	Pex6	peroxisomal biogenesis factor 6	133
0.849644503156258	6.15712950173276	362.286841761035	5.55038078166004e-17	1.11342084833399e-15	13007	Csrp1	cysteine and glycine-rich protein 1	121.5
0.761180949029961	6.26931891600401	362.20805782208	5.56534380808455e-17	1.11460714933622e-15	59027	Nampt	nicotinamide phosphoribosyltransferase	141
3.93594314030836	0.793247775025986	360.679282358315	5.86445258755691e-17	1.16881007315434e-15	21928	Tnfaip2	tumor necrosis factor, alpha-induced protein 2	123
6.26967355218498	0.185489660403926	360.066343882516	5.98919155093498e-17	1.18790454642297e-15	80752	Fam20c	family with sequence similarity 20, member C	113
0.605974325105034	6.61013482447723	356.397203837597	6.79816456280693e-17	1.33545443253737e-15	17937	Nab2	Ngfi-A binding protein 2	192
3.19631394316696	1.29882489148056	502.239326813997	6.94827563082987e-17	1.3627692825626e-15	399558	Flrt2	fibronectin leucine rich transmembrane protein 2	3548.5
1.02635654583706	4.85799491133988	354.192594169482	7.34019313751045e-17	1.43279174127918e-15	74155	Errfi1	ERBB receptor feedback inhibitor 1	188
1.28864295205121	4.47404994491671	353.894256724457	7.41704279715112e-17	1.44321826433666e-15	70574	Cpm	carboxypeptidase M	163
3.41683417003342	0.773026896412562	351.575702952194	8.04462297637494e-17	1.55063569953068e-15	269799	Clec4a1	C-type lectin domain family 4, member a1	134
4.28348263562537	4.10433681232482	355.817013673619	8.23375636364397e-17	1.57967565624615e-15	11482	Acvrl1	activin A receptor, type II-like 1	137
8.04172600574698	0.231370966520905	409.734708834235	8.30284654216333e-17	1.59045351259449e-15	380702	Shisa6	shisa family member 6	161
0.651875617234812	6.54431147639189	345.169210531637	1.00951987259744e-16	1.92480747225737e-15	73834	Atp6v1d	ATPase, H+ transporting, lysosomal V1 subunit D	80
2.12380886271584	2.23735581910863	344.05099763859	1.05075402883736e-16	1.99724342178855e-15	627872	Dnah7a	dynein, axonemal, heavy chain 7A	169
1.11768102943918	4.6240296325842	342.6828082738	1.10368630728473e-16	2.08818805634808e-15	11610	Agtrap	angiotensin II, type I receptor-associated protein	127
3.03102167016786	0.845228818965244	341.960917399496	1.13276438662077e-16	2.12686874237926e-15	241275	Noxa1	NADPH oxidase activator 1	109
0.897059359554236	5.32733325473183	341.719357154213	1.14267765655089e-16	2.14221623983825e-15	622675	Zfp827	zinc finger protein 827	180.5
0.607384659940251	6.95232741924677	341.529136511242	1.15054968841204e-16	2.15369612646977e-15	19219	Ptger4	prostaglandin E receptor 4 (subtype EP4)	751.5
1.38545149240753	4.39909864113621	349.778380825359	1.18040870351772e-16	2.20289303048906e-15	226098	Hectd2	HECT domain E3 ubiquitin protein ligase 2	109
2.19649808750112	1.91001466563981	395.360049856829	1.25527681091357e-16	2.32499916992818e-15	234671	Ces2c	carboxylesterase 2C	141
1.02227127329685	4.80970648368192	338.008812168191	1.30727214700622e-16	2.41766832352487e-15	18985	Pou2af1	POU domain, class 2, associating factor 1	131
1.75380250387602	2.43506984988032	337.455091720826	1.33394649652976e-16	2.46330119906403e-15	70097	Sash1	SAM and SH3 domain containing 1	132.5
10.1705756069646	1.52943509839637	472.219542301863	1.34976581123359e-16	2.48506210716953e-15	13646	Klk1b22	kallikrein 1-related peptidase b22	160
1.45856382089174	3.61746372536969	336.588875176322	1.37685582369646e-16	2.53115420604019e-15	66264	Ccdc28b	coiled coil domain containing 28B	170
2.74411665298769	1.85132758326968	336.454599172341	1.383639229031e-16	2.53605422380579e-15	22402	Wisp1	WNT1 inducible signaling pathway protein 1	261
1.09470988067793	3.82831651147653	335.476762055946	1.43413528710167e-16	2.62470198086645e-15	56018	Stard10	START domain containing 10	118
3.42218686313232	1.44142839952426	353.513991067216	1.45198947445896e-16	2.649504349172e-15	15446	Hpgd	hydroxyprostaglandin dehydrogenase 15 (NAD)	124
0.743266417352698	8.0463768354678	359.622783349389	1.61036285121873e-16	2.91688812330311e-15	12418	Cbx4	chromobox 4	67
0.698659893488023	6.90522657665807	331.45884562393	1.66341852061918e-16	3.00522619218784e-15	15510	Hspd1	heat shock protein 1 (chaperonin)	172
0.7830625718839	6.02349048752009	331.449226948913	1.66401255425193e-16	3.00522619218784e-15	212632	Iffo2	intermediate filament family orphan 2	121
0.748955392135428	5.48421680158185	330.99496122279	1.69232874981505e-16	3.04742883208655e-15	21942	Tnfrsf9	tumor necrosis factor receptor superfamily, member 9	125
0.623469757646817	8.00287597252701	330.193120869452	1.74358329916645e-16	3.1260139004124e-15	108911	Rcc2	regulator of chromosome condensation 2	132
0.735971458211812	6.05016769476886	329.124280573499	1.81451668964945e-16	3.23904377774092e-15	210126	Lpp	LIM domain containing preferred translocation partner in lipoma	132
4.32679083374698	0.0599801443129778	328.627231418744	1.8485549953213e-16	3.29026761233706e-15	21391	Tbxas1	thromboxane A synthase 1, platelet	131
0.65482907585578	7.2581912312482	324.061072206982	2.19540830169242e-16	3.86850415621539e-15	13435	Dnmt3a	DNA methyltransferase 3A	119
2.81497068383694	1.37735398570698	323.732532338125	2.22293306800099e-16	3.91140951408118e-15	14131	Fcgr3	Fc receptor, IgG, low affinity III	255
4.24615536521372	0.55612995559073	322.392236096471	2.33912849464602e-16	4.09829952611025e-15	80885	Hcar2	hydroxycarboxylic acid receptor 2	1947
3.50355173105811	1.05603406839664	322.351368308012	2.34277255230563e-16	4.09885362595859e-15	102103	Mtus1	mitochondrial tumor suppressor 1	132
0.626086860990465	7.14197695718164	321.683980794437	2.40315352782354e-16	4.1925838530032e-15	20850	Stat5a	signal transducer and activator of transcription 5A	134.5
1.39470995135449	5.94923575263684	597.565752089615	2.48488446629269e-16	4.32292683210835e-15	78286	Nav2	neuron navigator 2	151
2.28975887200836	2.4383938187078	319.565042201112	2.60621812109017e-16	4.50221438954665e-15	226154	Lzts2	leucine zipper, putative tumor suppressor 2	261
1.0496449322234	4.61293715862517	318.860438241044	2.67777069126897e-16	4.61934196139494e-15	207777	Tspoap1	TSPO associated protein 1	119.5
0.595232082642569	6.68174019167373	317.62792627172	2.80806321100119e-16	4.81719290361286e-15	76438	Rftn1	raftlin lipid raft linker 1	172
2.01299724082665	1.9917118102023	317.627529102434	2.80810627977107e-16	4.81719290361286e-15	17314	Mgmt	O-6-methylguanine-DNA methyltransferase	140
1.72504606813763	3.30370028761847	316.358690642387	2.94939397755942e-16	5.03851395583902e-15	71699	Slc41a3	solute carrier family 41, member 3	145
2.38095286532923	2.36152704144346	365.514154236725	3.10458386275765e-16	5.29628247057977e-15	269016	Sh3rf2	SH3 domain containing ring finger 2	270
1.22416511100292	3.81151642774176	314.576423691144	3.16091487774371e-16	5.37748460623885e-15	19348	Kif20a	kinesin family member 20A	140
1.02256673749508	4.82526962580765	313.460606088306	3.30160606105241e-16	5.57831026803602e-15	15903	Id3	inhibitor of DNA binding 3	357
1.22816017946719	3.60220035090137	311.75624802267	3.52966639307529e-16	5.91068276190468e-15	380684	Nefh	neurofilament, heavy polypeptide	603.5
2.20437133382862	3.38836189349826	311.740022565923	3.53191727917662e-16	5.91068276190468e-15	54139	Irf6	interferon regulatory factor 6	182.5
0.85785041296815	6.29425081687215	308.64122301309	3.99146879101645e-16	6.62573060632744e-15	13350	Dgat1	diacylglycerol O-acyltransferase 1	86
0.605980047747147	6.73327278458046	304.098329593691	4.78529057251288e-16	7.85872319755216e-15	67865	Rgs10	regulator of G-protein signalling 10	119
0.818657036071582	5.88287566288025	303.925676949214	4.81862977411764e-16	7.90293780663209e-15	21763	Tex2	testis expressed gene 2	174
2.67306681887406	1.08647299554546	303.455858472005	4.91062293640396e-16	8.03242267034363e-15	20540	Slc7a7	solute carrier family 7 (cationic amino acid transporter, y+ system), member 7	139.5
1.0018005123379	4.37135675240121	303.370200714955	4.92759787973463e-16	8.04949908285033e-15	18844	Plxna1	plexin A1	151.5
0.608492396804918	6.50926110917534	302.960148836156	5.0097373462472e-16	8.16202842509613e-15	50772	Mapk6	mitogen-activated protein kinase 6	165
0.690004332704406	6.52698704609624	300.733304753396	5.48229665934566e-16	8.92013843502781e-15	53602	Hpcal1	hippocalcin-like 1	317.5
0.995827346357127	5.04094339730877	299.934566290343	5.66329772407329e-16	9.20248523316763e-15	270163	Myo9a	myosin IXa	122.5
0.891200910834734	5.27885949580646	298.064590268478	6.11268130532607e-16	9.906565215487e-15	14998	H2-DMa	histocompatibility 2, class II, locus DMa	282
0.853528949089395	5.44407212572954	295.219094533188	6.87169227500382e-16	1.10638736929702e-14	106068	Slc45a4	solute carrier family 45, member 4	212
1.87001379733861	7.73993868460384	1132.24302028027	7.29793388277206e-16	1.168903142186e-14	101685	Spty2d1	SPT2, Suppressor of Ty, domain containing 1 (S. cerevisiae)	254.5
0.596921085416407	8.3034669562193	292.905241726661	7.56366097002601e-16	1.20519550023041e-14	117198	Ivns1abp	influenza virus NS1A binding protein	151
1.03476054888572	4.55307284698234	292.814328745242	7.5923358667683e-16	1.20820156164064e-14	108797	Mex3b	mex3 RNA binding family member B	1708
3.59095046002963	1.02904532802206	291.716061259998	7.94813165715948e-16	1.26156105182002e-14	20541	Slc8a1	solute carrier family 8 (sodium/calcium exchanger), member 1	105.5
1.14352502006371	6.40340584212624	393.044645518895	8.51791218231285e-16	1.34825650603434e-14	22057	Tob1	transducer of ErbB-2.1	1142.5
2.45069244510747	1.65403054392538	286.147215897023	1.00505308008974e-15	1.56897830005898e-14	69274	Ctdspl	CTD (carboxy-terminal domain, RNA polymerase II, polypeptide A) small phosphatase-like	128.5
0.618234005766331	9.25054444410095	312.935793621244	1.02523968133925e-15	1.59644464665683e-14	14319	Fth1	ferritin heavy polypeptide 1	311
4.80311837863953	0.353458963802805	285.554200994212	1.030741634045e-15	1.59937422165337e-14	12986	Csf3r	colony stimulating factor 3 receptor (granulocyte)	142
0.755880574891562	5.83394081434748	285.160946928739	1.0481657131445e-15	1.62189159407046e-14	57914	Crlf2	cytokine receptor-like factor 2	158.5
3.21244598823448	0.756893978415711	284.194724594682	1.09233638248376e-15	1.68178840288157e-14	347722	Agap1	ArfGAP with GTPase domain, ankyrin repeat and PH domain 1	148.5
2.15470481635983	2.56849443149079	283.787338533499	1.11155628525023e-15	1.70924329156394e-14	18733	Pirb	paired Ig-like receptor B	156
0.871070774132085	5.07939958538532	281.271206552217	1.23862408663439e-15	1.89282045596473e-14	16885	Limk1	LIM-domain containing, protein kinase	136.5
3.58941525655264	0.507109082986858	281.013406294058	1.25249985131821e-15	1.91165311879632e-14	50934	Slc7a8	solute carrier family 7 (cationic amino acid transporter, y+ system), member 8	152
7.00833786909003	3.27857297878739	279.878867764178	1.3155827239981e-15	2.00049782857834e-14	68553	Col6a4	collagen, type VI, alpha 4	64.5
0.948522438475374	5.4202856988894	279.316707588142	1.34809873776212e-15	2.04741456880592e-14	105171	Arrdc3	arrestin domain containing 3	159
3.13699506170313	1.24021883868794	278.763063101717	1.38096844451615e-15	2.08704151301907e-14	94185	Tnfrsf21	tumor necrosis factor receptor superfamily, member 21	516.5
0.961772479896399	4.74813345670438	277.261357928347	1.47454213954177e-15	2.22300312518189e-14	12295	Cacnb1	calcium channel, voltage-dependent, beta 1 subunit	115
0.954381700833415	7.9999014831368	450.29657191673	1.63320006750138e-15	2.44721718143729e-14	14455	Gas5	growth arrest specific 5	64.5
0.724344435819602	6.50419283481354	274.669068993958	1.65250562928601e-15	2.47313631056085e-14	56397	Morf4l2	mortality factor 4 like 2	119
0.815764973486943	5.22012350881405	274.347494608564	1.67614450481508e-15	2.50243295343119e-14	16407	Itgae	integrin alpha E, epithelial-associated	121
0.952700745850476	4.63399684646294	274.207529607425	1.68654667209898e-15	2.51491469252339e-14	105837	Mtbp	Mdm2, transformed 3T3 cell double minute p53 binding protein	118
0.96670617226924	5.78420424878664	285.992505671289	1.77149667214773e-15	2.63520827425647e-14	55942	Sertad1	SERTA domain containing 1	594
0.677970459894981	5.85043743147296	272.98790692001	1.78018324319957e-15	2.64493570645224e-14	101883	Igflr1	IGF-like family receptor 1	218
1.2256486349286	6.18927494800835	529.516766974198	1.88131460483428e-15	2.78111413788584e-14	19734	Rgs16	regulator of G-protein signaling 16	160
5.37852521812932	0.138306892096972	271.674392823565	1.88731809324234e-15	2.78396370712167e-14	20191	Ryr2	ryanodine receptor 2, cardiac	116
0.739480028137836	6.22073118206191	272.039804966836	1.89003263731819e-15	2.78463301361821e-14	17122	Mxd4	Max dimerization protein 4	139
0.978675108257073	4.63149384030544	271.510767814591	1.90114222284061e-15	2.79765457093522e-14	214048	Larp1b	La ribonucleoprotein domain family, member 1B	144.5
0.823940340616536	5.57718478905048	269.974784213554	2.036352106606e-15	2.98592248774597e-14	22143	Tuba1b	tubulin, alpha 1B	186
0.947303739822734	4.66492445272457	269.829133343866	2.04970028557758e-15	3.0019213338239e-14	12606	Cebpa	CCAAT/enhancer binding protein (C/EBP), alpha	2637.5
0.619266931230477	6.47785381478468	269.188817109439	2.10950843176336e-15	3.08218450225734e-14	16646	Kpna1	karyopherin (importin) alpha 1	127
2.52182425935607	1.89825733460215	267.478600602134	2.27864519495538e-15	3.30967840404074e-14	96935	Susd4	sushi domain containing 4	202.5
1.39290920629742	3.24981101476701	265.207434651115	2.52616807418925e-15	3.65197325936491e-14	100504486	Gdap10	ganglioside-induced differentiation-associated-protein 10	2793
0.698305195065791	5.78448409960046	265.026885079814	2.54705039081927e-15	3.67784521262849e-14	13528	Dtnb	dystrobrevin, beta	97
4.1856287046293	-0.0778614140775093	264.846654747091	2.56808105991593e-15	3.70387054039632e-14	217306	Cd300e	CD300E molecule	225.5
0.622921527229319	7.84827673113217	264.799016036033	2.60277606265383e-15	3.74951962148623e-14	223752	Gramd4	GRAM domain containing 4	110
1.24986628406184	3.24322650443102	264.433098999916	2.61704720322142e-15	3.76567411239232e-14	320664	Cass4	Cas scaffolding protein family member 4	157
2.02170388481056	3.5288640446154	276.601698338862	2.63167620910903e-15	3.78230523542542e-14	195434	Utp14b	UTP14B small subunit processome component	221
3.55594268449155	0.591854745882248	263.679861217913	2.70883189594849e-15	3.87961423981368e-14	20612	Siglec1	sialic acid binding Ig-like lectin 1, sialoadhesin	270
1.07585831660218	4.36179069650236	262.285792643648	2.88796662996966e-15	4.10277796785885e-14	12660	Chka	choline kinase alpha	107
0.718017037509908	6.06789034198985	261.610674559824	2.97926062113054e-15	4.21787966327182e-14	225825	Cd226	CD226 antigen	213
3.24168113315917	0.546896108851479	261.315337442416	3.02016970431263e-15	4.26598970734159e-14	68481	Mpzl1	myelin protein zero-like 1	214
0.606056224666655	8.03177432273902	262.063382646358	3.13959286114654e-15	4.41947031665622e-14	68703	Rere	arginine glutamic acid dipeptide (RE) repeats	126
0.708233797030721	5.19695683689213	259.172558723566	3.33570310516783e-15	4.67948236291027e-14	18140	Uhrf1	ubiquitin-like, containing PHD and RING finger domains, 1	146
1.60320141168389	2.67515299136538	257.478722297514	3.61020805027033e-15	5.04732492113277e-14	320129	Grk3	G protein-coupled receptor kinase 3	98
0.692187607976436	8.53360939685217	256.313656245135	3.81307298589736e-15	5.31886975847088e-14	20343	Sell	selectin, lymphocyte	129
0.606812181470494	6.46842761415868	256.284393628773	3.81832353679357e-15	5.32016866546227e-14	17215	Mcm3	minichromosome maintenance complex component 3	132
1.39928304009641	3.62774046370457	253.37174284242	4.38195769869003e-15	6.04396113939139e-14	229595	Adamtsl4	ADAMTS-like 4	177
1.68286026666073	3.91247943366926	253.343667074577	4.38780783438713e-15	6.045260525296e-14	20776	Tmie	transmembrane inner ear	221.5
0.627265096922699	6.61375136005814	253.021732804125	4.45549281276398e-15	6.13165418713005e-14	64209	Herpud1	homocysteine-inducible, endoplasmic reticulum stress-inducible, ubiquitin-like domain member 1	127
1.56945412980059	6.4366154355457	673.684141919753	4.46620580153209e-15	6.13953759569986e-14	211770	Trib1	tribbles pseudokinase 1	869
0.593138950154189	6.07969721776781	252.432960719863	4.58220143338451e-15	6.29197046321036e-14	12527	Cd9	CD9 antigen	98.5
4.98126972555803	0.149780938554925	250.798106964545	4.95479908171604e-15	6.76588251546524e-14	279572	Tlr13	toll-like receptor 13	168
0.83729486093489	5.72996299165606	250.602277238681	5.00157078430021e-15	6.8221868604901e-14	20539	Slc7a5	solute carrier family 7 (cationic amino acid transporter, y+ system), member 5	131
1.85388999909496	3.50604598718204	250.083774102314	5.12771778268281e-15	6.97879557229881e-14	53376	Usp2	ubiquitin specific peptidase 2	111
1.65553839273315	3.37710341442366	249.993011689439	5.15014923225433e-15	6.99386858805695e-14	14127	Fcer1g	Fc receptor, IgE, high affinity I, gamma polypeptide	92
1.86402391790892	2.08612963822057	334.241470143258	5.39003933801293e-15	7.28749885030793e-14	71907	Serpina9	serine (or cysteine) peptidase inhibitor, clade A (alpha-1 antiproteinase, antitrypsin), member 9	274
1.4093192746034	4.00801341547916	246.889999537645	5.98424243023469e-15	8.03794045945482e-14	212898	Dse	dermatan sulfate epimerase	361.5
0.65905335553505	6.65494856373174	246.266126646063	6.1688672951083e-15	8.26789319628388e-14	109689	Arrb1	arrestin, beta 1	72
2.79653760147537	1.95191325617965	246.228679348238	6.18014240346424e-15	8.27400151994229e-14	74191	P2ry13	purinergic receptor P2Y, G-protein coupled 13	1263
2.53440219109681	1.74265103599544	245.712852411958	6.33773016262348e-15	8.46657509902749e-14	22259	Nr1h3	nuclear receptor subfamily 1, group H, member 3	166
2.52394766647524	1.42378492814576	244.285613765498	6.79671781460151e-15	9.0600836929055e-14	18591	Pdgfb	platelet derived growth factor, B polypeptide	149
1.83486048301206	5.29630621503605	646.416536958644	6.85182787113617e-15	9.12367177176046e-14	224093	Fam43a	family with sequence similarity 43, member A	3075
1.10288462151715	3.92159878810837	243.878403234043	6.93413668363633e-15	9.22330038146314e-14	18081	Ninj1	ninjurin 1	196.5
4.45399772908973	0.154120733292528	243.012219484493	7.23648317839995e-15	9.6150769480423e-14	170744	Tlr8	toll-like receptor 8	181
0.808522838786118	5.13902184940396	242.525079592666	7.41272671298432e-15	9.83863738403317e-14	70178	Abhd17c	abhydrolase domain containing 17C	612
2.24494447182781	2.09201024120962	241.162028002093	7.93086058919689e-15	1.04252305098333e-13	50709	Hist1h1e	histone cluster 1, H1e	782
0.717500363088407	5.11595951728453	238.134691691715	9.22635065896504e-15	1.20510032944297e-13	209131	Snx30	sorting nexin family member 30	192
1.88229664071109	2.65286980384895	237.639694551569	9.45901345999611e-15	1.23157155165721e-13	19731	Rgl1	ral guanine nucleotide dissociation stimulator,-like 1	125
0.9348811641912	5.98482628734127	277.779159924849	9.96799624953693e-15	1.29510347896146e-13	12615	Cenpa	centromere protein A	137
1.36070553364499	5.46889194136894	236.45848202179	1.00401055385872e-14	1.30309778628849e-13	12815	Col11a2	collagen, type XI, alpha 2	54
0.985297809467319	5.05538839770575	236.153331212306	1.01963852500218e-14	1.32059807701912e-13	223753	Cerk	ceramide kinase	126
1.03201784997041	4.46274158912869	236.005328384546	1.02731237076065e-14	1.32913933515325e-13	94094	Trim34a	tripartite motif-containing 34A	118.5
1.39136928076004	4.81953951385559	235.666359740652	1.04512270684398e-14	1.34652472596206e-13	52463	Tet1	tet methylcytosine dioxygenase 1	152
2.25279622414681	1.17560589408507	234.081513635224	1.132916387113e-14	1.44956916733005e-13	72693	Zcchc12	zinc finger, CCHC domain containing 12	109
1.20363658748382	3.74581035432692	233.608941912823	1.16060583539545e-14	1.47983251289501e-13	246277	Csad	cysteine sulfinic acid decarboxylase	107
2.08675795443079	5.26724834218412	251.46599506539	1.16374348448855e-14	1.4807674068642e-13	20446	St6galnac2	ST6 (alpha-N-acetyl-neuraminyl-2,3-beta-galactosyl-1,3)-N-acetylgalactosaminide alpha-2,6-sialyltransferase 2	139
1.44057127534248	3.97483024955047	233.244450626518	1.18245955719552e-14	1.49993350833957e-13	218865	Chdh	choline dehydrogenase	147.5
0.937587336698906	5.22294552964946	232.415725388076	1.23381186390247e-14	1.56185618989585e-13	12773	Ccr4	chemokine (C-C motif) receptor 4	1393.5
0.729179536367408	5.12427888846005	232.050121522903	1.25722461444962e-14	1.58985991541848e-13	14103	Fasl	Fas ligand (TNF superfamily, member 6)	304.5
12.6707356047085	3.31917788003161	1469.36536651587	1.3094912239046e-14	1.64581667396254e-13	22290	Uty	ubiquitously transcribed tetratricopeptide repeat gene, Y chromosome	121
0.731132289102468	5.52954005182347	230.556078100997	1.35798760373029e-14	1.7032925982837e-13	227937	Pkp4	plakophilin 4	162.5
0.725274720231546	5.38351218059389	230.478242533052	1.36346981308413e-14	1.70842906284408e-13	100382	AW011738	expressed sequence AW011738	2745
1.01930425674277	3.91564891161685	229.498130711874	1.43457689657112e-14	1.79024150304625e-13	76843	Dtl	denticleless E3 ubiquitin protein ligase	109
0.780128780778516	5.23428622591929	227.961654492624	1.55419830959625e-14	1.92518882034732e-13	228545	Vps18	VPS18 CORVET/HOPS core subunit	389
3.43156214583907	0.161445015105736	227.602971588393	1.58364061445232e-14	1.95643946321055e-13	67916	Plpp3	phospholipid phosphatase 3	229
1.88021621455481	2.51983143041337	226.67264250919	1.66283853569561e-14	2.04607215226401e-13	67196	Ube2t	ubiquitin-conjugating enzyme E2T	102.5
0.616280646922118	6.83533055579944	226.418953183482	1.70261276896711e-14	2.08875313499681e-13	14670	Gnl1	guanine nucleotide binding protein-like 1	164.5
1.18782027513335	3.41337168700672	225.017545283824	1.81446374328084e-14	2.21713788948315e-13	545622	Ptpn3	protein tyrosine phosphatase, non-receptor type 3	125
0.865786834661456	4.84811166224568	224.96310990764	1.81969666956273e-14	2.2213284320123e-13	20810	Srm	spermidine synthase	154
1.29457256935127	3.52471715521311	224.610192090174	1.85401922727423e-14	2.25874924058721e-13	103172	Chchd10	coiled-coil-helix-coiled-coil-helix domain containing 10	208
0.965306827675717	4.38982147221567	224.529778035297	1.86193678520889e-14	2.26584277654079e-13	16765	Stmn1	stathmin 1	173
3.97667442822334	0.722011287831967	224.491280062519	1.86574015611503e-14	2.26584277654079e-13	16517	Kcnj16	potassium inwardly-rectifying channel, subfamily J, member 16	101.5
0.71400614269047	5.30366507315767	224.47652437512	1.86720014466908e-14	2.26584277654079e-13	11865	Arntl	aryl hydrocarbon receptor nuclear translocator-like	113.5
2.46741438477914	3.03804832051552	233.584943389893	1.91866844541123e-14	2.32372067277583e-13	74039	Nfam1	Nfat activating molecule with ITAM motif 1	212
5.69605766186134	-0.399754929994605	223.234678553057	1.99458917873701e-14	2.4085642073043e-13	19223	Ptgis	prostaglandin I2 (prostacyclin) synthase	174
1.36753619633967	3.11174141701174	222.898680281396	2.03064087109065e-14	2.44969672960074e-13	107769	Tm6sf1	transmembrane 6 superfamily member 1	104
3.35866902099574	0.571003785695584	222.432790322362	2.08179386154642e-14	2.50649608921479e-13	19274	Ptprm	protein tyrosine phosphatase, receptor type, M	136
0.765817839045238	4.51990973665645	221.986442836555	2.13210299031373e-14	2.56456177067326e-13	19221	Ptgfrn	prostaglandin F2 receptor negative regulator	381
0.980500826960571	4.88983072314021	221.405591137694	2.19953951763097e-14	2.64051932150689e-13	212647	Aldh4a1	aldehyde dehydrogenase 4 family, member A1	122
2.3569610733955	1.47553855523264	220.860909018322	2.26486436232823e-14	2.71629351030154e-13	78185	Flicr	Foxp3 regulating long intergenic noncoding RNA	310
3.09327834888501	3.61997545309101	220.242294842085	2.34159625345354e-14	2.8028611325352e-13	71897	Lypd6b	LY6/PLAUR domain containing 6B	92.5
1.03808093733548	3.53647568459397	219.756876885665	2.40376396990718e-14	2.87169358073199e-13	210544	Tbc1d31	TBC1 domain family, member 31	149.5
6.52423221668496	-0.446972101436456	219.563754608506	2.42898881816137e-14	2.8962105782472e-13	11421	Ace	angiotensin I converting enzyme (peptidyl-dipeptidase A) 1	159
3.81395906994024	0.818446124194486	230.253184086044	2.51781066482454e-14	2.99053750806594e-13	14748	Gpr3	G-protein coupled receptor 3	1071.5
4.17823417869801	0.0169830509151083	218.075017694617	2.63326902377199e-14	3.11865140055766e-13	66859	Slc16a9	solute carrier family 16 (monocarboxylic acid transporters), member 9	188.5
3.33281368262478	0.559228380530197	217.896482528077	2.6589815431349e-14	3.14607835415875e-13	21816	Tgm1	transglutaminase 1, K polypeptide	154
0.960252958591788	5.25641211134178	217.335402392647	2.74156118455443e-14	3.22828002965172e-13	75869	Arl5b	ADP-ribosylation factor-like 5B	150
2.58358196659456	0.888893540494447	285.320879283602	2.84698363728077e-14	3.34283102577572e-13	71355	Col24a1	collagen, type XXIV, alpha 1	54
0.63440615080533	6.27828905386522	216.245002423646	2.91004274621409e-14	3.41361871477324e-13	50927	Nasp	nuclear autoantigenic sperm protein (histone-binding)	98
1.59963915741081	5.80384138617008	216.089485391012	2.93496584386782e-14	3.4363093440038e-13	246728	Oas2	2'-5' oligoadenylate synthetase 2	213.5
1.00569422761708	4.92966053250631	214.314400302321	3.2362870933325e-14	3.77474887581216e-13	233765	Plekha7	pleckstrin homology domain containing, family A member 7	118
1.01613550864577	4.70351381679361	213.23307804596	3.43602918126818e-14	3.98883802315553e-13	20775	Sqle	squalene epoxidase	143
0.591554868140123	5.78383146485535	213.100114693789	3.4614912637734e-14	4.01304295124741e-13	71683	Gypc	glycophorin C	249
1.19060294366108	3.14649648874534	212.926710542505	3.49500296794144e-14	4.04586010865928e-13	77619	Prelid2	PRELI domain containing 2	94
1.55589637655584	2.61793866013479	212.77133264645	3.52532746840781e-14	4.07713224679615e-13	70673	Prdm16	PR domain containing 16	152.5
3.34056170746341	0.655980303934522	212.70820488646	3.53772860173566e-14	4.08763632153641e-13	216991	Adap2	ArfGAP with dual PH domains 2	113
1.79297981652126	3.22113530310265	211.042420104524	3.88251860558505e-14	4.45675504799543e-13	93737	Pard6g	par-6 family cell polarity regulator gamma	248
2.06850864585609	3.96993065786112	210.611115518101	3.97756651767942e-14	4.55736621379139e-13	20445	St6galnac1	ST6 (alpha-N-acetyl-neuraminyl-2,3-beta-galactosyl-1,3)-N-acetylgalactosaminide alpha-2,6-sialyltransferase 1	169
1.86651731877375	1.48866458676588	238.019328288546	4.02448917338174e-14	4.60684322941849e-13	108699	Chn1	chimerin 1	114
2.21178245924528	2.6405161666307	209.828213061977	4.1565523145084e-14	4.73600877500462e-13	18479	Pak1	p21 protein (Cdc42/Rac)-activated kinase 1	118
2.01683311010584	1.7597870447083	209.627625700317	4.2037913182989e-14	4.78540643876964e-13	71310	Tbc1d9	TBC1 domain family, member 9	151
0.603665599183517	5.97029305936441	208.744374837671	4.41877782623172e-14	5.01622916918858e-13	20975	Synj2	synaptojanin 2	155
1.644670485478	2.54263977445877	208.48846396373	4.48325504912867e-14	5.08473779374934e-13	233016	Blvrb	biliverdin reductase B (flavin reductase (NADPH))	149
1.27972355062404	4.47958243413739	252.408067371672	4.62104096905379e-14	5.22177629503078e-13	21664	Phlda1	pleckstrin homology like domain, family A, member 1	976.5
1.0219908899216	4.365315408953	207.84339216853	4.65031541921792e-14	5.24661116596734e-13	381280	Hjurp	Holliday junction recognition protein	86
2.5710265869613	0.812273556471872	207.35921772217	4.7801020171809e-14	5.38176568058657e-13	75323	4930558J18Rik	RIKEN cDNA 4930558J18 gene	235
1.12237942820018	6.27448412544918	354.251282304442	5.14993512787246e-14	5.76652281545501e-13	114565	Zbtb21	zinc finger and BTB domain containing 21	916.5
3.59096087837308	-0.0873581536749791	205.917790569789	5.19009447755656e-14	5.80621196004216e-13	192190	Pkhd1l1	polycystic kidney and hepatic disease 1-like 1	144
1.34625617120021	3.91279679388646	224.812829901859	5.38501937122e-14	6.01335300048203e-13	16601	Klf9	Kruppel-like factor 9	1631.5
2.51374362536852	1.43830087922274	204.435379991127	5.65148502287146e-14	6.29379213623036e-13	53417	Hif3a	hypoxia inducible factor 3, alpha subunit	113
2.14736163877006	2.2484847701868	204.330137523947	5.6858778907386e-14	6.32637380128522e-13	77810	A930015D03Rik	RIKEN cDNA A930015D03 gene	399.5
1.90797872462651	2.42777934328543	203.945637550532	5.81345746624983e-14	6.44503650871279e-13	15985	Cd79b	CD79B antigen	132
9.49401038810112	-0.000842804158490674	268.584203874322	6.29395098891214e-14	6.92784578466764e-13	58860	Adamdec1	ADAM-like, decysin 1	98.5
0.675513194903128	5.66739997831919	202.448361903863	6.34039489024393e-14	6.97247295615786e-13	12729	Clns1a	chloride channel, nucleotide-sensitive, 1A	137
0.712902433430913	5.4893419666961	201.219255353995	6.8113736717733e-14	7.44416056035774e-13	259277	Klk8	kallikrein related-peptidase 8	160
0.782853717345122	4.10234156775197	200.837531017145	6.96519901748859e-14	7.60552804063891e-13	121022	Mrps6	mitochondrial ribosomal protein S6	145
0.607372754610287	6.03316418023373	200.148658202876	7.25233499523461e-14	7.89805571496946e-13	16319	Incenp	inner centromere protein	117.5
5.32858016330071	-0.219923416413232	198.674907481015	7.91028752136396e-14	8.57667353878873e-13	77290	9430078K24Rik	RIKEN cDNA 9430078K24 gene	103
6.89772588928334	-0.746795416336926	198.537423001738	7.97486329549292e-14	8.63908453918965e-13	22784	Slc30a3	solute carrier family 30 (zinc transporter), member 3	168
4.17736571079175	-0.394037467803875	198.267308371667	8.10339202745996e-14	8.77060453446611e-13	78784	Celf3	CUGBP, Elav-like family member 3	137
0.777088428151893	5.28449091636654	198.031052957262	8.21763680882948e-14	8.87865198020638e-13	231801	Agfg2	ArfGAP with FG repeats 2	123.5
3.24759428320546	1.40596651129829	196.444556910809	9.03115247523867e-14	9.65596397895093e-13	211134	Lzts1	leucine zipper, putative tumor suppressor 1	657
0.674905300852378	5.06920516601189	196.33942385106	9.08804026494988e-14	9.70836009916632e-13	232187	Smyd5	SET and MYND domain containing 5	105
1.343519922665	2.57001947479446	196.015455132522	9.26577764351395e-14	9.88965192679041e-13	246104	Rhbdl3	rhomboid like 3	149
0.778256836327685	4.86945232941435	195.37139203561	9.63033004022126e-14	1.02344068253154e-12	11792	Apex1	apurinic/apyrimidinic endonuclease 1	188
3.25152916500947	0.34601106419452	195.156519479726	9.75535987912878e-14	1.03415051081027e-12	15199	Hebp1	heme binding protein 1	188.5
0.712589621662128	5.17598126219136	194.092582179006	1.04007053362127e-13	1.09867485099599e-12	12460	Ccs	copper chaperone for superoxide dismutase	115
3.8525136350303	0.0971321486313942	193.958923914072	1.04849697084192e-13	1.10662700855698e-12	56741	Igdcc4	immunoglobulin superfamily, DCC subclass, member 4	165
1.37990100803205	3.68049020562746	197.929490032261	1.08959809421278e-13	1.14607854196574e-12	278507	Wfikkn2	WAP, follistatin/kazal, immunoglobulin, kunitz and netrin domain containing 2	1696
0.62177627027495	6.90844985354352	211.679510795857	1.09546828451751e-13	1.151269868635e-12	19303	Pxn	paxillin	160
0.855003232738147	5.42513549175296	194.357036373086	1.15776217596653e-13	1.21466411596079e-12	228839	Tgif2	TGFB-induced factor homeobox 2	232
0.655400985541123	6.5973890147772	209.089102986529	1.21703341617343e-13	1.27359393262601e-12	71780	Isyna1	myo-inositol 1-phosphate synthase A1	162
1.2836550811697	3.32647451043607	191.446089408745	1.2213828002242e-13	1.27706043721235e-12	68789	Trmt61b	tRNA methyltransferase 61B	136
0.991674957343099	4.0316016554527	190.76464932602	1.27338455122075e-13	1.32580536917887e-12	140570	Plxnb2	plexin B2	133
0.939920210452126	5.49984848799888	190.486313687786	1.29530537237955e-13	1.34635242798303e-12	407821	Znrf3	zinc and ring finger 3	151.5
5.46799952019349	-0.5725321637135	190.253640883635	1.31394144460861e-13	1.3634218006103e-12	320736	Vstm4	V-set and transmembrane domain containing 4	107.5
0.910037699714259	4.31852524952167	190.127810464567	1.32413988300893e-13	1.37169309831968e-12	233575	Pgap2	post-GPI attachment to proteins 2	123
0.95643716747928	4.47521247475075	189.813862474007	1.34995814170835e-13	1.3960902125459e-12	13170	Dbp	D site albumin promoter binding protein	463.5
0.905752389560579	5.41829536473064	191.560761196068	1.37700229141745e-13	1.41942199186797e-12	380608	Tagap1	T cell activation GTPase activating protein 1	122
0.704871289860613	5.46348979072707	189.490370610587	1.37712858673559e-13	1.41942199186797e-12	67784	Plxnd1	plexin D1	130.5
0.962167871741622	3.86460388141078	189.299314614059	1.3934514051937e-13	1.43504523058285e-12	22256	Ung	uracil DNA glycosylase	185
2.64432700966763	0.189269157803739	188.607823612952	1.45429063246222e-13	1.49644926650269e-12	15208	Hes5	hes family bHLH transcription factor 5	166
8.27748664271259	1.69917590439881	211.810002089769	1.46755046059494e-13	1.50757456406571e-12	15061	Ifi44l	interferon-induced protein 44 like	132
4.37555626285087	-0.585844932186201	187.566522953894	1.55136092710104e-13	1.58837178213662e-12	16667	Krt17	keratin 17	159.5
5.81518586204715	1.24089761530023	186.182730717715	1.69128705580912e-13	1.72019675197365e-12	71709	Syde1	synapse defective 1, Rho GTPase, homolog 1 (C. elegans)	220.5
1.70324976445484	2.49266441951462	185.930960504727	1.71817481151317e-13	1.74466274966263e-12	332175	Zdhhc23	zinc finger, DHHC domain containing 23	218
4.44615758863939	0.185399533743684	187.646351328032	1.96158985897735e-13	1.97716058044386e-12	270084	Lpcat2	lysophosphatidylcholine acyltransferase 2	119.5
2.99228787018461	0.727103609001663	183.72959317073	1.97383587194207e-13	1.98787705925679e-12	211228	Lrrc25	leucine rich repeat containing 25	287
0.718668299306739	6.26851968989645	206.719802386104	2.06210919993331e-13	2.07338767474111e-12	16210	Impact	impact, RWD domain protein	98
2.31980041161244	1.27474537498347	182.727135232218	2.10356199895153e-13	2.11018164668755e-12	213948	Atg9b	autophagy related 9B	149.5
1.01581859644623	4.04940251327591	184.481581338207	2.12056768229444e-13	2.1246148735348e-12	78787	Usp54	ubiquitin specific peptidase 54	147
0.839760783986865	4.52410706651139	182.592421908179	2.12168246687327e-13	2.1246148735348e-12	22381	Tceal9	transcription elongation factor A like 9	148
2.59166067948965	0.827015906536531	182.465519180218	2.13890595415006e-13	2.14012222885998e-12	19024	Ppfibp2	PTPRF interacting protein, binding protein 2 (liprin beta 2)	112
0.699823211889148	4.67048136030984	182.349700044084	2.15475644854881e-13	2.15248460476688e-12	16992	Lta	lymphotoxin A	149
0.609523964374752	5.37664415624042	181.739231129774	2.24041709740329e-13	2.23405263509165e-12	227525	Dclre1c	DNA cross-link repair 1C	95
1.27833131762673	3.38883079223031	180.891876919901	2.36544164738074e-13	2.3515048241153e-12	100503085	Klhl3	kelch-like 3	120
0.706979064130268	5.47473197184041	179.034119441096	2.66659993982707e-13	2.62966464842674e-12	72655	Snhg5	small nucleolar RNA host gene 5	75
0.593332022790191	4.9477984250836	178.918665149392	2.68663055668396e-13	2.64729828533411e-12	56876	Nsmf	NMDA receptor synaptonuclear signaling and neuronal migration factor	76
0.883382269363622	5.63902645831641	198.029802216538	2.7449845298303e-13	2.7004771928051e-12	227731	Slc25a25	solute carrier family 25 (mitochondrial carrier, phosphate carrier), member 25	153
0.984872601165577	4.35044131560462	178.207985074701	2.81354868719884e-13	2.75911458441307e-12	20509	Slc19a1	solute carrier family 19 (folate transporter), member 1	193
2.1576681932264	1.93955140589727	177.481880542506	2.94990773236216e-13	2.88594229861038e-12	11448	Chrne	cholinergic receptor, nicotinic, epsilon polypeptide	115
0.75428706783511	4.2448487377788	177.270132877049	2.99099908880676e-13	2.92150164764733e-12	66988	Lap3	leucine aminopeptidase 3	116
1.71095393722843	2.26813306320357	175.503384679101	3.35884402065388e-13	3.2524278146536e-12	12361	Cask	calcium/calmodulin-dependent serine protein kinase (MAGUK family)	85
4.32578158560737	-0.134553196183934	175.085632680763	3.45275346939622e-13	3.33288122904022e-12	66205	Cd302	CD302 antigen	144
2.80206926341509	2.09266923203595	174.285394111125	3.64062511047337e-13	3.49352402846457e-12	241489	Pde11a	phosphodiesterase 11A	92
2.98962316508614	0.685598807149036	174.153941003317	3.67252395572947e-13	3.51472242134575e-12	228357	Lrp4	low density lipoprotein receptor-related protein 4	136
2.43130698964013	0.692895584837288	173.779368846445	3.76507891094833e-13	3.59213609187843e-12	16956	Lpl	lipoprotein lipase	181.5
2.99812565203346	0.430290926318753	173.735963975566	3.77596517472367e-13	3.59973398274547e-12	214359	Tmem51	transmembrane protein 51	529
3.69273725314983	0.0125674518884437	173.368830542454	3.86941070866805e-13	3.68311682369895e-12	73149	Clec4a3	C-type lectin domain family 4, member a3	130.5
1.03450595292099	4.58282353591979	172.867757220119	4.00098283253301e-13	3.79954553186655e-12	100532	Rell1	RELT-like 1	228
0.906647110187431	3.46439798024463	172.775041215388	4.02585160443272e-13	3.81727592084664e-12	58207	Slc43a3	solute carrier family 43, member 3	130
0.600125959928921	6.28094981297405	171.892800666672	4.27098382386845e-13	4.03108871713315e-12	252972	Tpcn1	two pore channel 1	89.5
4.77942973378184	-0.0921475916473521	171.471106491691	4.3937806384137e-13	4.14064239658314e-12	237010	Klhl4	kelch-like 4	187
2.58702757241118	0.791986729659562	170.105965371879	4.81806238753988e-13	4.51973148722991e-12	66725	Lrrk2	leucine-rich repeat kinase 2	147
2.3999251361019	4.77724742859616	169.60110937477	4.98595873416751e-13	4.65948814330358e-12	76747	Dapl1	death associated protein-like 1	101
1.46214825825115	3.40302720085057	169.29297627913	5.09151684033937e-13	4.74373773997428e-12	240752	Pik3c2b	phosphatidylinositol-4-phosphate 3-kinase catalytic subunit type 2 beta	125
3.30689147249749	2.43260563581058	167.452634160132	5.77418020730656e-13	5.33137763218852e-12	330578	A530021J07Rik	Riken cDNA A530021J07 gene	204
4.44755311253903	-0.110611279347389	167.397440210642	5.79611763250448e-13	5.34762403592192e-12	20533	Slc4a1	solute carrier family 4 (anion exchanger), member 1	170.5
0.777689722257106	4.57636766428524	167.005863474202	5.95435164796396e-13	5.48539635362543e-12	66680	Oser1	oxidative stress responsive serine rich 1	117.5
4.61598690925849	0.030001398728116	170.100226995335	6.0375007536071e-13	5.55783981929586e-12	17167	Marco	macrophage receptor with collagenous structure	99
3.45654279979216	-0.429269869543363	166.612012549008	6.11820119967986e-13	5.62792264200573e-12	20512	Slc1a3	solute carrier family 1 (glial high affinity glutamate transporter), member 3	219.5
4.18053450602721	-0.198527049172403	166.052708714994	6.35926954238052e-13	5.83225040606857e-12	11656	Alas2	aminolevulinic acid synthase 2, erythroid	172.5
1.9584471166853	2.04933518699725	165.807750284998	6.46804974349662e-13	5.92760183710178e-12	78444	Pgpep1l	pyroglutamyl-peptidase I-like	175
4.41698650054586	0.0676420313074048	165.410455908781	6.64875678407307e-13	6.07062544917924e-12	319830	1500004A13Rik	RIKEN cDNA 1500004A13 gene	1814.5
0.781851138834638	6.24174407151865	172.650296594692	6.85393807466629e-13	6.24870135201071e-12	19245	Ptp4a3	protein tyrosine phosphatase 4a3	405.5
3.27628548722793	0.211217140256666	164.009724755708	7.33047911693516e-13	6.6782182901842e-12	12475	Cd14	CD14 antigen	830.5
0.653313516804108	6.08913522340624	163.997910837828	7.33653901227827e-13	6.67879904022406e-12	24056	Sh3bp5	SH3-domain binding protein 5 (BTK-associated)	192.5
1.71430503064546	2.79930938946084	163.628388262925	7.5288303153208e-13	6.83364797301447e-12	64297	Gprc5b	G protein-coupled receptor, family C, group 5, member B	1031
1.66009255542097	2.10406416562709	163.427820729649	7.63546486511994e-13	6.91514858409429e-12	18074	Nid2	nidogen 2	172
0.622195162302049	4.86529055515568	163.371194571077	7.66586417830915e-13	6.93248524847531e-12	212728	Tarbp1	TAR RNA binding protein 1	136
2.05043726988791	2.3550058629068	163.289198352023	7.7101141544275e-13	6.96738635657252e-12	23890	Gpr34	G protein-coupled receptor 34	112
1.53092449764216	4.96633844758871	311.187641637023	7.90690527075936e-13	7.13445896548568e-12	11605	Gla	galactosidase, alpha	178
0.683406281292602	5.12798133867988	161.979657494497	8.45533196962244e-13	7.59623077095839e-12	16551	Kif11	kinesin family member 11	138
0.708708259717246	6.20697830974868	160.836116918682	9.24643097374104e-13	8.27676528368956e-12	100494	Zfand2a	zinc finger, AN1-type domain 2A	142
8.14739822612007	0.463572772049319	178.37794715396	9.5937296939829e-13	8.5751791466464e-12	12554	Cdh13	cadherin 13	181
0.809567539912095	4.78781218926756	158.903170681059	1.05288171755887e-12	9.37696609918486e-12	140559	Igsf8	immunoglobulin superfamily, member 8	378
1.602374742616	1.86813100495724	157.958614207164	1.12704890399502e-12	9.98695061187533e-12	242248	Bank1	B cell scaffold protein with ankyrin repeats 1	140
2.06774611558133	1.39476993133185	157.894149426262	1.13231161484287e-12	1.00191682184049e-11	72097	2010300C02Rik	RIKEN cDNA 2010300C02 gene	178.5
3.87994607259573	-0.405560368444159	157.686639685057	1.14943233490733e-12	1.01197698849561e-11	14129	Fcgr1	Fc receptor, IgG, high affinity I	253.5
0.77461548448397	5.88744168710918	191.903395402703	1.15290306337198e-12	1.01372014457625e-11	17319	Mif	macrophage migration inhibitory factor (glycosylation-inhibiting factor)	190
0.590344701156987	5.01866659867307	157.310374977671	1.18119058149109e-12	1.03697251548295e-11	27395	Mrpl15	mitochondrial ribosomal protein L15	160.5
4.12039799004009	-0.224791675890811	157.001794122715	1.21789942971546e-12	1.06464636450002e-11	26903	Dysf	dysferlin	115.5
1.33635775976808	3.51922284672727	156.515751887567	1.2514043207972e-12	1.09083843023773e-11	19418	Rasgrf2	RAS protein-specific guanine nucleotide-releasing factor 2	104
4.03849461616231	-0.521312400655939	156.018884280204	1.29758005130201e-12	1.1271010925167e-11	554327	2610042L04Rik	RIKEN cDNA 2610042L04 gene	150.5
0.772996769281733	3.86465105818115	155.884771839542	1.31035534832049e-12	1.1373958298283e-11	232943	Klc3	kinesin light chain 3	107
0.648387261476762	7.24544245122521	205.536405138935	1.31251420941705e-12	1.1384674308021e-11	66270	Retreg1	reticulophagy regulator 1	121.5
1.33355669919718	2.27635556019251	155.783889323714	1.3200543622254e-12	1.14420194085364e-11	74335	Xrcc3	X-ray repair complementing defective repair in Chinese hamster cells 3	157
4.09718423582587	0.833533617562119	215.705001909471	1.32257211297784e-12	1.14525131275455e-11	74760	Rab3il1	RAB3A interacting protein (rabin3)-like 1	130.5
0.808272877693121	4.09829813877464	154.910484683044	1.4073261315116e-12	1.21132326777277e-11	16878	Lif	leukemia inhibitory factor	182
1.60912783225179	6.03451013043571	457.022217354208	1.46685113909125e-12	1.26079591627264e-11	223775	Pim3	proviral integration site 3	273.5
2.87552076451483	2.41812891224613	154.230486704356	1.4795664603126e-12	1.26995261962859e-11	11522	Adh1	alcohol dehydrogenase 1 (class I)	139
3.89014633469694	0.785629270480813	152.874100495078	1.63585798026829e-12	1.39245768783445e-11	72054	Cyp4f18	cytochrome P450, family 4, subfamily f, polypeptide 18	128
0.588568148287418	5.04784130954383	152.785703088137	1.64664243688573e-12	1.4006695369559e-11	107895	Mgat5	mannoside acetylglucosaminyltransferase 5	141
3.95890500045763	0.237800765343861	152.266636083915	1.7115312207991e-12	1.44985763731654e-11	71323	Rassf8	Ras association (RalGDS/AF-6) domain family (N-terminal) member 8	349
4.31546825589322	-0.710327247350804	151.703688211511	1.78502757282999e-12	1.50796876642983e-11	76477	Pcolce2	procollagen C-endopeptidase enhancer 2	155
0.68818935631288	4.61988394615999	150.843468819946	1.90396958252338e-12	1.60185746912162e-11	14201	Fhl3	four and a half LIM domains 3	176
1.27743758455118	3.45493814688533	150.328556334453	1.97922375678041e-12	1.65950299606973e-11	213391	Rassf4	Ras association (RalGDS/AF-6) domain family member 4	102
0.849959508259864	5.13486430578233	149.444502244173	2.11599296535105e-12	1.76456908288618e-11	74754	Dhcr24	24-dehydrocholesterol reductase	179
1.43904175135081	2.29482856785848	149.151397381405	2.16355476460231e-12	1.79814467176833e-11	50883	Chek2	checkpoint kinase 2	100
0.803758238235826	5.13811492635659	148.757285837477	2.2293277228893e-12	1.84782163949041e-11	11479	Acvr1b	activin A receptor, type 1B	168
1.19283857651072	3.05835205454045	148.407831894433	2.28944842173197e-12	1.89002253421398e-11	231004	Samd11	sterile alpha motif domain containing 11	122
0.759169714974817	5.48251074298319	159.903617533043	2.34291926367522e-12	1.93157540633786e-11	29810	Bag3	BCL2-associated athanogene 3	432
1.71105222940274	1.80763477087709	147.89064591145	2.38164869147909e-12	1.96088014257674e-11	117160	Ttyh2	tweety family member 2	104
1.0712149558736	4.03924524302053	147.603149571326	2.43462202297129e-12	2.00048295243078e-11	21933	Tnfrsf10b	tumor necrosis factor receptor superfamily, member 10b	110
1.06434553346798	3.48852797668928	147.4072951748	2.47143461427379e-12	2.02937734293401e-11	73368	Col20a1	collagen, type XX, alpha 1	130
0.616540486265582	6.15542098267373	162.658644883444	2.47424081811938e-12	2.03032805841282e-11	231637	Ssh1	slingshot protein phosphatase 1	104
0.643798448688677	5.19006562820641	147.302323217858	2.49141107899634e-12	2.0419159645383e-11	72543	Mvb12b	multivesicular body subunit 12B	115.5
0.972558584890288	3.94945924697574	147.01174199402	2.54762081601354e-12	2.08360196486313e-11	619313	I730030J21Rik	RIKEN cDNA I730030J21 gene	253
0.839346944083092	5.00981206674894	153.501764616432	2.75236644904722e-12	2.24064094863943e-11	239096	Cdh24	cadherin-like 24	178
4.46052027358745	-0.784252146157213	161.440569768565	2.80739520918254e-12	2.28091601527054e-11	243725	Ppp1r9a	protein phosphatase 1, regulatory (inhibitor) subunit 9A	134.5
1.02030890224372	3.12560968900049	144.601269881644	3.07006533962506e-12	2.48940057854917e-11	15366	Hmmr	hyaluronan mediated motility receptor (RHAMM)	148
0.587889782053712	5.85233689953301	143.857236655214	3.25376326181257e-12	2.62453189887003e-11	77578	Bcl9	B cell CLL/lymphoma 9	225.5
2.60387630985407	1.86403752915865	143.572134996789	3.3272567687819e-12	2.67855043275076e-11	231842	Amz1	archaelysin family metallopeptidase 1	170.5
2.51262806351046	0.522201579966509	143.213770790714	3.42217843086632e-12	2.74778172965975e-11	69169	Fcmr	Fc fragment of IgM receptor	155.5
0.59876669984676	5.3583040412227	143.164972975492	3.43532742077678e-12	2.75654253040441e-11	330401	Tmcc1	transmembrane and coiled coil domains 1	413.5
0.847037032522782	6.36071349059978	211.689447917132	3.66154594093528e-12	2.92852346457791e-11	69221	2410006H16Rik	RIKEN cDNA 2410006H16 gene	64
3.65910440202532	0.643500254405304	141.327556215849	3.97222242757371e-12	3.15447218829306e-11	170658	BC002163	NADH dehydrogenase Fe-S protein 5 pseudogene	217.5
0.586069352256267	4.8815616956112	141.197438387348	4.01352450893812e-12	3.18401739437763e-11	319625	Galm	galactose mutarotase	175
1.57747809162949	3.60551954524563	141.190392845722	4.0157740521618e-12	3.18401739437763e-11	50905	Il17rb	interleukin 17 receptor B	127
0.656961226703517	4.65096852171972	141.064838464664	4.05609006041815e-12	3.21278850637751e-11	18973	Pole	polymerase (DNA directed), epsilon	142
0.700231837290177	4.38164042366736	140.496808502797	4.24400537887739e-12	3.34871327685027e-11	112407	Egln3	egl-9 family hypoxia-inducible factor 3	137
1.46170179198402	1.72512578801014	140.408199751003	4.27415361657851e-12	3.36818618652575e-11	17970	Ncf2	neutrophil cytosolic factor 2	110.5
2.124452105344	1.63163159322662	140.234397640364	4.33395916350604e-12	3.41095048031334e-11	20375	Spi1	spleen focus forming virus (SFFV) proviral integration oncogene	191
4.74535473501873	-0.746807309157166	139.779889775445	4.49465195960125e-12	3.52391013280768e-11	319387	Adgrl3	adhesion G protein-coupled receptor L3	169
1.88783343442628	2.32143536242134	139.555879324257	4.57619887830626e-12	3.58100645388172e-11	16402	Itga5	integrin alpha 5 (fibronectin receptor alpha)	102
1.33907993056624	7.85669807393469	487.895690567996	4.58832287549396e-12	3.58821414967994e-11	17254	Slc3a2	solute carrier family 3 (activators of dibasic and neutral amino acid transport), member 2	174
1.63348056309572	2.72752571685883	139.434201905925	4.62115905090667e-12	3.61116093019842e-11	19222	Ptgir	prostaglandin I receptor (IP)	1667
3.69387803157147	-0.514941910539712	139.271550636372	4.68200268921038e-12	3.64988779259521e-11	545812	Pilrb2	paired immunoglobin-like type 2 receptor beta 2	288.5
1.10681505674877	2.87425789624463	138.107738838291	5.14331904857719e-12	3.9918248721692e-11	668253	Dleu2	deleted in lymphocytic leukemia, 2	106
1.14338809632091	3.03595785604699	137.880884560423	5.23880824352692e-12	4.06081819606804e-11	17387	Mmp14	matrix metallopeptidase 14 (membrane-inserted)	156
0.997415376088655	2.95815560664211	137.508263428811	5.39981770273864e-12	4.16987803414619e-11	21817	Tgm2	transglutaminase 2, C polypeptide	161
0.805780430750965	3.54664403266619	137.350633011215	5.46952464387674e-12	4.21314165344777e-11	192654	Pla2g15	phospholipase A2, group XV	186
0.754658753231237	4.55894189650173	136.131348032097	6.04256208438861e-12	4.60913003910679e-11	233876	Hirip3	HIRA interacting protein 3	166
3.68119939963468	-0.717615357565384	136.047593222707	6.0842284077353e-12	4.63734166448489e-11	26888	Clec4a2	C-type lectin domain family 4, member a2	117
2.35887266009866	1.15476860103745	135.568724682369	6.32846794686899e-12	4.81456082159267e-11	218215	Rnf144b	ring finger protein 144B	145
1.06080905648122	3.78345295221414	135.559151646757	6.33345676651142e-12	4.81538191315563e-11	100503199	5430416N02Rik	RIKEN cDNA 5430416N02 gene	131
1.1115019029099	4.30023626732905	141.486219306712	6.43545170951033e-12	4.88991108612207e-11	20963	Syk	spleen tyrosine kinase	161
4.26541771439377	-0.477752461520149	134.385516580321	6.97833978720117e-12	5.27637883112074e-11	14919	Gucy2e	guanylate cyclase 2e	150
2.39661375510946	2.61559060183077	134.244941736535	7.06019739296288e-12	5.32845902506886e-11	14460	Gata1	GATA binding protein 1	192.5
0.638276358022318	4.95385869125519	133.67588155554	7.40227258050735e-12	5.57297013289175e-11	226970	Arhgef4	Rho guanine nucleotide exchange factor (GEF) 4	180
3.51603125626282	0.402321006782313	133.302825348355	7.63617298119598e-12	5.72457350026724e-11	272322	Arntl2	aryl hydrocarbon receptor nuclear translocator-like 2	108
1.29927021533448	2.33281471103216	133.132962949891	7.74529688507197e-12	5.79227818660786e-11	242341	Atp6v0d2	ATPase, H+ transporting, lysosomal V0 subunit D2	174.5
1.26168241821046	2.36578988782531	132.764480333089	7.98782848122755e-12	5.95918130849665e-11	15013	H2-Q2	histocompatibility 2, Q region locus 2	117
3.33070918421711	-0.219659107819196	132.545661906357	8.1357085685172e-12	6.05516476883948e-11	170741	Pilrb1	paired immunoglobin-like type 2 receptor beta 1	190
1.5144676812122	2.2589582781955	132.544126044439	8.13675687030126e-12	6.05516476883948e-11	213980	Fbxw10	F-box and WD-40 domain protein 10	165
3.59823203144596	0.519498895358474	131.703990174954	8.73256776164433e-12	6.46777132412346e-11	74757	5830416I19Rik	RIKEN cDNA 5830416I19 gene	39
0.668734748647042	5.65724910412331	139.160387506335	8.87404892303719e-12	6.5650780244348e-11	99929	Tiparp	TCDD-inducible poly(ADP-ribose) polymerase	231
2.03089887979443	1.27317029220781	131.111817798956	9.18064588638919e-12	6.76708649806437e-11	69069	1810011H11Rik	RIKEN cDNA 1810011H11 gene	132
3.52730613647823	-0.599148687728441	131.044818872876	9.23287836854407e-12	6.79745145638716e-11	14293	Fpr1	formyl peptide receptor 1	661.5
3.23686426413174	-0.688873990789466	130.920951018381	9.33028961065358e-12	6.86096579906986e-11	56807	Scamp5	secretory carrier membrane protein 5	128.5
0.593060039412727	5.73041454514923	130.893602128815	9.35194574607456e-12	6.87278733618141e-11	242474	Tmem245	transmembrane protein 245	120.5
2.40906945877804	2.43810622338012	130.614431402278	9.57612488930724e-12	7.0124334281568e-11	68939	Rasl11b	RAS-like, family 11, member B	171
8.25370577609309	-0.695521204915243	142.902648825482	1.0243247950903e-11	7.47429413573887e-11	20202	S100a9	S100 calcium binding protein A9 (calgranulin B)	163.5
0.989339655534623	5.44367138346843	145.178089357296	1.04143649945898e-11	7.59016175374923e-11	11555	Adrb2	adrenergic receptor, beta 2	2269
8.46625220096672	-0.585938172702649	142.575629762088	1.04931929248391e-11	7.63857312383233e-11	74711	Ttll9	tubulin tyrosine ligase-like family, member 9	92
1.66407817012676	2.57924687560973	128.693233789477	1.12847627348661e-11	8.18577282716996e-11	20112	Rps6ka2	ribosomal protein S6 kinase, polypeptide 2	107
1.99438496352931	3.27977510926536	130.578583969664	1.14830955389255e-11	8.30518424855817e-11	320148	B430306N03Rik	RIKEN cDNA B430306N03 gene	220
0.904229206084732	3.39339704234903	128.436649361429	1.15367246347419e-11	8.33907496045282e-11	13555	E2f1	E2F transcription factor 1	220
3.45487559747195	0.180675421180007	128.300353990513	1.16730196110278e-11	8.43146763855515e-11	18670	Abcb4	ATP-binding cassette, sub-family B (MDR/TAP), member 4	149
1.24325208387521	3.35058419786541	127.992193054403	1.19876065125702e-11	8.64469258871942e-11	74205	Acsl3	acyl-CoA synthetase long-chain family member 3	145.5
1.97986356754777	1.19071876095092	127.637915754727	1.23605795917895e-11	8.88763916124176e-11	330119	Adamts3	a disintegrin-like and metallopeptidase (reprolysin type) with thrombospondin type 1 motif, 3	144
2.92285600657992	0.409397038907967	127.52574705371	1.24812541508535e-11	8.95350072079574e-11	12842	Col1a1	collagen, type I, alpha 1	54
2.39617303278495	0.530887636325807	127.470563212856	1.25410871459755e-11	8.99118570296739e-11	16176	Il1b	interleukin 1 beta	131
2.55140187011386	0.821526321043346	127.461120639175	1.25513561168191e-11	8.99331316409896e-11	140497	Cd300c2	CD300C molecule 2	312
2.755200520323	0.215203408497144	127.191588648223	1.28483240047289e-11	9.19005846493877e-11	23792	Adam23	a disintegrin and metallopeptidase domain 23	84
1.21355910831432	4.66596787831599	127.183547154015	1.28572993431561e-11	9.19114080148892e-11	17909	Myo10	myosin X	124.5
1.0874689361893	2.56995946002873	126.848380586477	1.32374525091763e-11	9.4519247858275e-11	72401	Slc43a1	solute carrier family 43, member 1	147
0.843662652433995	3.61672410503241	126.061369127282	1.41784604086515e-11	1.01004104599977e-10	77011	Ticrr	TOPBP1-interacting checkpoint and replication regulator	144.5
0.654840977406326	5.10576467503743	125.806870311861	1.44979567189008e-11	1.03160793129232e-10	104681	Slc16a6	solute carrier family 16 (monocarboxylic acid transporters), member 6	292
1.56029141584087	1.26403060931744	125.629381968099	1.47253537209941e-11	1.0459756734803e-10	171167	Fut10	fucosyltransferase 10	315.5
1.22132626070228	2.44476819878782	124.329519251282	1.65123780068881e-11	1.1628528296789e-10	232685	Lncpint	long non-protein coding RNA, Trp53 induced transcript	144
14.583716448	5.37861967013714	2089.84752174324	1.65361862020648e-11	1.16386403114761e-10	26900	Ddx3y	DEAD (Asp-Glu-Ala-Asp) box polypeptide 3, Y-linked	135
0.687474515239972	5.12368049479635	124.223219454488	1.66685059015841e-11	1.17250706561857e-10	66496	Ppdpf	pancreatic progenitor cell differentiation and proliferation factor	112
0.890052854909483	3.88945437184654	124.200575534526	1.6701968875149e-11	1.17419035750691e-10	329251	Ppp1r12b	protein phosphatase 1, regulatory (inhibitor) subunit 12B	128.5
3.43114806738916	1.28479314682212	124.128969383	1.68082641651733e-11	1.18098910280912e-10	14114	Fbln1	fibulin 1	136
0.745212915806633	4.10200360782464	123.669138732365	1.7508435855052e-11	1.22878293120613e-10	12236	Bub1b	BUB1B, mitotic checkpoint serine/threonine kinase	143
2.56154349684331	-0.068426988118488	123.521843744062	1.77393014802955e-11	1.24427663059681e-10	246256	Fcgr4	Fc receptor, IgG, low affinity IV	255
0.808365366613042	5.98623163127541	157.475922178337	1.87180245727879e-11	1.31068737159197e-10	100039864	Snhg12	small nucleolar RNA host gene 12	66
4.59373746953411	-0.696271646911165	134.809281104784	1.88720684013518e-11	1.31987213058421e-10	13405	Dmd	dystrophin, muscular dystrophy	151
3.61280522790032	0.357822287471325	122.605163423036	1.92517321564292e-11	1.3442380100382e-10	15109	Hal	histidine ammonia lyase	78
0.825271280770981	3.3541724513795	122.105101773733	2.01347727885112e-11	1.39875914515563e-10	20425	Shmt1	serine hydroxymethyltransferase 1 (soluble)	120
2.42020833563182	1.28252151070957	192.52365374544	2.21303588980252e-11	1.52705675376457e-10	73707	Gucy2g	guanylate cyclase 2g	142
0.824077523520297	4.3092290568017	120.884084627464	2.24793334528987e-11	1.54853439675253e-10	72461	Prcp	prolylcarboxypeptidase (angiotensinase C)	170
0.802550295209542	4.37915061315525	120.628470652696	2.30063868194417e-11	1.58218685904558e-10	214895	Lman2l	lectin, mannose-binding 2-like	119
0.776152123247377	4.04865177602156	120.061829018456	2.42227477354809e-11	1.65935252423759e-10	232975	Atp1a3	ATPase, Na+/K+ transporting, alpha 3 polypeptide	137
0.88721931425291	3.45829427259482	119.781236903039	2.4850520505932e-11	1.6985785853028e-10	18822	Plod1	procollagen-lysine, 2-oxoglutarate 5-dioxygenase 1	122
3.10699368602654	0.327100819940825	119.756062201548	2.49076936869279e-11	1.70059901963354e-10	73102	Slc22a23	solute carrier family 22, member 23	128
0.88913812670979	2.83853537487102	119.622056532743	2.52144186485525e-11	1.71963452100898e-10	12035	Bcat1	branched chain aminotransferase 1, cytosolic	142
4.10119841083074	0.00782574678173874	119.566011584035	2.53439023564691e-11	1.72706904493204e-10	408059	BC049352	cDNA sequence BC049352	129
1.47375126059596	1.45854510029632	119.562744624598	2.53514722191859e-11	1.72706904493204e-10	100041151	Gm3636	predicted gene 3636	163
0.648773553915033	5.25606762717725	119.106871149101	2.64320055646933e-11	1.79571435488322e-10	320100	Relt	RELT tumor necrosis factor receptor	120
2.24406015416021	0.759140328259774	118.726351025	2.73718832603738e-11	1.85294536965053e-10	11629	Aif1	allograft inflammatory factor 1	101
0.599669317854813	9.36812652479282	201.823119328338	2.84302243907459e-11	1.9187675277853e-10	12487	Cd28	CD28 antigen	249
0.817454738196501	3.42983185121578	117.358009358025	3.10602985198147e-11	2.08484848429732e-10	13423	Dnase2a	deoxyribonuclease II alpha	188
1.09653149540052	1.94961194953193	117.256999746738	3.13530088895208e-11	2.10334973034982e-10	320051	Exph5	exophilin 5	159
3.27740286703193	-0.321155534061697	116.913595216742	3.23705419736068e-11	2.16689111678758e-10	17311	Kitl	kit ligand	112
0.657517337235906	5.03721826365062	116.248715549096	3.44430217986133e-11	2.29937506500553e-10	21425	Tfeb	transcription factor EB	232
1.05369264974092	8.04331659002531	322.28605486854	3.66635667433613e-11	2.42918317147919e-10	56190	Rbm38	RNA binding motif protein 38	246.5
1.60411026334736	3.06331100203036	115.466503405887	3.7065628671329e-11	2.45318295725287e-10	232413	Clec12a	C-type lectin domain family 12, member a	170.5
0.844150891602366	3.80101949463013	115.040704252463	3.85828717657853e-11	2.54812456589371e-10	52276	Cdca8	cell division cycle associated 8	104.5
3.26625121902869	0.193610037589125	114.531574489822	4.04852767477815e-11	2.6694708442314e-10	319636	Fsd1l	fibronectin type III and SPRY domain containing 1-like	122
2.91449233123804	3.44826145751439	286.569355029906	4.11572491396095e-11	2.70797990199023e-10	229599	Ciart	circadian associated repressor of transcription	95.5
0.803017279866364	4.69333900713963	114.190611170582	4.18155834937633e-11	2.74542932778615e-10	110606	Fntb	farnesyltransferase, CAAX box, beta	113.5
0.619919954408214	4.7653226790992	114.044698979329	4.23991746504368e-11	2.77930087370639e-10	100088	Rcc1	regulator of chromosome condensation 1	123
0.639939785452771	4.5632993145756	113.724122546084	4.37123513909715e-11	2.85929385067762e-10	71819	Kif23	kinesin family member 23	127
1.34439481721751	2.25424297355121	113.146071091432	4.61921002416684e-11	3.01030740040545e-10	17105	Lyz2	lysozyme 2	165.5
3.83435277583984	-0.815078227855235	112.591053320422	4.87159094788311e-11	3.16140072207989e-10	195646	Hs3st2	heparan sulfate (glucosamine) 3-O-sulfotransferase 2	1135
2.78903791410735	0.495274890808774	112.287286500282	5.01596881677775e-11	3.24995728123364e-10	319189	Hist2h2bb	histone cluster 2, H2bb	493
1.51492188353259	3.95734272067823	111.972517297489	5.17044431367026e-11	3.34125721990958e-10	170755	Sgk3	serum/glucocorticoid regulated kinase 3	90
4.5603022124021	-1.08744526550493	111.679005196285	5.31910508952734e-11	3.43552267371307e-10	330662	Dock1	dedicator of cytokinesis 1	101.5
1.78614037174168	7.37833321193975	519.374252520509	5.44468227131652e-11	3.5111074102516e-10	15982	Ifrd1	interferon-related developmental regulator 1	127
0.698570255504986	3.8279318453167	111.276808094339	5.53032662388678e-11	3.56447059269563e-10	100038725	Cep85l	centrosomal protein 85-like	155
1.35651958232523	3.05069969339472	111.192210004706	5.57589312069467e-11	3.5900823610871e-10	16973	Lrp5	low density lipoprotein receptor-related protein 5	209
0.694515075745248	4.20431553416924	111.025732966784	5.66674509855369e-11	3.63992851576843e-10	72119	Tpx2	TPX2, microtubule-associated	146
3.54895778382349	-0.81518418664518	110.911430871439	5.73004473616786e-11	3.67779890648147e-10	217262	Abca9	ATP-binding cassette, sub-family A (ABC1), member 9	134
0.590442037415606	5.93532011779659	123.793665242162	6.09056858510807e-11	3.89297007072009e-10	17776	Mast2	microtubule associated serine/threonine kinase 2	137
0.847161441036174	4.75287449672747	117.748436556346	6.22023981151804e-11	3.973791170045e-10	242819	Rundc3b	RUN domain containing 3B	134
1.10914353792594	2.32802423026571	110.044571188415	6.235595443501e-11	3.98153598121316e-10	108800	Ston2	stonin 2	276
3.52997212692294	-0.919693198169499	109.60572869235	6.50964107237749e-11	4.14791769728264e-10	100038847	Gm10406	predicted gene 10406	135
4.27352655776944	-1.11586230721939	119.240138358311	6.71280461035762e-11	4.27295164784366e-10	232801	Lilra5	leukocyte immunoglobulin-like receptor, subfamily A (with TM domain), member 5	168
3.59694980156072	-0.266407136307478	108.723579391496	7.10051841012342e-11	4.50345444168332e-10	320332	Hist4h4	histone cluster 4, H4	439
1.42638672777681	1.988779018833	108.37910513587	7.34669716644366e-11	4.65001382318019e-10	18392	Orc1	origin recognition complex, subunit 1	125
2.30294444033355	0.583550511590173	108.233962242049	7.4531588469948e-11	4.71052105106223e-10	58251	Cep295nl	CEP295 N-terminal like	222
0.885041007766106	4.01825177072124	114.502523325208	8.12471871813793e-11	5.11616362225485e-10	269608	Plekhg5	pleckstrin homology domain containing, family G (with RhoGef domain) member 5	133
1.320920724606	2.65294862784415	106.893331608687	8.51876473151123e-11	5.33972647318188e-10	66190	Acer3	alkaline ceramidase 3	82
8.18762180250451	-1.00553256073343	128.814820383046	8.73067631519936e-11	5.46421443975155e-10	70423	Tspan15	tetraspanin 15	117
2.48228708988826	0.643983269883725	105.938853731723	9.37684033086037e-11	5.84782492937758e-10	382253	Cdkl5	cyclin-dependent kinase-like 5	120
1.60172497295181	8.37293127362596	491.877199848875	9.40129120675296e-11	5.86010646728625e-10	57259	Tob2	transducer of ERBB2, 2	1997
0.768362694559167	4.43952782093937	105.797094492352	9.51201888777403e-11	5.92013828401782e-10	11303	Abca1	ATP-binding cassette, sub-family A (ABC1), member 1	136.5
4.5009176762938	-0.0403119007968195	105.511859665336	9.79040721981955e-11	6.08725117246428e-10	214804	Syde2	synapse defective 1, Rho GTPase, homolog 2 (C. elegans)	645
3.60211911375727	1.31310344665316	105.26847957725	1.003487847036e-10	6.22668000601634e-10	22339	Vegfa	vascular endothelial growth factor A	164.5
0.649501577464919	4.16136332308193	105.253082343859	1.00505640287755e-10	6.2332727664868e-10	66704	Rbm4b	RNA binding motif protein 4B	511
0.598155237086909	8.63699593586893	175.463549791958	1.02523850662106e-10	6.35524040566258e-10	22608	Ybx1	Y box protein 1	178
1.80122027557112	0.229870184774533	105.047825135719	1.02622029407505e-10	6.3578449051539e-10	18787	Serpine1	serine (or cysteine) peptidase inhibitor, clade E, member 1	195
0.628988208252657	5.18181914049208	108.69952390158	1.03624493180482e-10	6.400917164012e-10	68861	1190002N15Rik	RIKEN cDNA 1190002N15 gene	863
0.865509763021978	5.97341151168639	176.906084308897	1.05207445689096e-10	6.48244176364483e-10	21812	Tgfbr1	transforming growth factor, beta receptor I	231
0.788304657705674	3.80116681852809	104.631390010759	1.07064603751777e-10	6.59027848281177e-10	353499	Tmc4	transmembrane channel-like gene family 4	148
1.2107693992495	1.6836602386901	113.795395964716	1.08132662563137e-10	6.64937596001077e-10	235505	Cd109	CD109 antigen	142
8.0178322508684	-1.33191396532164	142.45832360164	1.09296347091473e-10	6.70459691999802e-10	238880	Actbl2	actin, beta-like 2	2737
2.01321620765529	1.68576669383636	104.065805487801	1.13432645035575e-10	6.94408493490645e-10	226691	Ifi207	interferon activated gene 207	253.5
4.65396241749161	-0.846630765302662	125.345500477645	1.13549958695459e-10	6.94781341903614e-10	17057	Klrb1a	killer cell lectin-like receptor subfamily B member 1A	135.5
3.01318677966157	0.762243316676552	103.813589818651	1.16402696816489e-10	7.10824004307734e-10	21667	Tdgf1	teratocarcinoma-derived growth factor 1	112.5
2.54500180979609	-0.184253918148049	103.740177417736	1.17282826469422e-10	7.15489139982108e-10	68875	Tmcc2	transmembrane and coiled-coil domains 2	417
2.11987272650525	1.68926331408047	103.423694303654	1.21159876277347e-10	7.3804460737294e-10	29813	Zfp385a	zinc finger protein 385A	150
0.698036904629641	5.54876257144924	125.162065679787	1.21745457128871e-10	7.40878851510033e-10	666704	Samd1	sterile alpha motif domain containing 1	298
0.771579133517414	5.16583818155951	103.324505402125	1.2240318096841e-10	7.44146090813379e-10	241230	St8sia6	ST8 alpha-N-acetyl-neuraminide alpha-2,8-sialyltransferase 6	106
0.588047715205742	5.02495420678516	102.781345704463	1.29459399314112e-10	7.8472018767319e-10	106618	Wdr90	WD repeat domain 90	131
1.08236185576532	3.75012004276213	102.378185843985	1.34979410947727e-10	8.16572399137108e-10	244871	Zc3h12c	zinc finger CCCH type containing 12C	187.5
0.915860486353965	2.78658458545651	102.05234302323	1.3962582150368e-10	8.43438569622768e-10	70024	Mcm10	minichromosome maintenance 10 replication initiation factor	135
1.25173516531752	2.73623497532252	101.807450945709	1.43231063882536e-10	8.63945648306166e-10	26382	Fgd2	FYVE, RhoGEF and PH domain containing 2	147
3.87710037594467	-0.732264754924867	101.405741489579	1.49363574037088e-10	8.97858048518701e-10	217305	Cd300ld	CD300 molecule like family member d	234.5
2.1274449230558	2.98653166152794	101.056541313882	1.54924188754767e-10	9.27662242534011e-10	242570	Raver2	ribonucleoprotein, PTB-binding 2	132
0.786032488774568	2.92222498117455	100.907742496357	1.57360937943327e-10	9.4133786918308e-10	74107	Cep55	centrosomal protein 55	157
0.982214682881965	2.88079309185416	100.785135165088	1.59399755114529e-10	9.52146839837853e-10	52187	Rragd	Ras-related GTP binding D	200
4.01139431215473	0.857075325375485	100.576832867203	1.62929012469465e-10	9.72285196989535e-10	210145	Irgc1	immunity-related GTPase family, cinema 1	190
3.378224672289	0.340702229713265	100.487020902262	1.64476543915306e-10	9.80569986159158e-10	545056	Gm5801	ubiquitin-conjugating enzyme E2, J2 homolog pseudogene	135
2.30062322472302	3.32926010244436	100.30381999081	1.67682480338947e-10	9.97269488331635e-10	71994	Cnn3	calponin 3, acidic	138
0.797289086489097	3.0208820125263	99.349936539634	1.85497725901369e-10	1.09424113502259e-09	243369	Sspo	SCO-spondin	153
3.05949325046032	-0.894988690831984	99.3452695123195	1.85589739691553e-10	1.09425984862655e-09	319711	E230029C05Rik	RIKEN cDNA E230029C05 gene	122
1.09898769674035	1.8807671656893	99.3155925098248	1.86175992951044e-10	1.09719124649666e-09	72309	Tmem158	transmembrane protein 158	1733
1.24035187985161	2.58389503426223	101.519949758354	1.86326459231902e-10	1.09732613203875e-09	20779	Src	Rous sarcoma oncogene	132
0.93286007287008	3.62793594026446	105.42465347221	1.89600024651521e-10	1.11576851583028e-09	12704	Cit	citron	136
0.808000273121672	4.22884012802461	98.7619504358138	1.97486144405002e-10	1.15940745502212e-09	16511	Kcnh2	potassium voltage-gated channel, subfamily H (eag-related), member 2	242
2.8190763774267	-0.732487674405383	98.0945560061896	2.1211174240605e-10	1.2381897304338e-09	18125	Nos1	nitric oxide synthase 1, neuronal	141
1.56917013706845	2.05786178149595	101.192018664008	2.1526520485872e-10	1.25600261878013e-09	54486	Hpgds	hematopoietic prostaglandin D synthase	104.5
1.05934492635285	2.12920425405339	97.6929883997601	2.2147017730246e-10	1.28854424838659e-09	58235	Nectin1	nectin cell adhesion molecule 1	227.5
4.51165895309746	2.27269971099892	97.3175787350583	2.30621580654549e-10	1.34115486729088e-09	242202	Pde5a	phosphodiesterase 5A, cGMP-specific	90
3.70599340975999	2.50871299321625	292.664728303725	2.35504432422718e-10	1.36761343430015e-09	75697	C2cd4b	C2 calcium-dependent domain containing 4B	665
1.33257927663787	1.73656361347895	96.8023375161503	2.43849881399128e-10	1.41407673690822e-09	18208	Ntn1	netrin 1	189
0.879862716304684	2.8497778993996	96.4370752787974	2.53721007421069e-10	1.46305320618226e-09	67528	Nudt7	nudix (nucleoside diphosphate linked moiety X)-type motif 7	159
2.19380484061589	1.33894762786009	96.3075230615651	2.57324676410482e-10	1.48105983147098e-09	380785	Begain	brain-enriched guanylate kinase-associated	92
2.09376077737767	0.640778571187454	95.9131097997434	2.6863893154226e-10	1.54329557826773e-09	14862	Gstm1	glutathione S-transferase, mu 1	98.5
1.34575490417511	1.98046652256683	95.5255503761548	2.80279393411705e-10	1.60567501797766e-09	68895	Rasl11a	RAS-like, family 11, member A	175
1.41862832165757	2.61097422204468	101.1085912157	2.89075031477428e-10	1.65145508474373e-09	319939	Tns3	tensin 3	87
2.46383607915056	-0.41194557078191	103.100406323829	2.92268717314459e-10	1.6689261896904e-09	17263	Meg3	maternally expressed 3	113
3.48103303772532	-0.732340977462929	102.681275672803	3.04397889639636e-10	1.73416688561119e-09	545007	Gm5796	predicted gene 5796	149
0.855617597064027	3.29087555107958	93.8580211478663	3.36927693571789e-10	1.90889530898056e-09	50928	Klrg1	killer cell lectin-like receptor subfamily G, member 1	105
0.628121071736109	4.59596537811964	93.7891341591122	3.39518458169785e-10	1.92004079397486e-09	13549	Dyrk1b	dual-specificity tyrosine-(Y)-phosphorylation regulated kinase 1b	158
1.30525513421691	4.41373242393138	136.873370326793	3.42027514982985e-10	1.93245545965387e-09	99003	Qser1	glutamine and serine rich 1	136
1.14492611662828	3.46463766759918	93.5776419382767	3.47607232579512e-10	1.96218069829599e-09	217830	Dglucy	D-glutamate cyclase	151
1.08797130032794	2.44312163309567	93.5465931068923	3.48812078484992e-10	1.96717874116284e-09	68337	Crip2	cysteine rich protein 2	147
2.26184485916916	-0.116171279805534	93.4465371939343	3.52725396169973e-10	1.98470475314096e-09	100042149	Gm3696	predicted gene 3696	135
0.959024501027459	2.89283615467372	93.1679812372312	3.63870964930481e-10	2.04275235872777e-09	79456	Recql4	RecQ protein-like 4	141.5
3.70682085467326	-0.895047353731521	110.30303039993	3.83268035987863e-10	2.14675416064689e-09	16980	Lrrn2	leucine rich repeat protein 2, neuronal	1673
1.45097175418058	1.4887294400954	92.6654004730893	3.84950226614374e-10	2.15512493787712e-09	207819	4930539E08Rik	RIKEN cDNA 4930539E08 gene	145.5
3.66736176301066	-0.953374708477496	92.6616485306897	3.8511244526001e-10	2.15512493787712e-09	20648	Snta1	syntrophin, acidic 1	201
1.47829293377267	2.23469311666309	92.6564777099191	3.85336130914789e-10	2.15539742256015e-09	100038347	Fam174b	family with sequence similarity 174, member B	522
2.35358709013559	0.0687422471483054	92.4947954588296	3.92401362964483e-10	2.19193087874537e-09	14555	Gpd1	glycerol-3-phosphate dehydrogenase 1 (soluble)	140
2.9599180940655	1.15686954400417	106.646541321146	4.18538153078881e-10	2.33053093647042e-09	72925	March1	membrane-associated ring finger (C3HC4) 1	148.5
1.31587850340845	2.13325861101882	91.9036511597616	4.19443548154698e-10	2.33451702784520e-09	13685	Eif4ebp1	eukaryotic translation initiation factor 4E binding protein 1	224
0.787008605483996	3.39515713568369	91.8924898908112	4.1997302015503e-10	2.33535335857765e-09	17921	Myo7a	myosin VIIA	128
2.11539309114649	1.44343609541059	94.8495461244726	4.27113032192139e-10	2.37184455252956e-09	21416	Tcf7l2	transcription factor 7 like 2, T cell specific, HMG box	102.5
0.834695028696465	3.48760052727313	91.4571441754526	4.41196537196928e-10	2.44015166082378e-09	17427	Mns1	meiosis-specific nuclear structural protein 1	184
0.721743944842191	8.1680534727112	188.543003221764	4.62092956028431e-10	2.54657670666764e-09	270110	Irf2bp2	interferon regulatory factor 2 binding protein 2	2265
0.954785650614796	2.77986965718397	90.9706875343238	4.66284886226274e-10	2.56623366561618e-09	67893	Tmem86a	transmembrane protein 86A	265
0.71137514034243	3.94776156554083	90.7457358997035	4.78401584526503e-10	2.62939416180854e-09	52443	Mrpl48	mitochondrial ribosomal protein L48	103
4.32548951157248	-0.674226430396206	90.6335244609591	4.84571921385843e-10	2.65737860895344e-09	19085	Prkar1b	protein kinase, cAMP dependent regulatory, type I beta	108
1.87138615981605	2.16987655779348	90.620730337451	4.85280869122055e-10	2.66008209389246e-09	70350	Basp1	brain abundant, membrane attached signal protein 1	927.5
5.31756398659975	-1.45939751788881	107.300246014275	4.96795116785875e-10	2.71847411549544e-09	16524	Kcnj9	potassium inwardly-rectifying channel, subfamily J, member 9	503.5
0.746718798770959	7.71916301108724	182.385783872875	4.96816208003592e-10	2.71847411549544e-09	20363	Selenop	selenoprotein P	142
1.50867278294575	1.67970994384837	89.8887526795678	5.27759424186056e-10	2.87628886181401e-09	214547	She	src homology 2 domain-containing transforming protein E	224
0.975484767822939	2.51811898417957	89.7311355558265	5.37419744194968e-10	2.92376280443879e-09	244585	Rpgrip1l	Rpgrip1-like	137
3.97403957977267	-1.38847260525201	89.6060941201916	5.45218800518218e-10	2.96096118429581e-09	74480	Samd4	sterile alpha motif domain containing 4	202
0.959759145840097	2.27031616663779	89.5291659146409	5.50077376196156e-10	2.98471499674364e-09	329540	Nol4l	nucleolar protein 4-like	171
2.96961531106598	0.93250015715252	89.5014850791094	5.5183699897247e-10	2.99294421679609e-09	67252	Cap2	CAP, adenylate cyclase-associated protein, 2 (yeast)	124
2.54726448333426	-0.0231602668608469	89.2909071342409	5.6542296901183e-10	3.06258342538202e-09	20249	Scd1	stearoyl-Coenzyme A desaturase 1	253.5
0.864118091422157	3.0707080242968	89.1703477989832	5.73362768881018e-10	3.10285994038115e-09	20878	Aurka	aurora kinase A	162
3.74669696565548	-0.87848179370831	89.1109526860063	5.77318437133217e-10	3.12015409836324e-09	238803	Zfp366	zinc finger protein 366	192
1.34127885666961	1.62797620758452	89.1038687022025	5.77792180786314e-10	3.12134486436186e-09	27261	Dok3	docking protein 3	173
4.32448663600787	-1.15468267556585	95.9183181564651	5.98160590947105e-10	3.22306936099115e-09	217304	Cd300lb	CD300 molecule like family member B	254
2.52552096920828	0.285319091891638	88.7652090555711	6.00935303944053e-10	3.2336042545561e-09	19416	Rasd1	RAS, dexamethasone-induced 1	805.5
1.32696529069086	1.39063896867124	88.0143644317662	6.55880276321619e-10	3.50780606315822e-09	234797	6430548M08Rik	RIKEN cDNA 6430548M08 gene	95
2.956083744418	-0.919731307880567	87.9347871676536	6.62012820136626e-10	3.53599822446783e-09	210108	D130043K22Rik	RIKEN cDNA D130043K22 gene	139
0.633769315652926	3.9821849516242	87.8465280595805	6.68886640826472e-10	3.57116460990883e-09	27221	Chaf1a	chromatin assembly factor 1, subunit A (p150)	152.5
0.663177083464947	3.53877815846023	87.4832298774363	6.98000319911776e-10	3.71693469103041e-09	71085	Arhgap19	Rho GTPase activating protein 19	112
1.49001188445611	5.51069194712638	204.802169955718	7.32662347476036e-10	3.8930984184048e-09	384783	Irs2	insulin receptor substrate 2	2006
1.23673240187438	1.41702939261019	86.8943134200402	7.48129838146845e-10	3.96161445247407e-09	237465	Ccdc38	coiled-coil domain containing 38	118.5
1.96569010198536	1.0628644333455	86.3398196295658	7.98882588315752e-10	4.21045649990805e-09	17748	Mt1	metallothionein 1	226
3.80240386455069	-1.05968135187866	85.5225512317372	8.8055763070231e-10	4.60544727701077e-09	16633	Klra2	killer cell lectin-like receptor, subfamily A, member 2	143
1.65810294093828	1.25089044156357	85.3444674961117	8.99520348024874e-10	4.69465768077220e-09	18719	Pip5k1b	phosphatidylinositol-4-phosphate 5-kinase, type 1 beta	118
1.21856328021379	2.42914170487614	85.2730943715754	9.07243201763936e-10	4.7309544945497e-09	76459	Car12	carbonic anhydrase 12	127
3.15666555805101	-0.936638042844901	91.6890270104399	9.30849911238794e-10	4.84789782525506e-09	23832	Xcr1	chemokine (C motif) receptor 1	2226.5
1.6567792369234	0.962703198590823	84.7732861241958	9.633643804065e-10	5.00242793991015e-09	14389	Gab2	growth factor receptor bound protein 2-associated protein 2	156
0.58607986168541	5.07997609255848	84.7260806383263	9.68854716771154e-10	5.02881733943123e-09	30928	Zbtb18	zinc finger and BTB domain containing 18	207.5
1.42956544687364	1.26117158777154	84.336923856973	1.01542004571918e-09	5.25943175068254e-09	80515	Chd3os	chromodomain helicase DNA binding protein 3, opposite strand	889.5
4.54487169698018	-1.0875593837569	90.1943661947836	1.09257793891572e-09	5.61871069500946e-09	50768	Dlc1	deleted in liver cancer 1	188
4.18149907702154	-0.293153543446377	93.5749945503461	1.09494697552848e-09	5.6258727730443e-09	18783	Pla2g4a	phospholipase A2, group IVA (cytosolic, calcium-dependent)	138
0.769684050877759	3.07740732697158	83.7120437640152	1.09530266377854e-09	5.6258727730443e-09	54215	Cd160	CD160 antigen	138.5
2.83130886031524	-0.406454520700016	83.5117521155473	1.12231774046105e-09	5.75503231026593e-09	208777	Sned1	sushi, nidogen and EGF-like domains 1	117
1.3393293222191	2.10437398717799	83.4918608229161	1.12503951983e-09	5.76658833364381e-09	64707	Suv39h2	suppressor of variegation 3-9 2	215.5
1.36619280192445	1.9419350294692	83.2416235327378	1.15989339065461e-09	5.93535807756244e-09	17384	Mmp10	matrix metallopeptidase 10	153
3.404117651894	-0.298318517776512	83.0532109059859	1.18690218659909e-09	6.06348993460845e-09	97122	Hist2h4	histone cluster 2, H4	384
0.919416056917708	2.2998865126917	83.0069165624446	1.19364146728411e-09	6.09539052758641e-09	268973	Nlrc4	NLR family, CARD domain containing 4	168
2.77798892325648	0.0831959446313309	82.7784908227297	1.22750254486196e-09	6.2424231399937e-09	216799	Nlrp3	NLR family, pyrin domain containing 3	171
2.48198708919982	2.46772338659494	82.5985754219373	1.25489992485025e-09	6.36598120855871e-09	109246	Tspan9	tetraspanin 9	100
0.755381323554939	3.64361965583269	82.5035841508567	1.26962983569005e-09	6.43540357456559e-09	68612	Ube2c	ubiquitin-conjugating enzyme E2C	119.5
1.06164434464335	2.43172549744906	82.2673077411924	1.30708105471876e-09	6.61162930224678e-09	242584	Wdr78	WD repeat domain 78	157
0.649190449811702	3.51341868090071	81.8333425496351	1.37899924050776e-09	6.95826859702338e-09	56419	Diaph3	diaphanous related formin 3	116
0.626848453510898	3.63551390111645	81.6355434770369	1.41318127757803e-09	7.12782710725988e-09	12047	Bcl2a1d	B cell leukemia/lymphoma 2 related protein A1d	398
0.590802297558523	4.03326186832398	81.5960872230212	1.42010820748665e-09	7.15397660188675e-09	66929	Asf1b	anti-silencing function 1B histone chaperone	210.5
2.75449266704799	1.82056114034029	80.8257099451202	1.56293876436336e-09	7.83186198562389e-09	140488	Igf2bp3	insulin-like growth factor 2 mRNA binding protein 3	123
3.58530686280114	-0.784625647575817	85.8007533086242	1.77177703210449e-09	8.80668995336197e-09	20305	Ccl6	chemokine (C-C motif) ligand 6	167
0.771015033041455	4.41349191373082	79.7902192772687	1.77977699820995e-09	8.8428855534296e-09	14049	Eya2	EYA transcriptional coactivator and phosphatase 2	116
1.32114099834173	8.29316169644287	280.056349367245	1.8015195497653e-09	8.94369862735155e-09	63953	Dusp10	dual specificity phosphatase 10	612
1.62408191515503	2.21379177684708	79.3220905922465	1.88823972621265e-09	9.34409349448018e-09	104086	Cyp27a1	cytochrome P450, family 27, subfamily a, polypeptide 1	198
1.51963174683817	0.960799467036069	79.1817578766215	1.92212335068827e-09	9.50031834286812e-09	20667	Sox12	SRY (sex determining region Y)-box 12	4435
3.77858379511411	3.91282176454119	79.1159358126855	1.93824105023245e-09	9.56462941334657e-09	81840	Sorcs2	sortilin-related VPS10 domain containing receptor 2	119
2.98315771777019	-0.838942327691489	78.9197827336988	1.98714087372469e-09	9.77851144293528e-09	11475	Acta2	actin, alpha 2, smooth muscle, aorta	152
0.706593668178313	4.03746258917148	78.6985453824625	2.04389160273041e-09	1.00337237428579e-08	100502766	Kifc1	kinesin family member C1	138
0.817555347903068	3.59209726921302	78.3048476876424	2.14923917185094e-09	1.05131766797808e-08	226830	Smyd2	SET and MYND domain containing 2	111
2.0184987720476	0.665840201997534	77.9296895162973	2.25507697655425e-09	1.10090301705187e-08	72043	Sulf2	sulfatase 2	152
2.92071969445744	-0.102812702345947	77.8308529089857	2.28388406875497e-09	1.11408317128139e-08	26904	Sh2d1b1	SH2 domain containing 1B1	174.5
0.628065344500443	3.98035723014754	77.7481097339365	2.30830501342422e-09	1.12470727279886e-08	230767	Iqcc	IQ motif containing C	144
0.65883701258349	3.54423272337732	77.6984963662161	2.32308257650489e-09	1.13007140974766e-08	12534	Cdk1	cyclin-dependent kinase 1	149.5
1.54099637859578	2.97521873950852	77.4780788112461	2.38997640464245e-09	1.15803852777266e-08	16069	Jchain	immunoglobulin joining chain	151.5
4.27943195961778	-1.16463647343724	90.257597898187	2.45604050030334e-09	1.18771302874897e-08	333605	Frmpd4	FERM and PDZ domain containing 4	134.5
0.991070481955918	2.55048275972209	77.2208757713243	2.47066436316137e-09	1.19337933180622e-08	52055	Rab11fip5	RAB11 family interacting protein 5 (class I)	606.5
1.23011444628951	2.13101030007185	77.0851354251353	2.51442509794382e-09	1.21261448439209e-08	18710	Pik3r3	phosphoinositide-3-kinase regulatory subunit 3	157
0.891444569772609	3.14466415821962	76.9995267132075	2.54245237115993e-09	1.22517159059377e-08	68133	Gcsh	glycine cleavage system protein H (aminomethyl carrier)	132
2.33755006199147	-0.332142320239803	76.8913369906247	2.57835407371485e-09	1.24004635400023e-08	77976	Nuak1	NUAK family, SNF1-like kinase, 1	133
2.24781315291061	0.744625224602789	76.6616320302247	2.65640054464013e-09	1.27310838553823e-08	74387	4932438H23Rik	RIKEN cDNA 4932438H23 gene	248
2.13041770106909	0.262708717721437	76.6157567682291	2.67228985715412e-09	1.27972761160837e-08	56702	Hist1h1b	histone cluster 1, H1b	794
0.943568047750868	2.33901530271823	76.5993331592601	2.67800315088792e-09	1.28154259898692e-08	56739	Rec8	REC8 meiotic recombination protein	99.5
0.948373651859736	2.87609659819227	76.5470268052383	2.69628673937124e-09	1.28871415478601e-08	55984	Camkk1	calcium/calmodulin-dependent protein kinase kinase 1, alpha	88.5
0.756913199761219	3.79141373511748	76.0371649599421	2.88170971663533e-09	1.36883989895092e-08	22174	Tyro3	TYRO3 protein tyrosine kinase 3	130
0.672869904967905	3.88368740873323	78.4754982543854	3.01934663821748e-09	1.42761199780901e-08	12494	Cd38	CD38 antigen	111.5
0.611566210973837	3.63075382768194	75.3045951915193	3.17254203196226e-09	1.49317963174642e-08	18817	Plk1	polo like kinase 1	162.5
3.04196192128914	-1.13518628915915	75.3036638564256	3.17293127602174e-09	1.49317963174642e-08	14456	Gas6	growth arrest specific 6	165
0.590811298859603	3.72256019923253	75.0439503537746	3.28350768160319e-09	1.54068434721168e-08	218977	Dlgap5	DLG associated protein 5	127
0.706412528889245	4.0040976979625	76.2939276402752	3.35043820890917e-09	1.56969750548247e-08	232987	B9d2	B9 protein domain 2	317
1.83524655897151	0.482852248336967	74.8174459861744	3.38333229030996e-09	1.58450584865961e-08	14860	Gsta4	glutathione S-transferase, alpha 4	132
3.76286377202777	-0.988011608413736	74.6506923555422	3.458908570202e-09	1.61682644626862e-08	207212	Arhgef17	Rho guanine nucleotide exchange factor (GEF) 17	149
3.38630401637863	-0.91173123596501	79.9910405664226	3.46289371284662e-09	1.6180751844132e-08	18729	Pira6	paired-Ig-like receptor A6	285
0.924069806735592	3.31469892825015	74.5627666923285	3.49948788404582e-09	1.63331535686974e-08	17858	Mx2	MX dynamin-like GTPase 2	141.5
3.95647798311621	-1.35427499983777	79.8855312606091	3.50650899622888e-09	1.63597239797542e-08	11988	Slc7a2	solute carrier family 7 (cationic amino acid transporter, y+ system), member 2	166
2.95407261248572	-0.746977861291399	74.4566447147486	3.54914845306397e-09	1.65523898130969e-08	78801	Ak7	adenylate kinase 7	129
0.594668692892096	3.72478038561241	73.7822228588794	3.88301492720307e-09	1.80071893292019e-08	70551	Tmtc4	transmembrane and tetratricopeptide repeat containing 4	115.5
0.889509702023868	2.52086575692482	73.4254123153235	4.07318629621761e-09	1.88465197635283e-08	15926	Idh1	isocitrate dehydrogenase 1 (NADP+), soluble	158
0.800800169754219	3.45920881315433	73.4202194264374	4.07602687866183e-09	1.88525809479827e-08	243780	E330009J07Rik	RIKEN cDNA E330009J07 gene	152.5
0.701674664643844	3.56115353332937	73.3073233726517	4.13831234386323e-09	1.91191272090635e-08	15277	Hk2	hexokinase 2	156
0.699313098108285	4.17178165388857	75.2620627047884	4.24724358157459e-09	1.95856604995336e-08	73420	Ccsap	centriole, cilia and spindle associated protein	366
2.37391293442153	3.48496965569588	76.5176168890987	4.32410721453295e-09	1.99326454196865e-08	214137	Arhgap29	Rho GTPase activating protein 29	138
0.916674215642333	2.57148435076346	72.5142099526072	4.60582205496726e-09	2.11205920517616e-08	74041	Ddias	DNA damage-induced apoptosis suppressor	118
2.51141975352879	-0.354151148333631	72.2404571201404	4.7801282908713e-09	2.18548033254127e-08	276891	Timd4	T cell immunoglobulin and mucin domain containing 4	84
7.41469241844671	-0.178824481392842	77.2378385186215	4.82102568135628e-09	2.20254352067008e-08	622070	Gm15133	predicted gene 15133	88
1.04974091594958	5.02122154919201	122.077250730789	4.91879197634965e-09	2.24388002861847e-08	100041286	Snhg15	small nucleolar RNA host gene 15	148
3.52564809604532	-1.11605301890935	72.0176517496668	4.92723400741714e-09	2.2468989733194e-08	100040671	Gm2897	predicted gene 2897	163
1.64215176950943	3.16736474771162	71.9864891827142	4.94819409313856e-09	2.25228775481107e-08	14409	Gabrr2	gamma-aminobutyric acid (GABA) C receptor, subunit rho 2	153
0.749099546032228	3.18658809504717	71.7628054548243	5.10148959040547e-09	2.31778116138046e-08	66197	Cks2	CDC28 protein kinase regulatory subunit 2	240
0.791768005819214	2.59755518659034	71.6231545458028	5.19978058663548e-09	2.35895755011378e-08	327762	Dna2	DNA replication helicase/nuclease 2	163
1.49643701512348	0.274434804429292	76.1748083240884	5.49138556612277e-09	2.48484188162874e-08	53867	Col5a3	collagen, type V, alpha 3	54
1.00308490603967	3.29214842916848	71.4037903333592	5.69462617761241e-09	2.57019826418659e-08	75739	Mpp7	membrane protein, palmitoylated 7 (MAGUK p55 subfamily member 7)	114
0.801770967867187	2.28291545309297	70.8499523326338	5.7821751084885e-09	2.60780120143731e-08	12649	Chek1	checkpoint kinase 1	105
1.07464478802562	1.82922243089062	70.8272925541418	5.80026796499302e-09	2.61404685418291e-08	19153	Prx	periaxin	142
1.31731986746239	7.09156771046066	251.14057498298	5.85047364551197e-09	2.63474529768815e-08	21815	Tgif1	TGFB-induced factor homeobox 1	339
0.908134161935671	2.66847883413162	70.7274990129826	5.880676684772e-09	2.64737919321406e-08	14786	Grb7	growth factor receptor bound protein 7	117
0.860092089253623	2.6030070173587	70.7240289806503	5.88349415220317e-09	2.64767984920301e-08	69071	Tmem97	transmembrane protein 97	208
0.763188431594727	6.84682658038457	138.393323201467	6.16385181089296e-09	2.7617374592495e-08	17135	Mafk	v-maf musculoaponeurotic fibrosarcoma oncogene family, protein K (avian)	177
0.856371019582419	3.89371775856187	70.2817673331512	6.25475431561989e-09	2.79941166080996e-08	12802	Cnr2	cannabinoid receptor 2 (macrophage)	431
0.594890280815909	4.92690727658842	70.1537412872912	6.36687365785285e-09	2.84752297907674e-08	22177	Tyrobp	TYRO protein tyrosine kinase binding protein	112
3.08591515802648	-0.903572346176524	69.2453973285931	7.22722287116423e-09	3.20322792746059e-08	54635	Pdgfc	platelet-derived growth factor, C polypeptide	213
1.5490473259645	0.745725357608787	69.1690940858284	7.3049887924572e-09	3.2353666651095e-08	66938	Sh3d21	SH3 domain containing 21	94
1.15868314334804	3.24524261858763	69.1604873577192	7.31381684121937e-09	3.23811222262038e-08	331524	Xkrx	X-linked Kx blood group related, X-linked	353
0.724818637636092	3.81785419263514	68.1256888813943	8.46371692432958e-09	3.69934710280225e-08	67052	Ndc80	NDC80 kinetochore complex component	110
0.679209207487266	5.48138724855101	85.5810559386372	9.143220501091e-09	3.97518697182978e-08	22032	Traf4	TNF receptor associated factor 4	162
0.759432983407325	5.21109163716947	94.2450168904324	9.26049745211263e-09	4.02475466187972e-08	77891	Ube2s	ubiquitin-conjugating enzyme E2S	184.5
2.55840179589353	-0.0563991299932462	67.3832320887946	9.40802846716476e-09	4.08455011033022e-08	70839	P2ry12	purinergic receptor P2Y, G-protein coupled 12	147
0.790918242932218	2.85353905569887	67.3697011408346	9.4262562279605e-09	4.09102177448166e-08	20460	Stil	Scl/Tal1 interrupting locus	169
1.6721412798654	1.27945159552281	67.2125464497342	9.64076758383445e-09	4.17529304958119e-08	68241	Mcrip2	MAPK regulated corepressor interacting protein 2	128
0.828994083425172	2.90297904994326	67.0759018691202	9.83155409788204e-09	4.25194002189652e-08	238130	Dock4	dedicator of cytokinesis 4	101
3.52099639054263	-0.903120589568561	67.6143464662055	9.84109258121495e-09	4.25457133460248e-08	239027	Arhgap22	Rho GTPase activating protein 22	133
2.15246492054978	-0.0453959036309767	66.9386509299933	1.00272824033201e-08	4.32595577449014e-08	207818	Smagp	small cell adhesion glycoprotein	220.5
1.29201643479152	1.94204229825719	66.9360687797818	1.00310046452938e-08	4.32604636610935e-08	244421	Lonrf1	LON peptidase N-terminal domain and ring finger 1	151.5
1.43535856107267	1.05155479178929	66.8966798633994	1.00879695408461e-08	4.3475689585235e-08	19703	Renbp	renin binding protein	121
1.14460911258157	3.0165255130064	66.8740946853933	1.01207895040031e-08	4.3601876292692e-08	17084	Ly86	lymphocyte antigen 86	129
2.70105940388001	4.95346431969668	257.73893209761	1.02053360019491e-08	4.38740396286238e-08	20620	Plk2	polo like kinase 2	130
2.6411402772193	-0.139831271111092	66.7887387578838	1.02458669346791e-08	4.40022116577553e-08	100316810	Mir1894	microRNA 1894	81
0.859039278045742	3.34542305773647	66.4179610311424	1.0808820365896e-08	4.62329461503898e-08	74105	Gga2	golgi associated, gamma adaptin ear containing, ARF binding protein 2	111
0.792456980836447	2.85403875497083	66.4169922860906	1.08103340840401e-08	4.62329461503898e-08	26912	Gcat	glycine C-acetyltransferase (2-amino-3-ketobutyrate-coenzyme A ligase)	151
1.02991590706815	2.55220659873396	65.9036260983165	1.1645514332784e-08	4.94954451473088e-08	407803	BC051226	cDNA sequence BC051226	420
3.28808412780066	-1.25645288641019	75.7312666109079	1.17880703012821e-08	5.00667799658246e-08	19276	Ptprn2	protein tyrosine phosphatase, receptor type, N polypeptide 2	114
0.61964510078593	3.87078089178445	65.6543008886497	1.20759490142012e-08	5.11835732993517e-08	69263	Rfc3	replication factor C (activator 1) 3	137
0.596560073752336	4.3115176175631	65.6110786637033	1.21522932745923e-08	5.14540379041434e-08	54646	Ppp1r3f	protein phosphatase 1, regulatory (inhibitor) subunit 3F	1034
0.855567372253272	2.61510014965332	65.5103442306873	1.23322452664325e-08	5.2144272209629e-08	18143	Npas2	neuronal PAS domain protein 2	119
0.713090982305992	3.07232285799531	64.8426568238981	1.35999347184955e-08	5.70539495666583e-08	60530	Fignl1	fidgetin-like 1	99
0.737626347506909	2.32351594468834	64.4827360382965	1.43408636450682e-08	5.98767517004423e-08	329427	Chn1os3	chimerin 1, opposite strand 3	335
1.32396770729443	0.890468354663709	64.4070312536492	1.45021696400761e-08	6.05092220382172e-08	64540	Tspan4	tetraspanin 4	102
2.83084251669646	-0.472007599509294	64.4011041010089	1.45148809053445e-08	6.05417501222921e-08	19225	Ptgs2	prostaglandin-endoperoxide synthase 2	165
2.26050627522687	-0.159893043810523	63.9971327997113	1.54101311506624e-08	6.39294662791207e-08	16858	Lgals7	lectin, galactose binding, soluble 7	151.5
2.15178706158386	-0.878866802997468	67.9715156881517	1.57603067546854e-08	6.53161838147579e-08	18260	Ocln	occludin	162
0.855235854687295	2.49013851724693	63.3981932867982	1.68485516930819e-08	6.96387957059361e-08	67629	Spc24	SPC24, NDC80 kinetochore complex component, homolog (S. cerevisiae)	145
2.07058977866086	-0.534487118961901	62.9966857258831	1.78933242635706e-08	7.35866694338561e-08	226791	Lyplal1	lysophospholipase-like 1	154
1.49729022947635	0.42052402751748	62.9728696783518	1.79574487403122e-08	7.38010998112865e-08	110197	Dgkg	diacylglycerol kinase, gamma	91
1.97265347397273	-0.566703901005116	71.721362626929	1.89480335341723e-08	7.75874099203456e-08	60613	Kcnq4	potassium voltage-gated channel, subfamily Q, member 4	128.5
2.37600818868587	0.467905426164024	62.0460600391657	2.06553925155986e-08	8.39922316324293e-08	192166	Sardh	sarcosine dehydrogenase	136
0.587572330549578	3.67008938019082	62.0072983404763	2.07773389081199e-08	8.44602255218853e-08	50492	Thop1	thimet oligopeptidase 1	161
0.920761592187899	2.94245018539056	64.9128843521669	2.1144568949425e-08	8.5896324455827e-08	23834	Cdc6	cell division cycle 6	169
2.40323448995211	-0.919861357487448	70.3454455453429	2.24052482314395e-08	9.05695577507844e-08	100041874	Gm3558	predicted gene 3558	151
1.26330150481828	1.68384992797814	61.4665547965906	2.25617854531397e-08	9.11126266971547e-08	634731	Susd1	sushi domain containing 1	156
0.803378845078804	2.6881784094595	61.3672768838587	2.29069636979291e-08	9.22344138173889e-08	170829	Tram2	translocating chain-associating membrane protein 2	110
2.08535646755293	0.977104137936454	61.3081429153982	2.31152626820396e-08	9.29819367912087e-08	68024	Hist1h2bc	histone cluster 1, H2bc	423
4.17506661515589	-0.0337129354408474	61.1916899793829	2.35314497660569e-08	9.4490241749959e-08	225579	Slc27a6	solute carrier family 27 (fatty acid transporter), member 6	177
1.72632755401195	0.899156698292231	60.9332463220252	2.4484175766218e-08	9.80083174886277e-08	97130	C77080	expressed sequence C77080	178
2.45263290341365	-1.06907651904057	60.632392747143	2.56458098898475e-08	1.02292564900665e-07	13857	Epor	erythropoietin receptor	156
0.658551495544816	3.16961285976694	60.6276906224082	2.56644294136546e-08	1.02333692809318e-07	12544	Cdc45	cell division cycle 45	119
3.41169819401445	-0.193378695554222	60.6090708743754	2.5738303043015e-08	1.0246240419548e-07	319155	Hist1h4c	histone cluster 1, H4c	375
2.62459031881902	-1.02348223440142	60.5618676511742	2.59266083854293e-08	1.03178686747442e-07	224014	Fgd4	FYVE, RhoGEF and PH domain containing 4	146
2.88337107609045	-0.944910635408223	64.2696137240839	2.61758350786305e-08	1.04103248519048e-07	23886	Gdf15	growth differentiation factor 15	535
0.728571084547749	3.980159429525	60.4741291625771	2.6280568646717e-08	1.04418633555359e-07	68813	Dock5	dedicator of cytokinesis 5	101
1.40927646555165	6.34973088698877	202.821745111571	2.9431908821348e-08	1.16190006715559e-07	319520	Dusp4	dual specificity phosphatase 4	392
2.2296643557935	0.15824461606147	59.6951757592245	2.96610127025305e-08	1.16944524153991e-07	12478	Cd19	CD19 antigen	102
0.605182659767916	3.60481875400851	58.9589420812894	3.32891571949858e-08	1.30124579235366e-07	230872	Crocc	ciliary rootlet coiled-coil, rootletin	164
1.61255829502335	6.89385328818383	212.272598034032	3.4013956336791e-08	1.32705068166061e-07	17873	Gadd45b	growth arrest and DNA-damage-inducible 45 beta	246
0.774593269787736	3.72006291878024	59.7672772400251	3.41669447596666e-08	1.33259739900194e-07	214951	Rhbdl1	rhomboid like 1	144.5
2.42918343925871	-0.962231493669496	58.567734931516	3.54089231168608e-08	1.37763364973448e-07	13371	Dio2	deiodinase, iodothyronine, type II	3207
1.71204884167914	3.37813756023099	105.118539120662	3.63315928280296e-08	1.40988099830763e-07	100041677	Zfp984	zinc finger protein 984	107.5
0.691909915621106	4.89888466905286	58.2156805871413	3.74409909692181e-08	1.45156023219345e-07	22151	Tubb2a	tubulin, beta 2A class IIA	123.5
0.902654361861067	2.0780208255956	58.0436831392054	3.84790804918334e-08	1.48753755889777e-07	269224	Pask	PAS domain containing serine/threonine kinase	170
2.50598714128654	0.571169908588838	57.9490410633358	3.90634651837118e-08	1.50829059770463e-07	245240	9930111J21Rik2	RIKEN cDNA 9930111J21 gene 2	149
0.731900390095286	3.95646241397643	63.0079234144304	3.97085986702084e-08	1.53223937913834e-07	93838	Dqx1	DEAQ RNA-dependent ATPase	193
1.35184881316782	8.88048755925171	205.350348705234	3.97623896856867e-08	1.53383449345006e-07	216850	Kdm6b	KDM1 lysine (K)-specific demethylase 6B	143
2.16592645032243	-0.717780993578623	57.7021356772467	4.06334546287747e-08	1.56498518030837e-07	11551	Adra2a	adrenergic receptor, alpha 2a	3801
0.76321102927455	2.31319505056753	57.5227645541338	4.1816543060444e-08	1.60703388728702e-07	14586	Gfra2	glial cell line derived neurotrophic factor family receptor alpha 2	173
0.686845840482247	2.90547827431607	57.3071510772395	4.32879486275463e-08	1.6604723240283e-07	12235	Bub1	BUB1, mitotic checkpoint serine/threonine kinase	139.5
1.34207155399408	0.868804571615571	57.1758710767112	4.42110536842409e-08	1.69166681649206e-07	12263	C2	complement component 2 (within H-2S)	136.5
2.27006466138802	1.63295714280952	58.1511358218772	4.51779672918408e-08	1.72544813374761e-07	12484	Cd24a	CD24a antigen	908
1.49386375142822	1.74951492372558	57.0125516791114	4.53891173058655e-08	1.73297507085042e-07	237759	Col23a1	collagen, type XXIII, alpha 1	54
2.21049019842678	-0.533934813915829	56.8581915697609	4.6533647455539e-08	1.77297662469238e-07	68859	Smim1	small integral membrane protein 1	136
2.62396138583496	-0.459256392167854	56.2476072424225	5.13747562347693e-08	1.94822312975263e-07	98496	Pid1	phosphotyrosine interaction domain containing 1	305
1.90584448156353	1.55741101432157	56.1606299883173	5.21073514848303e-08	1.97114941105238e-07	16803	Lbp	lipopolysaccharide binding protein	92
2.39911363097877	3.62692989924553	56.0811025866254	5.27870411800445e-08	1.99502297089478e-07	69635	Dapk1	death associated protein kinase 1	139
1.97248673085167	0.382193144157391	55.9891704898394	5.35846573328679e-08	2.02330540885633e-07	15205	Hes1	hes family bHLH transcription factor 1	219
0.619483108173108	6.04068014023884	85.4461981513096	5.52694341561076e-08	2.08245218874511e-07	21681	Alyref	Aly/REF export factor	161.5
2.14167274096466	-0.337599459214749	55.7734406048773	5.5507737941309e-08	2.09079146245597e-07	16776	Lama5	laminin, alpha 5	138
0.637168817805909	3.25898189548683	55.7006460903134	5.61733006660339e-08	2.11521413727771e-07	108961	E2f8	E2F transcription factor 8	201
0.984905793442049	1.61007804827627	55.6732170453242	5.64263083028827e-08	2.12344283338407e-07	212531	Sh3bgrl2	SH3 domain binding glutamic acid-rich protein like 2	176
1.13484182846992	1.06825500869249	55.4309193613022	5.87152829995098e-08	2.20486628263708e-07	19012	Plpp1	phospholipid phosphatase 1	177
0.751003447966484	2.96379859108791	55.3473799800049	5.95274745147388e-08	2.23060512198977e-07	29870	Gtse1	G two S phase expressed protein 1	156
2.31401912057401	-0.784562810906179	55.3387190988677	5.96123668851861e-08	2.23242785930325e-07	67092	Gatm	glycine amidinotransferase (L-arginine:glycine amidinotransferase)	165
2.67065011093508	-0.886992885116148	55.3147806750417	5.98476852546336e-08	2.23919787144994e-07	17912	Myo1b	myosin IB	105
[truncated: 371 more rows]
