# Supplementary material for: Egr2 and 3 control inflammation, but maintain homeostasis, of PD-1high memory phenotype CD4 T cells
Source: Life Sci Alliance. 2020 Jul 24;3(9):e202000766. doi: 10.26508/lsa.202000766 (PMC7391068; doi:10.26508/lsa.202000766)
Supplement: Supplementary file 2 [file LSA-2020-00766_TableS2.xlsx]

## Sheet: down_in_gfphi
logFC	logCPM	F	PValue	FDR	ENTREZID	SYMBOL	GENENAME	length
-3.97378038452335	5.39648341746418	7359.38338455999	6.12983514418948e-34	3.77505897354909e-30	21413	Tcf4	transcription factor 4	131.5
-2.77669353497032	7.19813350221899	5759.93970143074	1.55629461151493e-32	4.23390764937118e-29	16416	Itgb3	integrin beta 3	163
-3.64216878073228	5.61371847560164	5716.75587999635	1.71872519662709e-32	4.23390764937118e-29	104759	Pld4	phospholipase D family, member 4	140
-2.10773224985211	8.48581274551447	5400.24475256591	3.64312365465484e-32	6.48242296305362e-29	107022	Gramd3	GRAM domain containing 3	104.5
-2.25403703268223	7.39484940023774	5395.66765397385	3.68409196568769e-32	6.48242296305362e-29	544963	Iqgap2	IQ motif containing GTPase activating protein 2	141.5
-4.34642925997069	5.08364082162538	5266.65436702313	5.06913912214599e-32	7.80457332093402e-29	12769	Ccr9	chemokine (C-C motif) receptor 9	82.5
-2.73016519795465	6.36031484241676	5147.8473603678	6.84848779406438e-32	9.37253601772122e-29	69550	Bst2	bone marrow stromal cell antigen 2	121
-4.86081916185683	4.91926121413416	5099.45159218896	7.75677419762641e-32	9.55401877921645e-29	100041546	Ly6c2	lymphocyte antigen 6 complex, locus C2	100
-3.44159331439474	4.92690727658842	4986.30582719073	1.04267952308078e-31	1.10262386481705e-28	22177	Tyrobp	TYRO protein tyrosine kinase binding protein	112
-4.55925518605003	4.61293203437251	4888.62296130231	1.35337498793444e-31	1.28227074818373e-28	18830	Pltp	phospholipid transfer protein	96
-5.38157239296181	4.34118388476707	4617.96216168528	2.86703016151341e-31	2.52237217852576e-28	12984	Csf2rb2	colony stimulating factor 2 receptor, beta 2, low-affinity (granulocyte-macrophage)	151
-2.86822271016559	6.85522318484223	4662.29205599004	3.7996811689463e-31	3.12004486386078e-28	17476	Mpeg1	macrophage expressed gene 1	2168
-5.10437048168364	4.24131673606006	4360.74788707076	6.10045943296504e-31	4.67635746683068e-28	11488	Adam11	a disintegrin and metallopeptidase domain 11	85.5
-2.46549693353549	6.9155404502706	4342.12142662252	6.45433765820586e-31	4.67635746683068e-28	15900	Irf8	interferon regulatory factor 8	145.5
-2.17515933030347	7.65611093186237	4317.13457126182	6.96414297625374e-31	4.76540827991763e-28	16182	Il18r1	interleukin 18 receptor 1	166
-4.77758951489016	4.94304564623611	4293.84939613899	7.47836463637881e-31	4.84794827506725e-28	231507	Plac8	placenta-specific 8	125
-6.22091457619306	6.14951987668045	7201.98142120151	8.72786900052812e-31	5.37505812397525e-28	233274	Siglech	sialic acid binding Ig-like lectin H	186.5
-2.89714468049175	6.66029427754396	4264.9753144702	1.42807245677975e-30	8.37598497626483e-28	14960	H2-Aa	histocompatibility 2, class II antigen A, alpha	249
-2.87939215864239	5.96909317807381	4053.48584748077	1.59695309064013e-30	8.85872160317434e-28	239217	Kctd12	potassium channel tetramerisation domain containing 12	6057
-1.5778296673304	9.51777507387053	3987.37238393374	1.98302411099946e-30	1.00873891680121e-27	13609	S1pr1	sphingosine-1-phosphate receptor 1	1514.5
-1.89538700291465	7.39567113984118	3950.77288002766	2.23899641705676e-30	1.06068149495723e-27	11630	Crybg1	crystallin beta-gamma domain containing 1	135
-2.76623488490156	6.37810603213596	3857.00809672316	3.07169149217592e-30	1.30462152100451e-27	14961	H2-Ab1	histocompatibility 2, class II antigen A, beta 1	226
-2.20662064798571	7.00905247651783	3796.78040647436	3.77872411384134e-30	1.55141816367279e-27	12925	Crip1	cysteine-rich protein 1 (intestinal)	95
-3.09406121256521	5.25655523453805	3759.25594180838	4.30644092337086e-30	1.69793411308733e-27	193217	BC018473	cDNA sequence BC018473	288
-2.70465460740564	6.66373812062204	3752.39096088136	4.4112926539575e-30	1.69793411308733e-27	16174	Il18rap	interleukin 18 receptor accessory protein	151
-5.17667112881619	4.68325425896826	3669.36127714985	5.92173127372923e-30	2.14523423819185e-27	272382	Spib	Spi-B transcription factor (Spi-1/PU.1 related)	112
-2.30815803912868	6.04881480289068	3649.83659576162	6.35240213243357e-30	2.17340380736623e-27	225912	Cyb561a3	cytochrome b561 family, member A3	279.5
-2.08042110572818	8.17325494415013	3506.97514800259	1.07419312461337e-29	3.57590181509806e-27	16149	Cd74	CD74 antigen (invariant polypeptide of major histocompatibility complex, class II antigen-associated)	93
-5.38183715572888	3.92829933114484	3313.74712245861	2.26357682918674e-29	7.33696731712975e-27	98256	Kmo	kynurenine 3-monooxygenase (kynurenine 3-hydroxylase)	88
-4.64926884695509	4.47418288693675	3302.3558705851	2.36842371729724e-29	7.47996792973078e-27	54610	Tbc1d8	TBC1 domain family, member 8	161
-4.07908401048938	4.1412175765592	3174.47825537032	3.98058057848838e-29	1.22572027463103e-26	12443	Ccnd1	cyclin D1	216
-5.5343251298534	4.27773290286349	3119.68839837291	5.00412953618492e-29	1.43700517954523e-26	17068	Ly6d	lymphocyte antigen 6 complex, locus D	99
-2.17939571091039	7.21251803373806	3119.09090068273	5.01674293419215e-29	1.43700517954523e-26	20351	Sema4a	sema domain, immunoglobulin domain (Ig), transmembrane domain (TM) and short cytoplasmic domain, (semaphorin) 4A	122
-1.42019307267131	8.90145878810841	3068.20453233722	6.22736759626806e-29	1.74323833370986e-26	22352	Vim	vimentin	126
-3.441976198574	4.40793080459264	3026.21112474987	7.46363709580831e-29	2.0428804024238e-26	77945	Rpgrip1	retinitis pigmentosa GTPase regulator interacting protein 1	143
-2.46132178630655	6.01506944714606	2982.12754527985	9.05073852319315e-29	2.42343361717761e-26	20304	Ccl5	chemokine (C-C motif) ligand 5	133
-5.4100307915851	3.41591864073392	2913.19498772203	1.23057589316869e-28	3.15770901586642e-26	78416	Rnase6	ribonuclease, RNase A family, 6	535.5
-3.50506898922423	5.14480673519667	2880.17981433379	1.42930311340397e-28	3.52094528955933e-26	13039	Ctsl	cathepsin L	155
-2.69186093258853	5.042095250705	2852.80014484457	1.62033658566749e-28	3.91327171091501e-26	16975	Lrp8	low density lipoprotein receptor-related protein 8, apolipoprotein e receptor	140
-3.6568620120515	4.5450214202397	2813.61232483183	1.943080817811e-28	4.60248585249578e-26	13036	Ctsh	cathepsin H	96
-2.29740778966684	6.1225099074906	2797.65139082257	2.09378917760667e-28	4.86588703784555e-26	14969	H2-Eb1	histocompatibility 2, class II antigen E beta	225.5
-1.74421935764956	8.21325679779908	2773.97185068951	2.34101020013885e-28	5.33967085835375e-26	320007	Sidt1	SID1 transmembrane family, member 1	98
-1.56255332918865	9.14584189112936	2758.61024265817	2.51806646046631e-28	5.63909538064791e-26	320982	Arl4c	ADP-ribosylation factor-like 4C	3966
-5.56988588953955	3.59527110789282	2678.81391156122	3.70176809596225e-28	7.98751222375403e-26	245469	Pdzd4	PDZ domain containing 4	106.5
-1.6303100623436	7.32841643498359	2675.56131364994	3.7612706744965e-28	7.98751222375403e-26	17916	Myo1f	myosin IF	132.5
-3.05091157288645	5.21075886261203	2599.11544165286	5.50236007154581e-28	1.12954281668716e-25	12516	Cd7	CD7 antigen	250.5
-3.58766291951362	3.96993065786112	2594.5778873693	5.62997263573518e-28	1.13679299925164e-25	20445	St6galnac1	ST6 (alpha-N-acetyl-neuraminyl-2,3-beta-galactosyl-1,3)-N-acetylgalactosaminide alpha-2,6-sialyltransferase 1	169
-3.77461635238105	5.26724834218412	3028.40141546699	7.0547183545792e-28	1.4014994511831e-25	20446	St6galnac2	ST6 (alpha-N-acetyl-neuraminyl-2,3-beta-galactosyl-1,3)-N-acetylgalactosaminide alpha-2,6-sialyltransferase 2	139
-1.82593696178025	7.83709111057748	2516.27170810505	8.41615390659894e-28	1.61971511980592e-25	320207	Pik3r5	phosphoinositide-3-kinase regulatory subunit 5	116
-4.7215837549435	3.83635546192276	2488.26459852033	9.74704617366507e-28	1.84699027263127e-25	12290	Cacna1e	calcium channel, voltage-dependent, R type, alpha 1E subunit	113
-1.86705776722127	6.50202582465058	2463.75608924322	1.10982165409454e-27	2.07116262325492e-25	14824	Grn	granulin	136
-3.30309777776347	4.82522034858724	2400.81220960568	1.55823964544243e-27	2.78157068303107e-25	52855	Lair1	leukocyte-associated Ig-like receptor 1	117
-1.25195035621542	8.69954749793758	2373.53979772814	1.81001731310199e-27	3.18485474935388e-25	106504	Stk38	serine/threonine kinase 38	120.5
-1.86302126292716	8.09934047362586	2354.40619441709	2.50496183077345e-27	4.17391436022139e-25	15979	Ifngr1	interferon gamma receptor 1	179
-1.59396098245781	7.37388582237895	2218.3797290283	4.38976400956295e-27	7.02191211763466e-25	16852	Lgals1	lectin, galactose binding, soluble 1	126
-1.48173529249337	8.93731223904891	2167.43321331642	5.95115206750263e-27	9.27852405258607e-25	20230	Satb1	special AT-rich sequence binding protein 1	177.5
-3.196445541047	4.43563894973391	2140.46589848076	7.01140230601671e-27	1.06616595312602e-24	270152	Jaml	junction adhesion molecule like	114
-2.45914695145316	5.52734236776238	2122.49654696692	7.82969059786164e-27	1.17607681821783e-24	244049	Mctp2	multiple C2 domains, transmembrane 2	110
-1.28132279944468	8.2018106351835	2107.40236407184	8.59656026293211e-27	1.27570882841608e-24	21346	Tagln2	transgelin 2	175
-1.47337494402374	6.94976697018927	2093.34649687675	9.38366310277083e-27	1.36581159549472e-24	54123	Irf7	interferon regulatory factor 7	163
-5.74398741587616	3.40920683334996	2085.77520428613	9.83947201113971e-27	1.39302042254262e-24	16880	Lifr	leukemia inhibitory factor receptor	162
-3.22806177899737	4.32726604236701	2081.3699155169	1.01155938840981e-26	1.41583829398223e-24	17969	Ncf1	neutrophil cytosolic factor 1	126.5
-1.45692666738618	7.25196022895108	2075.37022475312	1.05051364673861e-26	1.45384006594151e-24	20198	S100a4	S100 calcium binding protein A4	156
-2.16896404819579	6.02053504575675	2023.61349456105	1.46198812436336e-26	1.91567103487059e-24	75292	Prkd3	protein kinase D3	132
-3.26791020532599	4.25166667473403	1970.2549156624	2.07383943251401e-26	2.66077919690365e-24	56149	Grasp	GRP1 (general receptor for phosphoinositides 1)-associated scaffold protein	80.5
-2.50722985001255	6.28185097587139	1962.19459161533	2.1880790163287e-26	2.72227972162834e-24	11931	Atp1b1	ATPase, Na+/K+ transporting, beta 1 polypeptide	170.5
-5.83284307960034	2.90128503442726	1934.03770377957	2.6433916460823e-26	3.19202499066625e-24	232414	Clec9a	C-type lectin domain family 9, member a	141
-3.03051821059007	5.34922931942382	2364.94763785999	2.83777010179076e-26	3.38030648928365e-24	16905	Lmna	lamin A	164
-2.28078048093962	4.71468862414498	1918.80500931518	2.93136152582099e-26	3.4239126579387e-24	14676	Gna15	guanine nucleotide binding protein, alpha 15	155
-3.20774848366191	3.86059618130731	1891.52527755057	3.53492156271971e-26	4.02801600386872e-24	20971	Sdc4	syndecan 4	127
-4.96698674999839	3.4916257676022	1890.31538720958	3.56461593262719e-26	4.02801600386872e-24	380698	Obscn	obscurin, cytoskeletal calmodulin and titin-interacting RhoGEF	264
-1.32392120454972	6.75974268330381	1881.15545771488	3.79832495614585e-26	4.21477193557193e-24	19883	Rora	RAR-related orphan receptor alpha	127.5
-5.36408372506031	3.5059779409141	1874.94436029097	4.06475292575673e-26	4.47013944522729e-24	14025	Bcl11a	B cell CLL/lymphoma 11A (zinc finger protein)	360
-3.02344635205842	4.75178740036084	1868.86104338076	4.13826227883671e-26	4.51070588393202e-24	14457	Gas7	growth arrest specific 7	107.5
-6.66031210076375	3.17982646738338	1834.33965777867	5.28019971342884e-26	5.70493156757044e-24	170779	Cd209d	CD209d antigen	90
-1.43062369235974	7.69915543165416	1803.49772375958	6.58987925346489e-26	7.05804719695017e-24	94212	Pag1	phosphoprotein associated with glycosphingolipid microdomains 1	97
-2.33633603515829	9.8964227241356	3617.70297446388	8.22582595122008e-26	8.7342670897567e-24	213742	Xist	inactive X specific transcripts	211
-1.1687482521141	9.84342664047052	1762.20803256747	8.91812411702119e-26	9.30885887706356e-24	16421	Itgb7	integrin beta 7	194
-4.10693397353183	3.69784536196597	1738.88987098778	1.06127097573876e-25	1.08930621734786e-23	27007	Klrk1	killer cell lectin-like receptor subfamily K, member 1	104.5
-4.45426194121791	2.87821369858189	1698.61357524857	1.44114509072055e-25	1.4200467265924e-23	74194	Rnd3	Rho family GTPase 3	135
-3.88824890299711	3.1998786852108	1693.33057978493	1.50095432601248e-25	1.4672424153568e-23	68507	Ppfia4	protein tyrosine phosphatase, receptor type, f polypeptide (PTPRF), interacting protein (liprin), alpha 4	132
-1.49833920275382	6.65690652608689	1678.83968548705	1.67914063390889e-25	1.60698473301516e-23	17119	Mxd1	MAX dimerization protein 1	137.5
-5.75117188224167	2.51533689902802	1678.54073598978	1.68304806818994e-25	1.60698473301516e-23	170733	Klra17	killer cell lectin-like receptor, subfamily A, member 17	140
-1.21065474030331	7.34225958920447	1660.03964168244	1.94498108218338e-25	1.82872763276738e-23	108670	Epsti1	epithelial stromal interaction 1 (breast)	84
-1.51267970432625	8.41388795909092	1663.20149198347	1.96840262825463e-25	1.83672842213729e-23	19395	Rasgrp2	RAS, guanyl releasing protein 2	123
-5.86643852901172	2.59790715799262	1656.06533474063	2.00677989027312e-25	1.85845924124015e-23	16612	Klk1	kallikrein 1	165
-2.00486067852978	5.89796717462688	1638.56504946117	2.30515936119875e-25	2.10315910013963e-23	16728	L1cam	L1 cell adhesion molecule	138
-1.06300697101201	9.462913789682	1630.8346512191	2.45185902307903e-25	2.22055496965179e-23	16985	Lsp1	lymphocyte specific 1	135
-4.45459208304737	3.08355615347915	1625.99873934662	2.54871360404471e-25	2.29142375627874e-23	14255	Flt3	FMS-like tyrosine kinase 3	125.5
-3.45026780319827	3.87552467648441	1623.70301640319	2.596126061867e-25	2.31713657275477e-23	12983	Csf2rb	colony stimulating factor 2 receptor, beta, low-affinity (granulocyte-macrophage)	149
-1.86927766455409	5.91342394112977	1618.35137546005	2.71037420531179e-25	2.40170353142628e-23	13041	Ctsw	cathepsin W	109.5
-2.43058733059529	6.01168592706196	1811.89275682022	2.76314977952107e-25	2.43097970245436e-23	80901	Cxcr6	chemokine (C-X-C motif) receptor 6	946.5
-2.7650741625357	4.17153498776383	1589.24547109712	3.43423411939823e-25	2.99996181905163e-23	17999	Nedd4	neural precursor cell expressed, developmentally down-regulated 4	74
-1.19226599293202	9.17097545536749	1586.67969932836	3.50736351517715e-25	3.02099275639419e-23	23943	Esyt1	extended synaptotagmin-like protein 1	90
-1.62729611544054	6.57195800659777	1555.67017113013	4.53673303069853e-25	3.82732470815848e-23	12393	Runx2	runt related transcription factor 2	183.5
-5.56500934991365	2.58780440688193	1547.90091052289	4.84270531572148e-25	4.05765995739738e-23	98752	Fcrla	Fc receptor-like A	188
-1.06984008998724	9.06624359495606	1520.64272645362	6.1045523180552e-25	5.08038992577607e-23	19414	Rasa3	RAS p21 protein activator 3	104.5
-1.31972639663167	7.24084892242917	1500.24648367446	7.27896767373701e-25	6.01711710318247e-23	171212	Galnt10	polypeptide N-acetylgalactosaminyltransferase 10	158.5
-3.08584912079044	4.5589057583782	1494.05615377208	7.68182594262169e-25	6.22480592995206e-23	20303	Ccl4	chemokine (C-C motif) ligand 4	155
-4.92002974009405	3.09708200080289	1476.50667611936	8.96003458805612e-25	7.21312065497302e-23	17260	Mef2c	myocyte enhancer factor 2C	173
-1.15090811743859	7.84822993040463	1464.69929905496	9.9477404508603e-25	7.90492381504815e-23	214855	Arid5a	AT rich interactive domain 5A (MRF1-like)	116
-6.14409212612522	2.41047651882131	1458.19596202413	1.05412514821903e-24	8.32285862218835e-23	170786	Cd209a	CD209a antigen	110
-1.79834153667272	5.62627249769214	1452.41376893522	1.11009951355387e-24	8.70897815824399e-23	54710	Hs3st3b1	heparan sulfate (glucosamine) 3-O-sulfotransferase 3B1	3002
-6.00598860724638	2.6808870998295	1450.53443405695	1.1289741154596e-24	8.80099631652903e-23	13836	Epha2	Eph receptor A2	156
-6.01758348308021	2.49579983690362	1425.75027916749	1.41295166920313e-24	1.07427936478857e-22	66528	Smim5	small integral membrane protein 5	204
-0.971812790848363	9.23356260686571	1404.8365172099	1.71260384807335e-24	1.29411911636315e-22	11933	Atp1b3	ATPase, Na+/K+ transporting, beta 3 polypeptide	129
-1.83251419275399	4.83444820900605	1404.12745666577	1.72389283844602e-24	1.29470659092315e-22	241075	Plekhm3	pleckstrin homology domain containing, family M, member 3	176
-0.972943564093118	9.3061107693058	1401.37065077078	1.76855050593953e-24	1.32019615646408e-22	193385	Ripor2	RHO family interacting cell polarization regulator 2	149
-6.5484852476496	2.63895899746923	1395.62643679453	1.86564956819735e-24	1.38428950189679e-22	12862	Cox6a2	cytochrome c oxidase subunit VIa polypeptide 2	144
-1.58603265554402	6.29425081687215	1387.08281048242	2.02082799656983e-24	1.48157966867563e-22	13350	Dgat1	diacylglycerol O-acyltransferase 1	86
-1.47758449513945	5.88287566288025	1373.78016632086	2.29074632818202e-24	1.66188623175227e-22	21763	Tex2	testis expressed gene 2	174
-4.23937312751813	3.05326692935824	1373.6419890964	2.29374571241282e-24	1.66188623175227e-22	17060	Blnk	B cell linker	77
-1.2424000108711	7.51330005368456	1341.45757373603	3.12219691074797e-24	2.21012065228062e-22	13611	S1pr4	sphingosine-1-phosphate receptor 4	2393
-1.94486614449434	7.11698126383606	1464.84694238233	3.24228418980091e-24	2.28201224947302e-22	22354	Vipr1	vasoactive intestinal peptide receptor 1	107
-6.27851556463533	2.51817257697584	1336.1354941604	3.28782084769402e-24	2.30091416937768e-22	17312	Clec10a	C-type lectin domain family 10, member A	111
-2.86761409201488	3.39942655965383	1326.44819685702	3.61404914257041e-24	2.51492899938078e-22	382045	Adgrg5	adhesion G protein-coupled receptor G5	119.5
-4.75384015674289	2.69753678251323	1301.41761032814	4.62948421993574e-24	3.18555067804182e-22	16918	Mycl	v-myc avian myelocytomatosis viral oncogene lung carcinoma derived	796.5
-5.560613345953	2.56409679162666	1280.23443175468	5.7297864403293e-24	3.85649068773421e-22	338365	Slc41a2	solute carrier family 41, member 2	145
-2.4816321347051	3.9104399623897	1277.27270827086	5.90480655244854e-24	3.95269034274504e-22	259302	Srgap3	SLIT-ROBO Rho GTPase activating protein 3	142.5
-1.05184408697679	9.27644181502236	1260.76242791518	6.99195260643567e-24	4.58084469433341e-22	19156	Psap	prosaposin	129
-1.38305320543332	8.53360939685217	1251.7397480116	7.67548625459216e-24	5.00206159776781e-22	20343	Sell	selectin, lymphocyte	129
-1.3400515175692	6.03962834910725	1242.16593445605	8.48011497114623e-24	5.46856419369676e-22	54445	Unc93b1	unc-93 homolog B1 (C. elegans)	154
-1.71474861243898	5.17103526243511	1239.29663036865	8.73858969679028e-24	5.56179506490233e-22	21807	Tsc22d1	TSC22 domain family, member 1	757
-1.41875537512865	6.15791008317892	1228.48932727951	9.79089295508871e-24	6.18432966809373e-22	105348	Golm1	golgi membrane protein 1	136
-4.96562732289328	2.39929148592808	1226.00062239559	1.00520356885883e-23	6.3168838559358e-22	77577	Spns3	spinster homolog 3	150.5
-1.09527899591791	8.49991093059256	1221.35794145218	1.05594377099592e-23	6.56871688250338e-22	16190	Il4ra	interleukin 4 receptor, alpha	142
-3.85130832549118	3.0374219948421	1213.34129652043	1.15015950796292e-23	7.08325732978965e-22	11690	Alox5ap	arachidonate 5-lipoxygenase activating protein	100
-5.58787960672177	2.86974727146407	1206.43233442205	1.30920235655349e-23	8.02260966451214e-22	12550	Cdh1	cadherin 1	166
-0.900311948418423	8.76125661666445	1194.02224014461	1.41645230605784e-23	8.63685299688833e-22	217410	Trib2	tribbles pseudokinase 2	1555
-1.28742626312829	6.65246002670403	1192.92822659285	1.43339688009133e-23	8.69711791728319e-22	384009	Glipr2	GLI pathogenesis-related 2	104
-4.1154576230499	3.0826059871168	1189.64673049673	1.48554304785845e-23	8.93581870605741e-22	434325	Tmem221	transmembrane protein 221	306.5
-0.931990488436919	9.54903085969903	1188.40151183069	1.50586165868021e-23	9.0037369174583e-22	11749	Anxa6	annexin A6	91
-1.04807252294408	10.3619849613441	1186.78095072939	1.53275361376552e-23	9.12025423224631e-22	66395	Ahnak	AHNAK nucleoprotein (desmoyokin)	149
-1.6235367820189	5.72146524428852	1184.6501755469	1.56890092770502e-23	9.29045804160709e-22	77647	Trat1	T cell receptor associated transmembrane adaptor 1	75.5
-1.06679615147132	8.01283930759123	1181.58004936555	1.62260522926646e-23	9.56250172673443e-22	20515	Slc20a1	solute carrier family 20, member 1	183
-2.79827562761689	4.07712843588957	1173.41480199327	1.7752951122329e-23	1.03142971214022e-21	19268	Ptprf	protein tyrosine phosphatase, receptor type, F	146
-2.00198649708252	4.58282353591979	1170.14316103321	1.84075010697002e-23	1.06443751490844e-21	100532	Rell1	RELT-like 1	228
-2.69033557753998	3.40317042830425	1169.08288894745	1.86251587974264e-23	1.07199103227991e-21	16541	Napsa	napsin A aspartic peptidase	136
-1.90659566845886	5.95563014457871	1162.84557918042	1.99629313215913e-23	1.14364383761879e-21	72148	Tdrp	testis development related protein	237
-4.29255307875286	3.01165425012721	1160.47162170163	2.04989385027679e-23	1.16891400712311e-21	244234	5830411N06Rik	RIKEN cDNA 5830411N06 gene	179
-3.36543925888469	2.92188061465148	1140.36870424518	2.57103482645825e-23	1.45263467694891e-21	16398	Itga2	integrin alpha 2	117.5
-5.71444671180817	2.95641058743431	1127.47611213476	2.97917891056224e-23	1.65290750636915e-21	21673	Dntt	deoxynucleotidyltransferase, terminal	131
-1.01778541594539	9.32308940342714	1123.58960964682	3.11549112285587e-23	1.71310286429535e-21	26364	Adgre5	adhesion G protein-coupled receptor E5	144
-5.55455725203866	2.13545374355922	1120.66174751892	3.22260692018305e-23	1.76412664159532e-21	103149	Upb1	ureidopropionase, beta	158.5
-2.02484362169391	3.7896502823672	1119.16130496308	3.27902976534907e-23	1.78707122211525e-21	235320	Zbtb16	zinc finger and BTB domain containing 16	168
-0.990499260646665	8.5137269235261	1117.64223380407	3.33723694210184e-23	1.81078182448759e-21	102098	Arhgef18	rho/rac guanine nucleotide exchange factor (GEF) 18	137.5
-3.17002272687797	2.97521873950852	1112.63455294636	3.5371239154429e-23	1.91082259940834e-21	16069	Jchain	immunoglobulin joining chain	151.5
-1.58315180933056	6.53894045857919	1111.45216207392	3.58617546156408e-23	1.92886127336615e-21	22165	Txk	TXK tyrosine kinase	101
-2.37133407176032	4.34742459248897	1109.6871753174	3.66076208741768e-23	1.96041767959668e-21	54613	St3gal6	ST3 beta-galactoside alpha-2,3-sialyltransferase 6	153
-2.74374154118112	3.07236222253922	1108.77459868031	3.6999795189023e-23	1.96433826441033e-21	68732	Carmil1	capping protein regulator and myosin 1 linker 1	96.5
-3.3158808375364	3.21475707934155	1102.79167030243	3.96855308364865e-23	2.08002843962981e-21	19885	Rorc	RAR-related orphan receptor gamma	133
-1.12300244207936	8.4241426423627	1098.96476726607	4.15128859901549e-23	2.16658566415567e-21	320790	Chd7	chromodomain helicase DNA binding protein 7	160.5
-0.973051343043062	9.08085281060431	1092.7604855401	4.46705125374311e-23	2.32154726971957e-21	17444	Grap2	GRB2-related adaptor protein 2	145
-1.13796477472049	7.14097406644704	1091.04576855579	4.5588086939609e-23	2.35927927241665e-21	238871	Pde4d	phosphodiesterase 4D, cAMP specific	123
-1.31800137602522	8.61400943486232	1231.46727004184	5.63049356326453e-23	2.88961621744705e-21	20345	Selplg	selectin, platelet (p-selectin) ligand	1302
-4.42647322733344	3.26803436885129	1064.62649029499	6.2610364311304e-23	3.19988322498893e-21	16643	Klrd1	killer cell lectin-like receptor, subfamily D, member 1	98.5
-0.944376189670547	7.66797554788642	1060.6207521017	6.57400497524613e-23	3.34595120992176e-21	67647	4930523C07Rik	RIKEN cDNA 4930523C07 gene	865
-1.32641932271077	6.83569368891431	1059.77679508896	6.64206532451242e-23	3.36667977786088e-21	13732	Emp3	epithelial membrane protein 3	163
-1.11178857368911	6.84354394617714	1056.2062155722	6.93851262385852e-23	3.4918447988615e-21	20200	S100a6	S100 calcium binding protein A6 (calcyclin)	224
-0.834410906499254	11.0474298807109	1056.12168589536	6.94570086645341e-23	3.4918447988615e-21	192176	Flna	filamin, alpha	155
-2.0957636611929	3.97483024955047	1055.30301432593	7.01573500619768e-23	3.51271577525759e-21	218865	Chdh	choline dehydrogenase	147.5
-1.65005582276264	5.22294552964946	1050.84063612717	7.4110687659071e-23	3.66594915621196e-21	12773	Ccr4	chemokine (C-C motif) receptor 4	1393.5
-5.07272080002334	1.68798607363148	1048.23634095645	7.65280986070348e-23	3.77038636217139e-21	226419	Dyrk3	dual-specificity tyrosine-(Y)-phosphorylation regulated kinase 3	155
-3.36731776422489	2.50147183311047	1036.03715504347	8.90375512857591e-23	4.33468584658772e-21	12777	Ccr10	chemokine (C-C motif) receptor 10	862.5
-4.45401991486379	2.27871845694219	1014.24618196068	1.17199831168626e-22	5.59515628102315e-21	240047	Mmp25	matrix metallopeptidase 25	177
-2.09328288856288	4.1908434378282	1012.76773010758	1.19430476246704e-22	5.67963388390212e-21	12526	Cd8b1	CD8 antigen, beta chain 1	93
-2.08885022875052	5.80384138617008	1003.34758495449	1.34760497485601e-22	6.38401941357748e-21	246728	Oas2	2'-5' oligoadenylate synthetase 2	213.5
-0.927857757149002	7.49597028877589	1000.85851860999	1.39155668011594e-22	6.56697457049352e-21	14667	Gm2a	GM2 ganglioside activator protein	221.5
-3.28800137998378	3.92829035718466	1063.57203297034	1.44328167597965e-22	6.78507648971045e-21	18793	Plaur	plasminogen activator, urokinase receptor	144
-1.46943329763192	5.56649202351411	994.553615310927	1.50993747091972e-22	7.07144480202214e-21	83671	Sytl2	synaptotagmin-like 2	117.5
-2.239629880121	4.93547386090214	994.010475687601	1.52063073649848e-22	7.0816278719879e-21	237847	Rtn4rl1	reticulon 4 receptor-like 1	1654
-6.04278868248467	2.12865257624211	993.859843454279	1.52361077054217e-22	7.0816278719879e-21	171283	Havcr1	hepatitis A virus cellular receptor 1	90.5
-0.78512826986306	9.42742247668789	991.417817991876	1.57280913139458e-22	7.28281581631093e-21	78781	Zc3hav1	zinc finger CCCH type, antiviral 1	136
-3.49969595102529	3.487909140446	1144.61044576154	1.68799992791462e-22	7.75787131049416e-21	17079	Cd180	CD180 antigen	232
-2.77473800802074	3.42475189388979	982.355733750605	1.77086304058866e-22	8.07841484108539e-21	14159	Fes	feline sarcoma oncogene	123
-3.97817368710772	2.42709316996658	975.058678304455	1.94984111777507e-22	8.76503395899107e-21	67484	Eepd1	endonuclease/exonuclease/phosphatase family domain containing 1	167
-0.972163173796428	7.28081805600797	969.779641159137	2.09141485245865e-22	9.36725699553933e-21	17101	Lyst	lysosomal trafficking regulator	161
-1.12663745377955	6.61375136005814	969.281302249335	2.10533949536693e-22	9.39545890015741e-21	64209	Herpud1	homocysteine-inducible, endoplasmic reticulum stress-inducible, ubiquitin-like domain member 1	127
-3.03919322919868	2.97721163604797	958.019923897746	2.44813735035869e-22	1.08077805535369e-20	98402	Sh3bp4	SH3-domain binding protein 4	217
-2.70897466520913	3.0165255130064	952.65557144914	2.63213037127969e-22	1.15785534939471e-20	17084	Ly86	lymphocyte antigen 86	129
-1.26387792250703	6.26051181588376	952.170567652058	2.64948412902817e-22	1.16134149527545e-20	72310	Nkg7	natural killer cell group 7 sequence	177.5
-1.77871228813565	5.46532416754308	950.794829671386	2.69938194516183e-22	1.17901728434604e-20	76024	Gm11346	X-linked lymphocyte-regulated 5 pseudogene	557.5
-3.13354374055011	2.74802916721921	947.394005265694	2.82711905531785e-22	1.22181141769649e-20	12525	Cd8a	CD8 antigen, alpha chain	111
-3.41272268006173	5.4538127863411	2232.50207432484	3.19858971203527e-22	1.37751851339645e-20	12772	Ccr2	chemokine (C-C motif) receptor 2	97
-2.89368801125697	5.62018685488412	1734.6850718496	3.73040418861169e-22	1.58987503083495e-20	380711	Rap1gap2	RAP1 GTPase activating protein 2	101
-1.37821215859216	5.84880517684019	926.871336030915	3.74997118237822e-22	1.59270327770181e-20	54390	Sit1	suppression inducing transmembrane adaptor 1	139
-1.55743643162214	5.30741131374681	917.192644396989	4.29345758906638e-22	1.81104510700447e-20	224132	Dirc2	disrupted in renal carcinoma 2 (human)	130
-0.824678934191364	8.68361188763544	901.787381657791	5.34097425366808e-22	2.22999253838745e-20	27360	Add3	adducin 3 (gamma)	141.5
-2.4820644771016	3.60551954524563	897.278947136441	5.69726212599226e-22	2.37071545965698e-20	50905	Il17rb	interleukin 17 receptor B	127
-4.64641687016163	2.42022993586175	896.40593469693	5.76916288959276e-22	2.39132773002968e-20	23936	Lynx1	Ly6/neurotoxin 1	142.5
-2.31950963215257	8.84514242783234	2609.57778998513	5.78562688600183e-22	2.39132773002968e-20	16197	Il7r	interleukin 7 receptor	158
-1.70460602254913	4.618474836119	895.487946138508	5.84582171891319e-22	2.40812662581451e-20	71887	Ppm1j	protein phosphatase 1J	120
-1.991083633185	4.04749314298869	892.762903599414	6.07990728989427e-22	2.49620726965426e-20	83490	Pik3ap1	phosphoinositide-3-kinase adaptor protein 1	137
-1.43669822574694	6.20697830974868	892.656439783595	6.20788052991231e-22	2.53186968499768e-20	100494	Zfand2a	zinc finger, AN1-type domain 2A	142
-2.39115934971243	3.2068238245494	887.572647298924	6.55411931672844e-22	2.66426031762852e-20	16411	Itgax	integrin alpha X	122
-4.37285636999046	2.85130133021502	884.695872574372	6.83396823249605e-22	2.76888114209388e-20	140795	P2ry14	purinergic receptor P2Y, G-protein coupled, 14	272.5
-6.305028649004	1.7105898870322	883.086874611955	6.99607123346608e-22	2.82526588139678e-20	15476	Hs3st1	heparan sulfate (glucosamine) 3-O-sulfotransferase 1	842.5
-0.909823590948839	7.88327440603162	881.101440695747	7.20182136846337e-22	2.89885077762625e-20	13723	Emb	embigin	128
-2.64102270339399	3.54412791181663	878.337896918953	7.49911191621507e-22	2.99891433350718e-20	16963	Xcl1	chemokine (C motif) ligand 1	115
-1.54777594582229	5.29252789190164	877.900648707843	7.54734644612003e-22	3.0084357986039e-20	217344	Rhbdf2	rhomboid 5 homolog 2	127
-1.02296252132566	6.27385676649979	877.144970903248	7.63149659161972e-22	3.0321659199671e-20	19108	Prkx	protein kinase, X-linked	149
-5.31971230979924	2.10762186873539	1085.28533457338	8.31361520004361e-22	3.2888393966074e-20	387565	Cd300c	CD300C molecule	135
-1.18968871770963	6.68201361609399	871.190949962524	8.33090762151099e-22	3.2888393966074e-20	100033459	Ifi208	interferon activated gene 208	287
-1.19703467683501	6.38623783688422	864.782537237925	9.16146338350402e-22	3.60516755573863e-20	319565	Syne2	spectrin repeat containing, nuclear envelope 2	157
-5.28760948190628	1.58224475731426	855.024888179092	1.06018524598552e-21	4.11933806776139e-20	72754	Arhgef10l	Rho guanine nucleotide exchange factor (GEF) 10-like	123
-5.52162808111532	1.8548300757158	854.604114006589	1.06692092496115e-21	4.13247328073789e-20	12562	Cdh5	cadherin 5	176.5
-1.2127504495224	6.50548201753727	853.210350218709	1.08956277360424e-21	4.20694190673461e-20	105670	Rcbtb2	regulator of chromosome condensation (RCC1) and BTB (POZ) domain containing protein 2	135.5
-1.49127276922273	7.31739606404002	1177.04053536718	1.1559740908741e-21	4.43555541348794e-20	12399	Runx3	runt related transcription factor 3	213
-2.04957188489667	4.11708160925957	848.72383668172	1.16602555837628e-21	4.46022882065858e-20	50918	Myadm	myeloid-associated differentiation marker	250.5
-2.26538336338939	4.97061775889475	847.5981109564	1.186103662902e-21	4.5229841535492e-20	217310	Hid1	HID1 domain containing	145.5
-4.86443348818562	1.67435678256521	843.027150234443	1.27153335291632e-21	4.80413383677005e-20	109270	Prr5	proline rich 5 (renal)	120
-1.01615475185628	6.32928580823448	839.740841662956	1.33703327877899e-21	5.02080454107343e-20	208449	Sgms1	sphingomyelin synthase 1	154
-3.46229989934361	2.8966693182403	837.13220127668	1.39160953521583e-21	5.2098646338156e-20	15442	Hpse	heparanase	136
-3.20772072645623	2.75579067657731	836.313779522611	1.40922203969702e-21	5.2598145039237e-20	16590	Kit	KIT proto-oncogene receptor tyrosine kinase	128
-1.09635974551677	6.68534721577323	828.899185820905	1.58015998777807e-21	5.82719478127621e-20	14256	Flt3l	FMS-like tyrosine kinase 3 ligand	121.5
-2.848013841677	3.02291513842259	822.256373484017	1.75232647969024e-21	6.42363251498353e-20	81897	Tlr9	toll-like receptor 9	1735.5
-5.0193448248271	1.74021235406215	819.708110871097	1.82363543199848e-21	6.6651981056158e-20	16542	Kdr	kinase insert domain protein receptor	127
-3.32218129107937	2.437682514014	819.096373880569	1.84121439384639e-21	6.70953777781242e-20	212937	Tifab	TRAF-interacting protein with forkhead-associated domain, family member B	283.5
-0.737402277167265	8.72348438251102	816.872113653266	1.90668320726415e-21	6.92761565305976e-20	67887	Saraf	store-operated calcium entry-associated regulatory factor	226.5
-2.14614010489444	5.13511285014305	815.787931952969	1.93949870889035e-21	7.02611929335368e-20	241633	Atp8b4	ATPase, class I, type 8B, member 4	115
-5.72077180664368	1.9294483332892	810.237464010946	2.11728879211119e-21	7.62533510305075e-20	80782	Klrb1b	killer cell lectin-like receptor subfamily B member 1B	135.5
-2.24414021079056	4.01147493248707	848.074177392547	2.51159077582809e-21	8.96674306836945e-20	17082	Il1rl1	interleukin 1 receptor-like 1	168
-5.09171416998435	1.72790839762309	797.86403998788	2.579957134402e-21	9.15773257188167e-20	53623	Gria3	glutamate receptor, ionotropic, AMPA3 (alpha 3)	188
-1.93529925768068	4.10636690594635	796.972693582124	2.61725073316762e-21	9.26341301161656e-20	68867	Rnf122	ring finger protein 122	118.5
-2.35183006314971	2.82104584115937	795.27057942869	2.69008710105553e-21	9.49392631051605e-20	71409	Fmnl2	formin-like 2	109
-1.86607613174685	4.47857471903852	790.815626389305	2.89124360137225e-21	1.01457115208268e-19	78943	Ern1	endoplasmic reticulum (ER) to nucleus signalling 1	123.5
-1.1128164922251	6.3390900321787	789.668418051073	2.9456235208341e-21	1.03071718483277e-19	105245	Txndc5	thioredoxin domain containing 5	135.5
-1.98326370770473	3.980159429525	785.064876487013	3.17516399265324e-21	1.09855322745814e-19	68813	Dock5	dedicator of cytokinesis 5	101
-0.781503761062605	8.12483760173292	781.148449122409	3.38561035206366e-21	1.16482018732872e-19	15975	Ifnar1	interferon (alpha and beta) receptor 1	148
-4.81822644859852	1.64775824332838	777.510473708672	3.59457632103711e-21	1.22984434850595e-19	11937	Atp2a1	ATPase, Ca++ transporting, cardiac muscle, fast twitch 1	126
-0.890794724468168	7.49078653204747	775.746341841972	3.70086569860256e-21	1.26270257090548e-19	12531	Cdc25b	cell division cycle 25B	122
-0.906909205817227	7.46641399311237	775.468538673352	3.71790922738351e-21	1.2650134793835e-19	12334	Capn2	calpain 2	84
-4.00410472203237	2.02618965266118	774.200230480021	3.79680093157095e-21	1.28829744005949e-19	72735	Eldr	Egfr long non-coding downstream RNA	187.5
-3.47157224934371	1.94921210901373	769.463134058875	4.1077647951961e-21	1.38617367075152e-19	433638	I830077J02Rik	RIKEN cDNA I830077J02 gene	76.5
-0.848771107706672	8.49050248115313	769.034577235355	4.13721905214855e-21	1.3922985536971e-19	227333	Dgkd	diacylglycerol kinase, delta	113
-5.25148830602588	1.98903677213998	768.570563631043	4.16936651661804e-21	1.39879802713278e-19	98365	Slamf9	SLAM family member 9	307.5
-1.27998220422632	5.72315678416569	763.788724958817	4.51676091422881e-21	1.50766786397171e-19	71592	Pogk	pogo transposable element with KRAB domain	130.5
-2.49686735842763	3.06331100203036	757.123445865746	5.05390358728946e-21	1.67786874621683e-19	232413	Clec12a	C-type lectin domain family 12, member a	170.5
-0.733336306472574	10.1652065036235	756.842120174817	5.07803639682043e-21	1.68134877149562e-19	16412	Itgb1	integrin beta 1 (fibronectin receptor beta)	185.5
-3.3402338231732	2.18787365660981	754.219658406053	5.30905402947814e-21	1.74843899682038e-19	243958	Siglecg	sialic acid binding Ig-like lectin G	185
-1.11697206386218	6.2932533441125	753.578063978414	5.36727776443588e-21	1.76290027265485e-19	54132	Pdlim1	PDZ and LIM domain 1 (elfin)	152
-4.91775204758708	1.50468057640732	753.224439785015	5.3996618772554e-21	1.76495910563077e-19	327957	Scimp	SLP adaptor and CSK interacting membrane protein	86
-2.33614896897149	3.39977040093096	753.196766966247	5.40220494294714e-21	1.76495910563077e-19	108115	Slco4a1	solute carrier organic anion transporter family, member 4a1	160.5
-4.5035534788715	2.89637886517192	746.214723424469	6.086940143814e-21	1.97296951977255e-19	192734	Lrrc75b	leucine rich repeat containing 75B	252
-4.22535681237877	3.1656053276549	789.640446707928	6.16254200546042e-21	1.98701648903812e-19	14598	Ggt1	gamma-glutamyltransferase 1	144
-1.11036830383733	6.67984333777054	744.416054658167	6.27807614941169e-21	2.0110372943002e-19	12006	Axin2	axin 2	195
-2.57545204379349	4.21881119864666	739.296788699122	6.85828725844273e-21	2.18843326845179e-19	207592	Tbc1d16	TBC1 domain family, member 16	166.5
-1.93935349190122	3.59145017256509	734.270102638763	7.48447537530587e-21	2.37593513395986e-19	14939	Gzmb	granzyme B	240
-1.14838112827923	5.86758880364556	732.228725715227	7.75609530669038e-21	2.45583099980734e-19	269589	Sytl1	synaptotagmin-like 1	101
-1.33818649884378	5.81442427312702	728.7513420902	8.24350401418536e-21	2.60346766519798e-19	19055	Ppp3ca	protein phosphatase 3, catalytic subunit, alpha isoform	118.5
-1.01805299782114	5.75390193227106	715.484957520022	1.04285645171376e-20	3.24365225145412e-19	102442	Dennd4a	DENN/MADD domain containing 4A	142
-0.747512238573512	8.34167443795958	715.202492476546	1.04813812170228e-20	3.25186832367935e-19	12763	Cmah	cytidine monophospho-N-acetylneuraminic acid hydroxylase	136
-4.47962530902748	1.81767212292217	712.802397388713	1.09419456235938e-20	3.38622975491972e-19	60527	Fads3	fatty acid desaturase 3	106.5
-0.67010771600254	10.0516320829239	710.791128464453	1.13446682648872e-20	3.50206213079237e-19	94176	Dock2	dedicator of cyto-kinesis 2	101
-0.748790685907353	7.98733201344726	710.399053543198	1.14250156027806e-20	3.5180479294862e-19	14595	B4galt1	UDP-Gal:betaGlcNAc beta 1,4- galactosyltransferase, polypeptide 1	212
-1.37055565729397	4.47404994491671	706.599702026956	1.22360900633222e-20	3.73974990843523e-19	70574	Cpm	carboxypeptidase M	163
-1.39662482147396	4.68081983960593	702.36176743016	1.32144721225008e-20	4.00893234317347e-19	16911	Lmo4	LIM domain only 4	239
-3.24150667266803	2.333422172652	700.652103773222	1.36327037611776e-20	4.12565140605464e-19	23921	Sh2b2	SH2B adaptor protein 2	209
-0.714292816517262	8.02378500259647	700.195620955108	1.37467647037162e-20	4.1485566654632e-19	20194	S100a10	S100 calcium binding protein A10 (calpactin)	152
-1.44282381864412	4.92560016067873	700.080250298951	1.37757544546111e-20	4.1485566654632e-19	66148	Dnajc15	DnaJ heat shock protein family (Hsp40) member C15	75.5
-1.76509398556829	4.37056326538964	697.113120537869	1.45443717869635e-20	4.35871112652139e-19	12774	Ccr5	chemokine (C-C motif) receptor 5	1463
-0.890170320061308	6.78669554550926	696.567579527347	1.4690645517793e-20	4.39186118550137e-19	20393	Sgk1	serum/glucocorticoid regulated kinase 1	124
-0.830806915923223	7.13513158915796	695.191656513216	1.50666401565258e-20	4.49336093965929e-19	63986	Gmfg	glia maturation factor, gamma	90
-2.39193259169723	3.36947753004791	693.89185344766	1.54313534589486e-20	4.59101402304034e-19	217166	Nr1d1	nuclear receptor subfamily 1, group D, member 1	276.5
-5.14212374585462	1.88341439066635	693.650369504618	1.55001516505921e-20	4.60037031036969e-19	69816	Mzb1	marginal zone B and B1 cell-specific protein 1	166.5
-2.60236866891599	3.18758503490087	688.041883912659	1.7194461816119e-20	5.07875746256926e-19	65963	Tmem176b	transmembrane protein 176B	191
-1.3939842030267	4.82449979123331	686.002310479753	1.78591267085138e-20	5.24990128087742e-19	13730	Emp1	epithelial membrane protein 1	141
-0.748652253565669	8.19055085157033	684.980406920695	1.82024938850977e-20	5.32541846039783e-19	16172	Il17ra	interleukin 17 receptor A	108
-2.01508932457278	4.71657845740519	759.952977048627	1.84198661831257e-20	5.3762438809848e-19	18600	Padi2	peptidyl arginine deiminase, type II	122
-2.45180526577564	2.82525840810454	678.932270346495	2.03857066821852e-20	5.92195163218101e-19	53321	Cntnap1	contactin associated protein-like 1	178.5
-0.757405394506372	9.47577657753031	676.533188673663	2.1328324325102e-20	6.1811993108772e-19	21838	Thy1	thymus cell antigen 1, theta	216
-2.77111184360212	3.2546355830217	729.151873131771	2.15637962670127e-20	6.23477179861022e-19	234779	Plcg2	phospholipase C, gamma 2	115
-1.00849851774162	6.47478186414983	671.129124293109	2.36278090098666e-20	6.78376978029201e-19	319493	A430078G23Rik	RIKEN cDNA A430078G23 gene	129
-3.17670042329666	2.83274090327198	665.824489762859	2.61462122404237e-20	7.45469667049303e-19	66058	Tmem176a	transmembrane protein 176A	111
-2.47973682558003	3.2303263854145	663.443831801744	2.73689867331614e-20	7.74951286419193e-19	59126	Nek6	NIMA (never in mitosis gene a)-related expressed kinase 6	109
-1.94051857350505	4.11813549441249	660.931446972913	2.87264211327561e-20	8.1152139700036e-19	16854	Lgals3	lectin, galactose binding, soluble 3	120
-1.86828452465557	4.30023626732905	712.385902060893	3.44930786814156e-20	9.61201923346145e-19	20963	Syk	spleen tyrosine kinase	161
-1.00365542168052	6.16274135315437	651.136705973903	3.47521763380903e-20	9.6623601795995e-19	57765	Tbx21	T-box 21	157
-0.879339729983306	8.57324571746734	648.772214648252	3.6402031068737e-20	1.00755913859244e-18	235627	Nbeal2	neurobeachin-like 2	132
-0.850206343280338	7.60999093652141	644.480048518452	3.9616185702613e-20	1.09161646375634e-18	16423	Cd47	CD47 antigen (Rh-related antigen, integrin-associated signal transducer)	93
-0.839778125582074	7.62700185456842	644.126211629775	3.9894451784872e-20	1.09683027373721e-18	72318	Cyth4	cytohesin 4	112
-0.790602349091115	7.51060784741589	642.779387295464	4.09730124117342e-20	1.1239745966043e-18	239743	Klhl6	kelch-like 6	238
-1.84692691554206	5.85809652151619	859.898791814918	4.34269860017342e-20	1.18864485907413e-18	56437	Rrad	Ras-related associated with diabetes	205
-4.13622037014636	2.79050321292125	763.331232407756	4.42512664463166e-20	1.20852072908932e-18	100042480	Nhsl2	NHS-like 2	174.5
-1.04046530531977	6.5303070418161	637.864432572831	4.51830307924657e-20	1.23123758909469e-18	107029	Me2	malic enzyme 2, NAD(+)-dependent, mitochondrial	112
-0.976462335475466	6.96384366922867	635.093035116281	4.77601985287447e-20	1.29573208211134e-18	268567	Tmem229b	transmembrane protein 229B	305
-1.60358151965419	4.03924524302053	629.07901313475	5.39129836931899e-20	1.44672379117433e-18	21933	Tnfrsf10b	tumor necrosis factor receptor superfamily, member 10b	110
-1.70246350429705	4.4893515253178	622.199001279483	6.20147392251005e-20	1.65691007166066e-18	14727	Lilr4b	leukocyte immunoglobulin-like receptor, subfamily B, member 4B	129.5
-1.49642028028862	4.93878491429644	619.656758013513	6.53319091287273e-20	1.73799810958647e-18	212943	Fam46a	family with sequence similarity 46, member A	342
-1.93741110022831	3.75012004276213	617.965698222977	6.76438303441772e-20	1.79562297058024e-18	244871	Zc3h12c	zinc finger CCCH type containing 12C	187.5
-0.809950682525275	7.51817148380407	616.158140475119	7.02126599487412e-20	1.85581401843057e-18	12445	Ccnd3	cyclin D3	216
-1.58890104590115	4.59832905247891	611.024643933468	7.80975355831962e-20	2.04665392718772e-18	102278	Cpne7	copine VII	90
-1.58943696412127	5.06445678196361	608.479530067334	8.2355364280526e-20	2.14661133003849e-18	66922	Rras2	related RAS viral (r-ras) oncogene 2	114
-1.06566859145237	6.36949734015738	608.433509309596	8.24346154995703e-20	2.14661133003849e-18	85030	Tnfrsf25	tumor necrosis factor receptor superfamily, member 25	139
-0.663816901057707	9.02446748929308	606.444374667986	8.59396853370503e-20	2.22846127220305e-18	66961	Neat1	nuclear paraspeckle assembly transcript 1 (non-protein coding)	11977
-3.21589389214759	2.66844057344508	604.250055405598	8.99931558406489e-20	2.32378553561692e-18	71918	Zcchc24	zinc finger, CCHC domain containing 24	223.5
-4.23087842493847	1.66576976762454	603.521105784309	9.13848305486588e-20	2.34986838803305e-18	70789	Kynu	kynureninase (L-kynurenine hydrolase)	92.5
-0.732703101228886	7.05713558822368	599.824896851108	9.88068527572801e-20	2.5301538574042e-18	12506	Cd48	CD48 antigen	285
-0.825147823347863	6.59787606976813	599.444210713638	9.96073223413464e-20	2.54535972879329e-18	20409	Ostf1	osteoclast stimulating factor 1	71.5
-3.18999291134757	2.47978443868394	598.059251437407	1.02578841356834e-19	2.61046196072754e-18	56743	Lat2	linker for activation of T cells family, member 2	60
-1.12598039634068	5.34548000486317	596.418312909596	1.06223516888033e-19	2.69763929383484e-18	20196	S100a13	S100 calcium binding protein A13	211
-1.34468669059578	4.56493763746457	592.902594460611	1.14509723136116e-19	2.88795600407257e-18	74617	Scpep1	serine carboxypeptidase 1	129
-0.82935825329412	7.54871529340339	592.843261872458	1.14655393845213e-19	2.88795600407257e-18	16599	Klf3	Kruppel-like factor 3 (basic)	215
-0.69672373830157	7.46582498943838	591.65153665267	1.17623866749567e-19	2.95667993215186e-18	321019	Gpr183	G protein-coupled receptor 183	1471
-4.29861620248958	1.19645914777164	591.413666783856	1.18226214617514e-19	2.96576840212611e-18	74596	Cds1	CDP-diacylglycerol synthase 1	104
-1.41355909207523	4.66187064743237	590.505025649073	1.20557849447795e-19	3.01811185294408e-18	207521	Dtx4	deltex 4, E3 ubiquitin ligase	162
-2.25318678899331	3.9199252885754	589.705293421817	1.22650958986711e-19	3.05808069198243e-18	50723	Icosl	icos ligand	168
-2.56687780667995	2.70503403828077	588.660891076668	1.25443479291881e-19	3.11509543233488e-18	16162	Il12rb2	interleukin 12 receptor, beta 2	138
-1.01637445675177	6.80650784062636	586.27190481514	1.32091592506321e-19	3.26046522024119e-18	19401	Rara	retinoic acid receptor, alpha	162
-2.01793561961435	2.73623497532252	585.966862845023	1.32967383141683e-19	3.27551851631221e-18	26382	Fgd2	FYVE, RhoGEF and PH domain containing 2	147
-1.16660435476419	5.62273879314999	584.891864199262	1.36103885992852e-19	3.3460909456566e-18	227753	Gsn	gelsolin	142
-3.36666277209504	1.87426191507334	579.043195137254	1.54622769138532e-19	3.79380208661215e-18	50769	Atp8a2	ATPase, aminophospholipid transporter-like, class I, type 8A, member 2	90.5
-4.56798059774876	1.72796504283349	576.731453882268	1.62674661012438e-19	3.96765108849545e-18	13388	Dll1	delta like canonical Notch ligand 1	217
-0.820534725041735	8.23416703583327	575.837033024044	1.6590996776709e-19	4.0385633853503e-18	108723	Card11	caspase recruitment domain family, member 11	138
-1.69874681057427	5.65160670637973	838.179401565251	1.82313073065193e-19	4.42037425382675e-18	56089	Ramp3	receptor (calcitonin) activity modifying protein 3	133
-0.796085992332585	6.86611303626875	567.306637897347	2.00487085044528e-19	4.85147235067477e-18	75089	Uhrf1bp1l	UHRF1 (ICBP90) binding protein 1-like	171
-1.44246367443564	4.1269507788033	566.740477304906	2.03041454186996e-19	4.90365017886516e-18	14191	Fgr	FGR proto-oncogene, Src family tyrosine kinase	150
-0.754260921636382	8.23996107188916	564.942310642898	2.11389142611214e-19	5.08531263582486e-18	16498	Kcnab2	potassium voltage-gated channel, shaker-related subfamily, beta member 2	86.5
-1.58701445984712	4.41349191373082	563.162835865073	2.20014492791753e-19	5.26197768488549e-18	14049	Eya2	EYA transcriptional coactivator and phosphatase 2	116
-5.9535893567471	0.763030549923133	562.503141945629	2.23307646171585e-19	5.33038813545622e-18	12821	Col17a1	collagen, type XVII, alpha 1	64.5
-1.09028425704299	5.76702127367878	560.404762956135	2.34139972967807e-19	5.57814709292937e-18	216190	Appl2	adaptor protein, phosphotyrosine interaction, PH domain and leucine zipper containing 2	88
-0.752279003193658	7.08166291396179	559.079790749852	2.41269950767325e-19	5.73691502625704e-18	231287	Atp10d	ATPase, class V, type 10D	189
-2.463599116808	2.8634387391687	558.39450229349	2.45048960099557e-19	5.81554535943399e-18	227737	Fam129b	family with sequence similarity 129, member B	130
-6.20914201299053	1.31288625535197	557.369126242037	2.5082275513582e-19	5.94112283655364e-18	58227	Fam184b	family with sequence similarity 184, member B	143
-3.41916819175402	1.61713086289041	556.935534535793	2.53308133745657e-19	5.9884765515264e-18	18752	Prkcg	protein kinase C, gamma	122
-2.4407871458388	2.80493618842069	556.204321303433	2.575596979534e-19	6.07732337105752e-18	320706	Soga1	suppressor of glucose, autophagy associated 1	168
-0.91376969306338	6.24933830046874	554.280050368678	2.69119242914888e-19	6.33793826956536e-18	227541	Camk1d	calcium/calmodulin-dependent protein kinase ID	118
-0.585431044654006	8.92509476960337	553.344704659762	2.74938522272225e-19	6.45031957871808e-18	210293	Dock10	dedicator of cytokinesis 10	115
-1.20868567833481	5.66884971431822	550.837753763744	2.91213509306227e-19	6.80621782566375e-18	60525	Acss2	acyl-CoA synthetase short-chain family member 2	112
-3.36319168358654	2.16326517154702	548.783301753232	3.05323671668398e-19	7.1090201586761e-18	224454	Zdhhc14	zinc finger, DHHC domain containing 14	138
-6.63201891798075	1.44208420018216	659.673750245792	3.13422919627458e-19	7.28383037934227e-18	12805	Cntn1	contactin 1	150.5
-3.16732657279722	2.50263332640567	547.248387922176	3.16344993923146e-19	7.3378932017917e-18	71398	5430427O19Rik	RIKEN cDNA 5430427O19 gene	1917.5
-1.2371147546147	5.56488218650864	546.510599619004	3.21794210108634e-19	7.45026181561662e-18	29876	Clic4	chloride intracellular channel 4 (mitochondrial)	154
-6.30777195253083	1.16733869540519	539.116253867856	3.82339567544949e-19	8.80238589430119e-18	74090	Paqr5	progestin and adipoQ receptor family member V	135
-1.09119873446508	5.3521476405209	539.023081770185	3.83176526225819e-19	8.80519640582726e-18	94180	Acsbg1	acyl-CoA synthetase bubblegum family member 1	179.5
-3.44229751725353	2.25669853680941	538.33792042407	3.89392141063037e-19	8.93136499343283e-18	18483	Palm	paralemmin	131
-4.98632678322007	0.889302387358574	533.018127142918	4.41506389881615e-19	1.00704337114294e-17	54485	Dll4	delta like canonical Notch ligand 4	220
-3.24733788706851	5.09590576144422	527.859062868568	4.99272028727345e-19	1.12628820106863e-17	30794	Pdlim4	PDZ and LIM domain 4	164
-1.26989838350624	5.81268242867282	527.486132758619	5.03751811136298e-19	1.13431646394256e-17	80290	Gpr146	G protein-coupled receptor 146	2070
-3.95162860178596	1.90518123457394	527.362179473563	5.05250343074799e-19	1.13561468533801e-17	66895	Pxdc1	PX domain containing 1	118
-1.78703721577309	4.61850288750455	526.46892751715	5.16192104035105e-19	1.15598875370916e-17	12305	Ddr1	discoidin domain receptor family, member 1	156
-3.32149105926384	1.47847523165153	525.077730006328	5.33744090340696e-19	1.19096484795767e-17	12489	Cd33	CD33 antigen	114
-1.42313796190605	4.91197134166596	524.878275612736	5.36312660431677e-19	1.19453219503381e-17	70974	Pgm2l1	phosphoglucomutase 2-like 1	151
-0.839141770575531	7.11894823593748	522.760701043383	5.64417594423937e-19	1.2548612834873e-17	53859	Map3k14	mitogen-activated protein kinase kinase kinase 14	141.5
-2.01648268355539	3.75274184270921	519.275245294993	6.14185305678022e-19	1.35815447217885e-17	13819	Epas1	endothelial PAS domain protein 1	163
-0.898570596397943	6.5853267542704	517.182829807522	6.46314253664086e-19	1.42154511828224e-17	12306	Anxa2	annexin A2	94
-1.81024786148877	4.01358989530804	515.789604164361	6.68706941153539e-19	1.46817529308166e-17	11501	Adam8	a disintegrin and metallopeptidase domain 8	94
-0.911818058200851	6.40815722037085	515.540675294053	6.72795002810451e-19	1.47452242875735e-17	246727	Oas3	2'-5' oligoadenylate synthetase 3	222.5
-1.34841055211795	4.82660020515539	512.291899450044	7.28685199650433e-19	1.59417683909314e-17	218294	Cdc14b	CDC14 cell division cycle 14B	98
-0.674535761909325	6.96948487353222	508.757542541072	7.952107538734e-19	1.73663313040047e-17	97165	Hmgb2	high mobility group box 2	174
-3.47181814654438	1.51700679861476	502.435932497377	9.31058044785506e-19	2.01190209431984e-17	19204	Ptafr	platelet-activating factor receptor	1820
-0.760584419966307	7.78219369240464	502.075504699765	9.39521367547374e-19	2.02663479581103e-17	22793	Zyx	zyxin	203
-2.9088559852703	1.93064644902891	502.003592704279	9.41219836508958e-19	2.02674907802112e-17	16909	Lmo2	LIM domain only 2	216
-6.78694014113342	0.828798042575536	497.389726821915	1.05741036246753e-18	2.26901105130881e-17	624860	Gm12253	predicted gene 12253	121
-0.766112434357649	6.99681355931199	495.604713640354	1.10642272921839e-18	2.36593902010119e-17	14247	Fli1	Friend leukemia integration 1	155
-0.761744303507971	6.35246010960949	487.369730119891	1.36641633696225e-18	2.90175000385587e-17	329877	Dennd4c	DENN/MADD domain containing 4C	148.5
-0.989521033811332	6.21564055765122	482.676838914465	1.54340299333036e-18	3.24958883228207e-17	56380	Arid3b	AT rich interactive domain 3B (BRIGHT-like)	215
-2.3599614480955	2.21379177684708	477.959089109877	1.74642736691524e-18	3.64588913191441e-17	104086	Cyp27a1	cytochrome P450, family 27, subfamily a, polypeptide 1	198
-3.98257996575085	1.64747825557875	476.971016826754	1.79248263026083e-18	3.73570364753344e-17	14182	Fgfr1	fibroblast growth factor receptor 1	145
-1.05239791411261	5.97649853456661	476.546308897817	1.81267867720187e-18	3.77141271403639e-17	16835	Ldlr	low density lipoprotein receptor	140
-0.717414703774533	8.64917159837718	476.406350950151	1.81938757015766e-18	3.77898763939829e-17	246177	Myo1g	myosin IG	145.5
-1.08728928463346	5.74303955753404	471.551863742184	2.0694405051914e-18	4.27672797020846e-17	12581	Cdkn2d	cyclin-dependent kinase inhibitor 2D (p19, inhibits CDK4)	635
-1.26823328906992	5.44241296542576	474.645324322048	2.10279777265844e-18	4.33838528740938e-17	244745	Dpy19l1	dpy-19-like 1 (C. elegans)	93
-1.64527757882098	4.14091075137726	468.708211295003	2.2328957611024e-18	4.59261094613363e-17	14733	Gpc1	glypican 1	166
-3.07749720022026	2.84474456586474	468.385941660284	2.25227832729314e-18	4.6235520262116e-17	384059	Tlr12	toll-like receptor 12	3174
-0.889845804626563	6.4148280210373	466.770753433455	2.35218678694927e-18	4.82061308733015e-17	246710	Rhobtb2	Rho-related BTB domain containing 2	168.5
-0.852260695603707	6.55708621149137	464.916444769447	2.47279764439186e-18	5.04262393807525e-17	52398	Sept11	septin 11	175.5
-0.8463846700378	6.34466369008757	464.583783156527	2.4951303401668e-18	5.07975543798918e-17	66824	Pycard	PYD and CARD domain containing	485
-1.82173918218838	3.03894667074426	464.094547291631	2.52836939478167e-18	5.13893165602736e-17	54153	Rasa4	RAS p21 protein activator 4	130
-2.10986096691747	3.34159426526263	463.71107752773	2.55475550605165e-18	5.17548085000627e-17	223920	Soat2	sterol O-acyltransferase 2	108
-0.628671279475915	7.81470572607529	462.976441203257	2.60613580383319e-18	5.27089896482978e-17	12537	Cdk11b	cyclin-dependent kinase 11B	123
-2.93186616103827	2.37249607431085	462.742827852883	2.62270669573914e-18	5.2957177658064e-17	74103	Nebl	nebulette	108
-1.88668605033035	3.35143542269786	457.596118443916	3.01807660032369e-18	6.08159706775516e-17	12398	Cbfa2t3	core-binding factor, runt domain, alpha subunit 2, translocated to, 3 (human)	191
-0.93493626919392	5.70869962920532	457.551301036817	3.02178891407498e-18	6.08159706775516e-17	69718	Ipmk	inositol polyphosphate multikinase	173
-1.97719337649574	3.37047046442402	453.988855511604	3.33318368919492e-18	6.67312543677235e-17	12517	Cd72	CD72 antigen	130
-0.638513471769543	8.66794530619775	453.341874982824	3.39335231419313e-18	6.77405517891681e-17	226849	Ppp2r5a	protein phosphatase 2, regulatory subunit B', alpha	109
-3.70473663564657	1.5043914821606	452.841121681634	3.44072370148005e-18	6.85750709241581e-17	69784	1500009L16Rik	RIKEN cDNA 1500009L16 gene	59
-0.662144059946322	6.96805756518017	452.24827143946	3.49772881358328e-18	6.93744376761758e-17	114601	Ehbp1l1	EH domain binding protein 1-like 1	107.5
-0.700589791424167	7.70456772005566	451.232831695032	3.59774121042908e-18	7.11290184411797e-17	67972	Atp2b1	ATPase, Ca++ transporting, plasma membrane 1	198
-3.90203600602337	1.23999885818998	448.2471605421	3.91004420504278e-18	7.69329304688689e-17	107766	Haao	3-hydroxyanthranilate 3,4-dioxygenase	87
-0.785678463817883	6.44165385430453	448.088626043088	3.92742259314032e-18	7.71516173520086e-17	72141	Adpgk	ADP-dependent glucokinase	197
-1.36519913049168	6.3230697259642	682.380667345723	3.96252999261526e-18	7.7717327896564e-17	109019	Nabp1	nucleic acid binding protein 1	87.5
-1.37707651436833	3.86899283513993	446.541561830883	4.10143811955391e-18	8.01863703468977e-17	26457	Slc27a1	solute carrier family 27 (fatty acid transporter), member 1	142.5
-0.681393358360667	8.93411955498638	444.25198131983	4.37436516264435e-18	8.51169916402694e-17	26943	Serinc3	serine incorporator 3	166
-0.817521185970469	6.61475394367478	442.931929253378	4.54054757862506e-18	8.78938826527063e-17	20352	Sema4b	sema domain, immunoglobulin domain (Ig), transmembrane domain (TM) and short cytoplasmic domain, (semaphorin) 4B	151
-4.69762539979791	0.937687380649484	442.892457198607	4.54562013881415e-18	8.78938826527063e-17	12406	Serpinh1	serine (or cysteine) peptidase inhibitor, clade H, member 1	210
-0.631608224454042	9.1446341995844	442.180531692429	4.63816383955115e-18	8.9402604087248e-17	277360	Prex1	phosphatidylinositol-3,4,5-trisphosphate-dependent Rac exchange factor 1	117
-1.01632928170317	5.48345665029473	441.660891971694	4.70699072096578e-18	9.03053032868155e-17	102545	Cmtm7	CKLF-like MARVEL transmembrane domain containing 7	174
-0.632017387893339	7.67571932701597	440.389018233551	4.88012993427435e-18	9.31915665123367e-17	170707	Usp48	ubiquitin specific peptidase 48	125.5
-0.758830320430251	6.49221676410033	440.147724852894	4.91374340274669e-18	9.36882004514411e-17	12325	Camk2g	calcium/calmodulin-dependent protein kinase II gamma	76
-1.03205638753378	5.7928123896881	439.914566613138	4.94646025160723e-18	9.41662301685413e-17	229323	Gpr171	G protein-coupled receptor 171	1112.5
-2.68650032667883	2.00586071257623	439.423444522753	5.016143708627e-18	9.53454352764795e-17	18769	Pkig	protein kinase inhibitor, gamma	147
-0.686445374104854	6.91560647930686	437.237788617387	5.33931803258527e-18	1.0083066280776e-16	17127	Smad3	SMAD family member 3	145
-1.26418318833128	5.61379677128527	436.67893792193	5.42549791191289e-18	1.02116415250142e-16	268469	Zfp652	zinc finger protein 652	148
-1.34149912484453	3.9372702602752	436.594222073447	5.43869192206651e-18	1.02116415250142e-16	53322	Nucb2	nucleobindin 2	112
-0.694835228443384	7.39556550090173	433.574707599272	5.93225007959291e-18	1.11044869650982e-16	11758	Prdx6	peroxiredoxin 6	152
-0.863474977707086	9.53395248474346	565.495517661635	6.00993583810828e-18	1.12328345550804e-16	227929	Cytip	cytohesin 1 interacting protein	82
-0.600283477732054	8.20882095769896	430.534683791847	6.47816792777796e-18	1.20168063804881e-16	17931	Ppp1r12a	protein phosphatase 1, regulatory (inhibitor) subunit 12A	123.5
-1.69841322817152	4.07525698522184	429.043281842126	6.76553367625287e-18	1.25309892166025e-16	19341	Rab4a	RAB4A, member RAS oncogene family	124
-5.15235778951381	1.44657612756798	465.701145610249	7.25634629591461e-18	1.33797031926318e-16	238875	Gapt	Grb2-binding adaptor, transmembrane	89
-1.76735110856995	3.37254036768677	425.480785403195	7.50896423662196e-18	1.38041660451452e-16	22330	Vcl	vinculin	151
-1.71242620827023	4.21593451026559	424.375633715293	7.75708965902044e-18	1.423905712819e-16	69399	1700025G04Rik	RIKEN cDNA 1700025G04 gene	159
-0.707916330436524	7.6372619165873	424.035508470647	7.83521710065198e-18	1.43610668197515e-16	18708	Pik3r1	phosphoinositide-3-kinase regulatory subunit 1	143
-2.60099631386247	1.95405972298548	423.713447357445	7.90997565522488e-18	1.44765483128388e-16	75219	Dusp18	dual specificity phosphatase 18	2316
-0.986864629481178	5.52703716979793	423.247696059378	8.01944842448658e-18	1.46551255555491e-16	98388	Chst10	carbohydrate sulfotransferase 10	132
-1.13136063439977	5.42429198243781	423.006312478368	8.0768246728122e-18	1.47163090968976e-16	67266	Fam69a	family with sequence similarity 69, member A	135
-6.76222378271472	0.803055947887733	499.981521227647	8.17645561718096e-18	1.48727597679026e-16	14823	Grm8	glutamate receptor, metabotropic 8	209
-0.695198533138931	6.56918770682582	421.646083857709	8.40851158462677e-18	1.52305348805659e-16	108116	Slco3a1	solute carrier organic anion transporter family, member 3a1	221
-3.62723726927325	1.51306233296275	420.253125797619	8.76341453920305e-18	1.58268294544522e-16	18131	Notch3	notch 3	156
-0.839716150219834	5.74262922722332	417.168264175818	9.60805671177278e-18	1.71759701769093e-16	79196	Osbpl5	oxysterol binding protein-like 5	103
-0.599896507672585	7.4204155749801	415.1922487421	1.01948313646453e-17	1.81721762544626e-16	319468	Ppm1h	protein phosphatase 1H (PP2C domain containing)	152
-1.46917996255224	3.88807412761187	415.012210843566	1.0250177905586e-17	1.8244427928194e-16	24136	Zeb2	zinc finger E-box binding homeobox 2	215
-5.53535474192005	0.876776481080561	487.366553339389	1.10239525581543e-17	1.95369818214081e-16	69656	Pir	pirin	89
-1.37020011020498	4.81489250732166	411.377738298875	1.14394599367656e-17	2.01862217823985e-16	625360	BC147527	cDNA sequence BC147527	230
-0.607205866230749	7.97282876886	410.264523565727	1.18327901505388e-17	2.08504257917291e-16	27981	Rsrp1	arginine/serine rich protein 1	143
-3.47264057239339	2.41854163518225	435.88881024409	1.27619307716034e-17	2.23597014671179e-16	24064	Spry2	sprouty RTK signaling antagonist 2	1043.5
-1.00618037088221	5.87567739427823	407.48514017195	1.2879750370964e-17	2.2518435587563e-16	68738	Acss1	acyl-CoA synthetase short-chain family member 1	133
-0.638631376675315	7.28012940556473	407.453711904631	1.28921439624926e-17	2.2518435587563e-16	16438	Itpr1	inositol 1,4,5-trisphosphate receptor 1	141
-0.767590398880448	7.67729416273193	407.415129208373	1.29073764105054e-17	2.2518435587563e-16	110454	Ly6a	lymphocyte antigen 6 complex, locus A	158
-0.762877541340238	7.04687392492557	405.814505938209	1.35566794587585e-17	2.35511454010619e-16	22022	Tpst2	protein-tyrosine sulfotransferase 2	81
-0.694067116483801	7.28758785946274	405.684398875147	1.36109809560175e-17	2.36121763993334e-16	20024	Sub1	SUB1 homolog (S. cerevisiae)	109
-0.853846969250577	6.49164275011873	402.859991135448	1.48493325997093e-17	2.55803118364504e-16	15894	Icam1	intercellular adhesion molecule 1	261
-0.91639492355015	5.70749310176861	400.226921720508	1.61134225488658e-17	2.74690402099978e-16	13010	Cst3	cystatin C	322
-1.03794948359924	5.07848053724951	400.205538010667	1.61241504196058e-17	2.74690402099978e-16	16404	Itga7	integrin alpha 7	127
-0.6834470185092	6.53194328750729	395.51935655889	1.86712385570096e-17	3.1676810648304e-16	242705	E2f2	E2F transcription factor 2	176
-1.37850689507606	3.29087555107958	393.799111827497	1.97121226837692e-17	3.3350853721976e-16	50928	Klrg1	killer cell lectin-like receptor subfamily G, member 1	105
-0.585056477005484	7.52193665500368	393.675186515185	1.97894803708184e-17	3.34358065469644e-16	230073	Ddx58	DEAD (Asp-Glu-Ala-Asp) box polypeptide 58	150.5
-0.629867197763411	7.01490308719344	393.06789967048	2.01733154706031e-17	3.40376337878655e-16	13057	Cyba	cytochrome b-245, alpha polypeptide	83
-6.17103589896706	0.618873399990802	392.139647496031	2.07755727150028e-17	3.5005845298316e-16	13649	Egfr	epidermal growth factor receptor	133
-0.691743707657509	7.06585758887867	389.942797561913	2.22793333547437e-17	3.7488326356609e-16	19171	Psmb10	proteasome (prosome, macropain) subunit, beta type 10	128.5
-2.38000779396379	3.84925689454565	389.120704172001	2.28718128721982e-17	3.83803977039325e-16	12297	Cacnb3	calcium channel, voltage-dependent, beta 3 subunit	119.5
-0.734174629595031	6.19239479728818	387.932035682177	2.37586420206276e-17	3.97602165445747e-16	15483	Hsd11b1	hydroxysteroid 11-beta dehydrogenase 1	137.5
-7.37906600104931	0.971521823899161	554.214540997393	2.3966724744863e-17	4.00540228877174e-16	66211	Rpl3l	ribosomal protein L3-like	150
-0.618203867891454	6.68174019167373	387.542684739108	2.40571093158098e-17	4.01505982984863e-16	76438	Rftn1	raftlin lipid raft linker 1	172
-1.47211158220031	3.73195568749279	387.33157468608	2.42206252078148e-17	4.03688011751901e-16	233328	Lrrk1	leucine-rich repeat kinase 1	164
-0.601990741396119	7.74983222022772	386.072158571923	2.52212825444425e-17	4.19798023107971e-16	69178	Snx5	sorting nexin 5	106
-0.710297095131286	7.33455703498111	383.989402318502	2.69750006104989e-17	4.47175077415228e-16	213068	Tmem71	transmembrane protein 71	116
-0.891898359426087	5.00083647523339	383.702318979466	2.72268371113614e-17	4.50743215995482e-16	52502	Carhsp1	calcium regulated heat stable protein 1	145.5
-2.75149336745706	1.45109284354186	383.464202294285	2.74376374846598e-17	4.53623330065174e-16	93843	Pnck	pregnancy upregulated non-ubiquitously expressed CaM kinase	118.5
-1.83903315582561	3.30717294552556	382.188044456092	2.85977175457192e-17	4.72169017440514e-16	433637	Gm5547	predicted gene 5547	56
-1.49622574933806	3.90718133443468	381.869595552437	2.88953521904975e-17	4.76444515301684e-16	18105	Nqo2	N-ribosyldihydronicotinamide quinone reductase 2	114
-2.06941182979667	1.83746254941268	381.792419172203	2.89679846277019e-17	4.7700356505268e-16	72948	Tppp	tubulin polymerization promoting protein	233
-3.66713559842429	1.68881373640796	380.007836817408	3.07034583918817e-17	5.04232662683742e-16	140703	Emid1	EMI domain containing 1	90
-1.02725845470469	5.31322180148541	378.032391502987	3.27558507775002e-17	5.35795237750956e-16	11835	Ar	androgen receptor	155
-0.873492188828091	6.40802741329231	377.880111739562	3.29200768060658e-17	5.37767355464606e-16	380969	Nckap5l	NCK-associated protein 5-like	120
-2.54210976098795	5.48311378175293	377.724371603037	3.30889509889627e-17	5.39810078584177e-16	17067	Ly6c1	lymphocyte antigen 6 complex, locus C1	127.5
-1.64815278096832	3.03457605652077	377.409340264495	3.34334051349983e-17	5.44708004031448e-16	11480	Acvr2a	activin receptor IIA	144
-3.93922897985618	0.94778707499157	377.174652535065	3.36925178319544e-17	5.47537476178279e-16	18163	Ctnnd2	catenin (cadherin associated protein), delta 2	151
-3.3532468158936	2.34494015272082	442.831932338726	3.3695981727948e-17	5.47537476178279e-16	72160	Tmem163	transmembrane protein 163	116
-0.635301358900292	7.67765735497572	376.628892032593	3.43034667966482e-17	5.5594184280831e-16	15902	Id2	inhibitor of DNA binding 2	430
-2.569488158721	2.17175120664376	375.581567792965	3.55095193223258e-17	5.7473160248763e-16	16952	Anxa1	annexin A1	94
-2.65029177715544	1.65744427367133	375.298774859532	3.58429350019591e-17	5.79366706586785e-16	13805	Eng	endoglin	152
-2.78000352926811	2.03242838391526	374.877201941067	3.63462399213817e-17	5.86732158730875e-16	271221	Rubcnl	RUN and cysteine rich domain containing beclin 1 interacting protein like	136.5
-3.98042040433574	1.36821881985966	372.677229111309	3.90990396113953e-17	6.28698264874094e-16	66222	Serpinb1a	serine (or cysteine) peptidase inhibitor, clade B, member 1a	143
-0.660165671439403	6.05217687993913	370.65438978815	4.18287407636042e-17	6.7145980139459e-16	71914	Antxr2	anthrax toxin receptor 2	81
-0.948513025105951	5.03988193711837	370.626749990998	4.18674293635662e-17	6.7145980139459e-16	107652	Uap1	UDP-N-acetylglucosamine pyrophosphorylase 1	182.5
-1.11314173308725	5.25988865632972	370.127779073366	4.25725193790066e-17	6.81880001549057e-16	269941	Chsy1	chondroitin sulfate synthase 1	713
-4.35681678155601	0.859853257371744	370.017523341158	4.27300367610558e-17	6.83514107514187e-16	17064	Cd93	CD93 antigen	3319
-2.11688371719792	2.42732543547131	369.020305833607	4.41835245204499e-17	7.04933253262153e-16	14999	H2-DMb1	histocompatibility 2, class II, locus Mb1	272.5
-1.4779403136228	3.45493814688533	368.412074658053	4.50960892742118e-17	7.17256876555127e-16	213391	Rassf4	Ras association (RalGDS/AF-6) domain family member 4	102
-0.65827204092182	7.54043724878634	367.481029432295	4.65324809748414e-17	7.37632648863734e-16	19025	Ctsa	cathepsin A	92
-0.61010392675968	6.81043476273851	366.949950726353	4.73737915201528e-17	7.50003843385247e-16	14775	Gpx1	glutathione peroxidase 1	521
-1.93065884790512	3.35644260375242	397.45800134965	4.87857954959715e-17	7.71366679234763e-16	72324	Plxdc1	plexin domain containing 1	123
-1.05907954020936	4.92241249632203	365.646090029272	4.95094923238319e-17	7.81805662759792e-16	434234	Rexo5	RNA exonuclease 5	116
-0.736181567000058	5.94468106361822	362.924271157136	5.43089639233288e-17	8.55400906193913e-16	18611	Pea15a	phosphoprotein enriched in astrocytes 15A	191
-0.866217198327414	5.51446809810931	362.133424276412	5.57955859268319e-17	8.75995213592085e-16	66171	Pgls	6-phosphogluconolactonase	176
-6.04875570122244	0.49368766384194	360.882708266029	5.82367331562852e-17	9.11438173171493e-16	64214	Rgs18	regulator of G-protein signaling 18	167
-0.751925150025233	6.47634468505817	359.800498758828	6.04417818528062e-17	9.4235623681141e-16	217151	Arl5c	ADP-ribosylation factor-like 5C	150
-5.6163167274289	0.898866099552817	357.453442819053	6.55387273292002e-17	1.01924306125475e-15	100042150	Nrg2	neuregulin 2	126
-1.57186781331744	2.90922136861486	357.224191344733	6.6060813583995e-17	1.02606688639857e-15	12265	Ciita	class II transactivator	93
-1.16473684198096	4.67961116303055	354.698352050555	7.21186289441249e-17	1.11593612148843e-15	13026	Pcyt1a	phosphate cytidylyltransferase 1, choline, alpha isoform	143
-0.605406584343851	7.2576670799984	353.066940200558	7.63471677971447e-17	1.17930815679125e-15	22289	Kdm6a	lysine (K)-specific demethylase 6A	124
-0.601790274142153	6.73521241750005	352.971593126112	7.66024155901569e-17	1.1808660235594e-15	170625	Snx18	sorting nexin 18	2223.5
-1.05031128270114	5.18799918196417	351.73690247059	7.99919286087332e-17	1.22850446966804e-15	12952	Cry1	cryptochrome 1 (photolyase-like)	152
-3.35815017058405	1.21513122235016	350.902321487742	8.23742178899756e-17	1.26351586768472e-15	106393	Srl	sarcalumenin	109.5
-0.940788662698215	6.17416216565656	376.605575514525	9.29147708809413e-17	1.4198898671719e-15	67664	Rnf125	ring finger protein 125	120.5
-0.662807125459718	9.18569798123993	370.540080546068	9.45192440083931e-17	1.44083357481606e-15	53313	Atp2a3	ATPase, Ca++ transporting, ubiquitous	118
-2.29622233796926	2.40692467177228	346.484170634026	9.63244654974824e-17	1.46292039646423e-15	67477	Abhd15	abhydrolase domain containing 15	1624.5
-3.53193356379639	2.03014176422787	402.345460421534	1.02505705344327e-16	1.55488026197792e-15	109700	Itga1	integrin alpha 1	121
-4.82430403358993	0.820635610545521	400.141299800804	1.0923349235723e-16	1.65286108767077e-15	30805	Slc22a4	solute carrier family 22 (organic cation transporter), member 4	163.5
-0.749914607059865	5.80296525229932	342.313073945583	1.11847775918521e-16	1.68827090194659e-15	50754	Fbxw7	F-box and WD-40 domain protein 7	142
-1.34157238055504	4.35408737810516	340.964351916545	1.17426820139147e-16	1.76599040739178e-15	170743	Tlr7	toll-like receptor 7	117
-0.683213377538126	7.19800146502761	339.994336750875	1.21624071897771e-16	1.82688255312786e-15	171580	Mical1	microtubule associated monooxygenase, calponin and LIM domain containing 1	114
-0.589193824858906	7.68878767041808	338.910153425198	1.26507103730543e-16	1.89330254756878e-15	12799	Cnp	2',3'-cyclic nucleotide 3' phosphodiesterase	670
-0.67474157802174	9.03014655328498	368.36120049338	1.26811996360322e-16	1.89556232908991e-15	14357	Dtx1	deltex 1, E3 ubiquitin ligase	162
-2.58547479495113	1.86782448874745	337.050693011426	1.35379723337173e-16	2.01385513568112e-15	330914	Arhgap32	Rho GTPase activating protein 32	116
-1.58652375329445	4.16779787732593	335.453394753081	1.43536597498201e-16	2.12237727657304e-15	235534	Pxylp1	2-phosphoxylose phosphatase 1	140
-4.28350810188902	1.11748813415263	334.526704249981	1.4850995874649e-16	2.19065528368924e-15	57890	Il17re	interleukin 17 receptor E	98.5
-0.942517140566255	5.05734644817996	334.370334523682	1.49367286280613e-16	2.20066610660085e-15	74270	Usp20	ubiquitin specific peptidase 20	103
-1.21906087313096	5.05117656677527	375.107993946287	1.53962743862851e-16	2.26295837250445e-15	65972	Ifi30	interferon gamma inducible protein 30	123
-4.04388238600503	1.18738463918096	335.773326409216	1.6757827491144e-16	2.45137958679835e-15	56473	Fads2	fatty acid desaturase 2	106.5
-0.959387243749765	5.30575200478712	331.167323720007	1.68152416270722e-16	2.45686039289025e-15	73711	Mvb12a	multivesicular body subunit 12A	107
-0.779368659294642	6.85834540595058	358.09383811116	1.6941120104592e-16	2.47231962474241e-15	27060	Tcirg1	T cell, immune regulator 1, ATPase, H+ transporting, lysosomal V0 protein A3	129.5
-2.79818032219777	1.75905260020683	329.044899543994	1.81990722246121e-16	2.64962142542018e-15	15242	Hhex	hematopoietically expressed homeobox	286
-0.916112696178899	5.38246993290849	328.215763363542	1.87725227580217e-16	2.7298838584481e-15	212514	Spice1	spindle and centriole associated protein 1	136
-0.935048113307382	4.97307155400548	326.608118732671	1.99405423625176e-16	2.88950188563681e-15	66860	Tanc1	tetratricopeptide repeat, ankyrin repeat and coiled-coil containing 1	140.5
-2.85407086279994	1.41520736346203	325.164804431589	2.10559043773863e-16	3.0403936015975e-15	244233	Cd163l1	CD163 molecule-like 1	307.5
-3.74046416361479	1.32128312546649	332.538820764878	2.22174068738896e-16	3.19313652818785e-15	64008	Aqp9	aquaporin 9	184
-1.28695212271478	4.40820204623376	323.549283788759	2.23844650805671e-16	3.21339692770799e-15	22169	Cmpk2	cytidine monophosphate (UMP-CMP) kinase 2, mitochondrial	234
-0.609968814498933	7.07022141220588	321.190132164763	2.44891060966788e-16	3.49111481241659e-15	217069	Trim25	tripartite motif-containing 25	99
-3.11117015723524	1.01776167572581	320.155735472786	2.54781712793426e-16	3.61954597056128e-15	225192	Hrh4	histamine receptor H4	253
-0.729743317707807	6.47065855608889	318.273741916976	2.73896224158364e-16	3.85993111322491e-15	12499	Entpd5	ectonucleoside triphosphate diphosphohydrolase 5	80
-1.0001390926124	5.26524310364475	318.046913738931	2.76302173346302e-16	3.88938727897875e-15	14672	Gna11	guanine nucleotide binding protein, alpha 11	155
-0.662924062866611	6.70053260122065	317.142667485885	2.86121799711558e-16	4.00928578731201e-15	208795	Tmem63a	transmembrane protein 63a	107
-2.43982245162239	1.71476662740493	314.666525139249	3.14983890826963e-16	4.3937220649102e-15	18441	P2ry1	purinergic receptor P2Y, G-protein coupled 1	1815
-0.992264950307648	5.41829536473064	318.438220634392	3.22169988478874e-16	4.48380536507829e-15	380608	Tagap1	T cell activation GTPase activating protein 1	122
-2.02716834607958	2.38550409611416	312.691660132174	3.40247319990362e-16	4.72471954940394e-15	226518	Nmnat2	nicotinamide nucleotide adenylyltransferase 2	81
-0.64268174329282	6.46016365046232	312.151110708077	3.47536172655109e-16	4.82049891733443e-15	78610	Uvrag	UV radiation resistance associated gene	92
-0.922183281087268	4.64484767452412	311.742073850036	3.53163262834522e-16	4.89303926696604e-15	244650	Phlpp2	PH domain and leucine rich repeat protein phosphatase 2	156
-3.48597835141126	1.1739955026633	311.664463032065	3.54241967309847e-16	4.90247001275887e-15	18768	Pkib	protein kinase inhibitor beta, cAMP dependent, testis specific	142.5
-1.87095965614717	2.85720382576858	311.482741300702	3.56781585185332e-16	4.93207495480104e-15	74002	Psd2	pleckstrin and Sec7 domain containing 2	151.5
-1.5708393425736	3.75940154639995	310.275288056428	3.74161510280455e-16	5.1433666291372e-15	210104	Zfp658	zinc finger protein 658	127
-0.867329831952787	5.00184261107415	310.247522626153	3.74571719277102e-16	5.1433666291372e-15	207565	Camkk2	calcium/calmodulin-dependent protein kinase kinase 2, beta	88
-0.697305726227638	6.26420328030291	309.187466771872	3.9060058464298e-16	5.33965305332696e-15	207278	Fchsd2	FCH and double SH3 domains 2	123
-1.31485106300676	3.37710341442366	309.002721748973	3.9346879216266e-16	5.36694918390641e-15	14127	Fcer1g	Fc receptor, IgE, high affinity I, gamma polypeptide	92
-0.599225108987776	7.27505379592681	307.811939644655	4.12508210842567e-16	5.60801725490938e-15	225049	Ttc7	tetratricopeptide repeat domain 7	124.5
-3.26776694219114	1.15503304809792	306.294801744026	4.38213664598663e-16	5.93781925947386e-15	239556	Cacna1i	calcium channel, voltage-dependent, alpha 1I subunit	147
-2.15218217252452	1.7663829422744	306.116967353649	4.41337784598436e-16	5.96702249494944e-15	11565	Adssl1	adenylosuccinate synthetase like 1	108
-2.28681173251255	2.18992423345967	305.664878462556	4.49388257936849e-16	6.06649470679593e-15	234582	Ccdc102a	coiled-coil domain containing 102A	171
-1.04880688266091	4.13811600438127	305.621297580453	4.50172620119467e-16	6.06649470679593e-15	71435	Arhgap21	Rho GTPase activating protein 21	103
-2.12527720917196	2.54451515941054	305.593210289042	4.50678911140826e-16	6.06667994373941e-15	232408	Klrb1f	killer cell lectin-like receptor subfamily B member 1F	116
-1.27223562803734	3.4609305658067	305.5268696763	4.51877175275835e-16	6.07158654802924e-15	209630	Frmd4a	FERM domain containing 4A	110
-1.84734561801266	2.63574247932684	305.491234558754	4.52522241705841e-16	6.07158654802924e-15	100705	Acacb	acetyl-Coenzyme A carboxylase beta	129
-0.634136490905928	6.14742732698957	305.437057479437	4.53504852624819e-16	6.07814936863971e-15	13244	Degs1	delta(4)-desaturase, sphingolipid 1	743
-0.92802404455753	6.16492313778222	304.110374239069	4.78297402823861e-16	6.38957604184544e-15	667373	Ifit1bl1	interferon induced protein with tetratricpeptide repeats 1B like 1	160
-0.878978500755948	5.05908748548786	302.693258672028	5.06398976841594e-16	6.72849643771081e-15	16199	Il9r	interleukin 9 receptor	129
-1.53059260191473	3.47340366884574	302.508395179541	5.1019383627558e-16	6.77161366530854e-15	20362	Sept8	septin 8	187
-3.00261840480051	1.17099236842948	302.175605516503	5.17102617413457e-16	6.85592350773041e-15	26365	Ceacam1	carcinoembryonic antigen-related cell adhesion molecule 1	255
-1.74789167743016	2.79882482998689	302.001092652423	5.20765697897252e-16	6.89706570000049e-15	214531	Tmprss13	transmembrane protease, serine 13	130
-0.75078915918451	6.3753448852549	301.732264540348	5.26463201932546e-16	6.96503464898299e-15	110956	D17H6S56E-5	DNA segment, Chr 17, human D6S56E 5	1663
-1.44811889947071	3.60452624521774	301.623710306121	5.28782854106592e-16	6.98821718243658e-15	16443	Itsn1	intersectin 1 (SH3 domain protein 1A)	138
-4.18530451320018	0.941540463421535	348.021323150626	5.45478060359995e-16	7.19341891804502e-15	16995	Ltb4r1	leukotriene B4 receptor 1	696
-1.14133611825825	4.12282920273701	297.895367940843	6.15520064248762e-16	8.05670630324336e-15	106582	Nrm	nurim (nuclear envelope membrane protein)	198.5
-4.59487389758801	0.488334467574332	297.668487876989	6.21270708063956e-16	8.11473097690747e-15	320472	Ppm1e	protein phosphatase 1E (PP2C domain containing)	189
-3.10739401400957	0.884533936247782	293.825940603346	7.27973793182599e-16	9.43837180066324e-15	14538	Gcnt2	glucosaminyl (N-acetyl) transferase 2, I-branching enzyme	1506
-5.40116205941774	-0.0945944641866473	293.550784721765	7.36336948818582e-16	9.53676361577126e-15	20269	Scn3a	sodium channel, voltage-gated, type III, alpha	187.5
-0.733081055118965	5.51818661863908	293.324189297179	7.43301738753582e-16	9.61685663469315e-15	19338	Rab33b	RAB33B, member RAS oncogene family	1736
-1.55257289206469	2.914501915447	290.804490603853	8.25707050219808e-16	1.06606223664123e-14	80981	Arl4d	ADP-ribosylation factor-like 4D	691
-0.80639403533566	5.54170792780214	287.931546659979	9.31824715194152e-16	1.19430645338672e-14	108089	Rnf144a	ring finger protein 144A	147
-1.15141919872276	4.14275350810251	287.314226810894	9.56488346372334e-16	1.22337143948785e-14	69573	Hilpda	hypoxia inducible lipid droplet associated	185
-0.709037662091004	5.70844380601833	285.573665751659	1.02988733076574e-15	1.3145204407297e-14	228875	Slc35c2	solute carrier family 35, member C2	140.5
-0.902904934049627	5.67670900987946	284.599191412137	1.10356186036727e-15	1.40274215006642e-14	140500	Acap3	ArfGAP with coiled-coil, ankyrin repeat and PH domains 3	101
-2.60035921250998	1.47633043644625	282.578241227606	1.17077297660877e-15	1.483581353178e-14	211550	Tifa	TRAF-interacting protein with forkhead-associated domain	259
-0.594129809053468	6.03036628111113	282.276648933655	1.18606658772728e-15	1.50141646053823e-14	70497	Arhgap17	Rho GTPase activating protein 17	108.5
-6.7147666640594	0.426751684007784	383.758183033299	1.2442081354597e-15	1.56856822972949e-14	320463	F630111L10Rik	RIKEN cDNA F630111L10 gene	7333
-1.05767455140955	4.91935327298663	283.509019298647	1.31047446039395e-15	1.64705244170126e-14	100561	Slc15a4	solute carrier family 15, member 4	169
-0.932071496322691	5.47799231631095	279.715367770278	1.3249518794442e-15	1.66355069307994e-14	269181	Mgat4a	mannoside acetylglucosaminyltransferase 4, isoenzyme A	115
-1.16873840162223	5.01868708923887	282.615909661173	1.36136399678064e-15	1.70752753038158e-14	245536	Gm614	predicted gene 614	125
-1.3402484754512	3.55848158355292	278.981195037995	1.3679162538539e-15	1.71400045765193e-14	217866	Cdc42bpb	CDC42 binding protein kinase beta	111
-3.48349506144388	0.828459638854299	278.784635428098	1.37967168954766e-15	1.72697319107302e-14	30943	Prss30	protease, serine 30	163.5
-2.21043082245198	1.62747710316423	278.667784401896	1.38671153517899e-15	1.73402294201011e-14	65973	Asph	aspartate-beta-hydroxylase	96
-0.742490628701683	6.07585341317809	278.573822984824	1.39240038843138e-15	1.73937074891576e-14	56289	Rassf1	Ras association (RalGDS/AF-6) domain family member 1	292
-1.05405302058051	4.00738290354306	278.516236066726	1.39589936523947e-15	1.74197492215345e-14	16529	Kcnk5	potassium channel, subfamily K, member 5	169
-2.04654944640805	1.78761835301788	277.120181973269	1.48368343971961e-15	1.84591201283095e-14	93834	Peli2	pellino 2	192
-0.799063510395804	5.9660595055958	276.330196768334	1.53597353722872e-15	1.90903996549406e-14	77799	Sla2	Src-like-adaptor 2	126
-1.55815572362932	3.07632904187548	275.760321254795	1.57492354829082e-15	1.95154258996962e-14	13024	Ctla2a	cytotoxic T lymphocyte-associated protein 2 alpha	123
-0.705416862461605	5.74211804683626	274.368726511593	1.67457259132862e-15	2.06877739291822e-14	320541	Slc35e2	solute carrier family 35, member E2	136
-1.26159797795114	4.6909892741669	274.297176244952	1.67987618815211e-15	2.07325000094885e-14	74134	Cyp2s1	cytochrome P450, family 2, subfamily s, polypeptide 1	166
-1.12167738005154	3.66844550541099	272.889688330311	1.78796358895975e-15	2.19783907437298e-14	230806	Crybg2	crystallin beta-gamma domain containing 2	128.5
-0.809780143015185	6.01975701763682	272.737020747122	1.80012978267313e-15	2.21058808905134e-14	68047	Mpnd	MPN domain containing	93
-2.31648015949372	2.53351969624244	303.797264565625	1.96342986966581e-15	2.40632494573869e-14	18218	Dusp8	dual specificity phosphatase 8	167
-1.80071581236914	2.45194614841934	270.654334501072	1.97529847197102e-15	2.41606268910298e-14	18577	Pde4a	phosphodiesterase 4A, cAMP specific	155
-3.81327798668651	0.812983984557562	270.091865339967	2.02568998307265e-15	2.47278726674984e-14	209590	Il23r	interleukin 23 receptor	124
-1.6311340689101	2.99115185657241	269.654465928168	2.06583190008613e-15	2.5143133906483e-14	28105	Trim36	tripartite motif-containing 36	291
-0.775413530293192	5.07883400601819	268.543228710036	2.17171350660703e-15	2.63018635800185e-14	52120	Hgsnat	heparan-alpha-glucosaminide N-acetyltransferase	114.5
-0.770613099007095	5.79454769707463	268.24916457986	2.20069919174387e-15	2.66267307904806e-14	269951	Idh2	isocitrate dehydrogenase 2 (NADP+), mitochondrial	144
-0.627346473135363	5.92398009398585	266.030718226561	2.4332540199665e-15	2.91540756458437e-14	630499	H2-K2	histocompatibility 2, K region locus 2	223
-0.707336595374593	5.68137658456847	264.740581297786	2.58054577307367e-15	3.07691987288948e-14	20650	Sntb2	syntrophin, basic 2	211
-0.652129521231147	7.05482571186739	269.435189055231	2.75998319309307e-15	3.28134295263777e-14	50875	Tmod3	tropomodulin 3	144.5
-0.603785861351964	6.41198987946263	262.717280799327	2.83119698855231e-15	3.3530628180768e-14	15042	H2-T24	histocompatibility 2, T region locus 24	274.5
-0.84022801594642	5.95188321870142	262.058980989511	2.91829743677159e-15	3.44958440774623e-14	228993	Slc17a9	solute carrier family 17, member 9	100
-2.75519373151426	1.64430376966397	261.480281125292	2.99724831742039e-15	3.5361214105045e-14	629303	Heatr9	HEAT repeat containing 9	90
-1.25504080990883	4.14087932688362	261.341451571273	3.01652823064014e-15	3.55546203031527e-14	15959	Ifit3	interferon-induced protein with tetratricopeptide repeats 3	999
-0.702503070445227	5.61013982473624	260.077645471374	3.19830024519315e-15	3.76250851194307e-14	26934	Racgap1	Rac GTPase-activating protein 1	124
-1.89498650700319	2.41458718952705	259.126243589974	3.34290296278794e-15	3.92886791914686e-14	71223	Gpr15	G protein-coupled receptor 15	1290
-2.90421549414823	1.56591960730881	258.852524442858	3.3857963235919e-15	3.97170031596966e-14	70536	Qpct	glutaminyl-peptide cyclotransferase (glutaminyl cyclase)	177
-1.21844451196174	5.16080703559216	258.276517207559	3.47800582111829e-15	4.07598455744187e-14	13136	Cd55	CD55 molecule, decay accelerating factor for complement	161
-0.738852775846993	5.4642749363509	257.151797969945	3.6659348150731e-15	4.27993546135122e-14	11881	Arsb	arylsulfatase B	199.5
-3.34802662906217	1.31636427929549	256.726071152601	3.73989408893983e-15	4.36214730051817e-14	16449	Jag1	jagged 1	115.5
-2.165406460922	2.25400867158246	256.195948351344	3.83424047430109e-15	4.46774284167822e-14	319924	Apba1	amyloid beta (A4) precursor protein binding, family A, member 1	146
-0.668897155956595	7.42646327119232	275.870460640494	3.83768119387477e-15	4.46774284167822e-14	18717	Pip5k1c	phosphatidylinositol-4-phosphate 5-kinase, type 1 gamma	112
-5.34316115965908	0.548714339031602	293.501605942691	3.85891065969008e-15	4.48821554253095e-14	242594	Fyb2	FYN binding protein 2	94
-1.09679372554704	5.78688835059538	333.629859467659	3.89365343961845e-15	4.5243518316774e-14	56193	Plek	pleckstrin	144.5
-0.797087447346587	6.78292487770842	307.85724308045	3.92879200708076e-15	4.55658485416326e-14	68718	Rnf166	ring finger protein 166	136
-0.592671821520144	7.09185775131879	255.600008951885	3.94336597309409e-15	4.56918520137346e-14	100201	Tmem64	transmembrane protein 64	930
-1.31689452330079	2.56849443149079	253.612988040583	4.33203388941655e-15	4.99603571310333e-14	18733	Pirb	paired Ig-like receptor B	156
-0.813882649298458	5.10576467503743	253.567317254697	4.34143795524193e-15	5.00219750184424e-14	104681	Slc16a6	solute carrier family 16 (monocarboxylic acid transporters), member 6	292
-2.19787485903304	2.14605707074816	253.367413744644	4.38285920365291e-15	5.04049269947646e-14	11828	Aqp3	aquaporin 3	160
-2.11605767924126	2.3144298787739	251.082507937236	4.8877088430824e-15	5.56394730316506e-14	100952	Emilin1	elastin microfibril interfacer 1	179.5
-0.79370434969134	4.78542560225564	249.868141041027	5.1811829948511e-15	5.87630119222661e-14	17857	Mx1	MX dynamin-like GTPase 1	191
-2.087924824836	1.85825255433513	249.544290232091	5.26260983465497e-15	5.95768063726519e-14	71228	Dlg5	discs large MAGUK scaffold protein 5	147
-0.643013381950942	6.7520241332782	249.103883371379	5.37555860317914e-15	6.07995916578121e-14	19082	Prkag1	protein kinase, AMP-activated, gamma 1 non-catalytic subunit	80.5
-1.53774099523789	2.7990387087003	247.235714759352	5.88450011365015e-15	6.62517256854011e-14	228071	Sestd1	SEC14 and spectrin domains 1	114.5
-5.30684396321937	1.02788666140362	246.971210144387	5.96065005257014e-15	6.6925075101974e-14	239650	Ccdc184	coiled-coil domain containing 184	2329
-0.592101112233195	7.18708072404536	246.345894920686	6.14492333650411e-15	6.87438880433434e-14	227292	Ctdsp1	CTD (carboxy-terminal domain, RNA polymerase II, polypeptide A) small phosphatase 1	149
-0.749667580530062	5.9485238920027	245.888696218115	6.28352882542866e-15	7.02306937774999e-14	68778	Gucd1	guanylyl cyclase domain containing 1	166
-0.773426444313064	6.36538442651913	258.580974378864	7.01666475830688e-15	7.8070695418307e-14	224109	Nrros	negative regulator of reactive oxygen species	687.5
-0.665845079930111	5.82136840383686	242.08249158354	7.57685811009917e-15	8.37739329821288e-14	13666	Eif2ak3	eukaryotic translation initiation factor 2 alpha kinase 3	156.5
-1.662423897116	2.43795683985791	241.894287885463	7.64783307672869e-15	8.4482834086159e-14	329003	Zfp516	zinc finger protein 516	120
-5.3838322942368	0.0649429197910998	275.384351480055	7.83753857114519e-15	8.63085223922976e-14	622434	Arhgef26	Rho guanine nucleotide exchange factor (GEF) 26	138
-5.18486390435159	0.00109459866798422	241.391090529246	7.84113311333775e-15	8.63085223922976e-14	225207	Zfp521	zinc finger protein 521	156
-0.642326401839063	6.0524108670918	237.935688436791	9.31913951794693e-15	1.01849016364288e-13	218203	Mylip	myosin regulatory light chain interacting protein	198
-1.22267304717002	4.77080028536118	237.357106287753	9.59466115907429e-15	1.04489338193031e-13	623121	Ifi213	interferon activated gene 213	270
-0.658740002522829	5.12427888846005	235.212502542433	1.06949144912888e-14	1.16061023602824e-13	14103	Fasl	Fas ligand (TNF superfamily, member 6)	304.5
-5.05261084029738	-0.0123806809110479	233.602433902488	1.16099220358931e-14	1.25375689654681e-13	100043609	Gm14207	predicted gene 14207	189.5
-4.2040928735805	0.142987833139337	233.114426807139	1.19036211932379e-14	1.28273755238067e-13	213956	Fam83f	family with sequence similarity 83, member F	541
-5.30266370303014	0.932447058898767	309.883359297967	1.19708784835944e-14	1.28885760736392e-13	320747	Lingo4	leucine rich repeat and Ig domain containing 4	1471.5
-0.753468687764627	5.78016111891172	232.784325010763	1.21068127675092e-14	1.30235469744463e-13	18024	Nfe2l2	nuclear factor, erythroid derived 2, like 2	283.5
-2.16868932069362	1.8997330579132	231.215768348108	1.31246426276332e-14	1.40204877055124e-13	73710	Tubb2b	tubulin, beta 2B class IIB	144.5
-1.23614178176162	3.5466730484932	228.908450011764	1.47927224419705e-14	1.57341936371114e-13	73174	Tbkbp1	TBK1 binding protein 1	176
-0.647459783059481	5.75115727038924	226.160911681813	1.70820892711167e-14	1.80291425494725e-13	20525	Slc2a1	solute carrier family 2 (facilitated glucose transporter), member 1	175.5
-3.0080723146619	1.26264362198484	226.072743874917	1.7161595212569e-14	1.80975486501039e-13	58861	Cysltr1	cysteinyl leukotriene receptor 1	90
-0.629134731607578	5.49668276945294	225.611279380238	1.75842684833147e-14	1.84957672851398e-13	407819	BC031181	cDNA sequence BC031181	215
-0.73428394602209	5.24977577888481	225.197874375061	1.7972438237086e-14	1.88718262375267e-13	23991	Cib1	calcium and integrin binding 1 (calmyrin)	127.5
-1.90666504047336	1.6992823464645	224.949098644148	1.82104621109433e-14	1.91054737496157e-13	217082	Hlf	hepatic leukemia factor	502
-0.671540014769341	6.24751305394182	224.48525046463	1.86633660099163e-14	1.95639726931183e-13	20527	Slc2a3	solute carrier family 2 (facilitated glucose transporter), member 3	175.5
-0.82389388779981	5.119752577517	223.894231294805	1.9258070957024e-14	2.01359643444537e-13	226016	Abhd17b	abhydrolase domain containing 17B	377.5
-0.6509748447487	5.44966021808227	223.682952580915	1.94755858408262e-14	2.03288805763946e-13	235293	Sc5d	sterol-C5-desaturase	117
-1.17813497800296	4.110347575623	223.074831700468	2.01165370612533e-14	2.09801343762453e-13	216964	Trp53i13	transformation related protein 53 inducible protein 13	129
-0.840510380940766	6.4068464356897	271.956776272186	2.06234011319476e-14	2.14542594376857e-13	70435	Inf2	inverted formin, FH2 and WH2 domain containing	116
-0.751810775989213	4.93840829594691	222.551085289898	2.06867556621646e-14	2.15020058642094e-13	66682	Trappc5	trafficking protein particle complex 5	1017
-6.37835645002543	-0.312153392528422	221.634027235498	2.17274844128613e-14	2.2451126301444e-13	50795	Sh3bgr	SH3-binding domain glutamic acid-rich protein	105.5
-1.64217655358071	2.35056754128064	249.745501113124	2.35148228656143e-14	2.42369935762152e-13	227659	Slc2a6	solute carrier family 2 (facilitated glucose transporter), member 6	163
-3.39988426247452	0.293912193340291	220.072357637999	2.36316118908036e-14	2.43370036504204e-13	11856	Arhgap6	Rho GTPase activating protein 6	160
-0.671507479622711	6.16664775853184	219.863394672717	2.38997172096164e-14	2.45515276789696e-13	71997	Smg9	smg-9 homolog, nonsense mediated mRNA decay factor (C. elegans)	112.5
-2.67658774511062	0.683807476721213	219.822586903903	2.39524555186279e-14	2.45851995519117e-13	20969	Sdc1	syndecan 1	306
-0.627744442223973	6.41056589146112	218.951475490115	2.51086237645162e-14	2.5622445642713e-13	15184	Hdac5	histone deacetylase 5	131
-2.58588725265997	1.2986139379434	218.810528393407	2.53012692595357e-14	2.57550192950167e-13	217198	Plekhh3	pleckstrin homology domain containing, family H (with MyTH4 domain) member 3	192
-0.903127042915491	4.60806917350641	217.877722640078	2.66169896668219e-14	2.70496255549707e-13	230787	Themis2	thymocyte selection associated family member 2	279.5
-2.14992196706905	1.61435259042134	215.398248222476	3.04855463143187e-14	3.07527005694893e-13	18799	Plcd1	phospholipase C, delta 1	160
-0.844456347269812	6.40340584212624	280.26508708515	3.0879172823679e-14	3.11242857339815e-13	22057	Tob1	transducer of ErbB-2.1	1142.5
-4.01590614001955	-0.147249755151129	214.953426886116	3.12414510289676e-14	3.14636919316267e-13	328314	Gm5086	predicted gene 5086	207
-0.84212463391545	4.90577463436779	213.107394640372	3.46009193747217e-14	3.46487417836136e-13	104718	Ttc7b	tetratricopeptide repeat domain 7B	126.5
-1.01739314508789	4.18641338487052	212.76449004165	3.52666940198688e-14	3.52555744911099e-13	170770	Bbc3	BCL2 binding component 3	284
-1.12272401743461	3.87330431341691	212.751194070079	3.52927850511801e-14	3.52555744911099e-13	216233	Socs2	suppressor of cytokine signaling 2	300.5
-0.63947597826029	6.10557463874598	211.148463897073	3.85952547221641e-14	3.83678573376026e-13	433022	Plcxd2	phosphatidylinositol-specific phospholipase C, X domain containing 2	590.5
-1.92175136835199	1.8281020335214	210.597247332881	3.98066392214859e-14	3.94765197496813e-13	234577	Cpne2	copine II	94.5
-3.95851162212794	0.522278216446342	210.30542390513	4.04644681312915e-14	4.00321971062745e-13	13590	Lefty1	left right determination factor 1	292.5
-0.6101629474927	5.88501075472173	209.994779870539	4.11775909908894e-14	4.07050070814434e-13	23900	Hcst	hematopoietic cell signal transducer	133.5
-4.83436133135297	0.849743039031023	209.484616674606	4.23782286933296e-14	4.1824730994851e-13	240753	Plekha6	pleckstrin homology domain containing, family A member 6	119.5
-0.701831977003033	4.44155991532973	208.368750564554	4.51376380107186e-14	4.44412699742622e-13	233406	Prc1	protein regulator of cytokinesis 1	139
-0.68189708117252	5.41052962070894	207.918042391424	4.63064439004504e-14	4.54105469364528e-13	14017	Evi2a	ecotropic viral integration site 2a	1242
-0.715001524527445	4.93089381872304	207.62882897934	4.70735689899365e-14	4.61261057477365e-13	223739	5031439G07Rik	RIKEN cDNA 5031439G07 gene	155.5
-2.84420001899585	0.821658524116324	207.067378630606	4.86020946583303e-14	4.75075921912637e-13	171211	Edaradd	EDAR (ectodysplasin-A receptor)-associated death domain	59
-0.816905711818015	6.97268677814662	318.771419360583	4.86377151523776e-14	4.75075921912637e-13	18550	Furin	furin (paired basic amino acid cleaving enzyme)	118
-0.770252502350713	6.24174407151865	217.805080762942	4.88495667256011e-14	4.76767126275142e-13	19245	Ptp4a3	protein tyrosine phosphatase 4a3	405.5
-0.793043531136323	6.06716706331024	245.534914479496	5.01706329417414e-14	4.8888582748689e-13	12916	Crem	cAMP responsive element modulator	138
-1.12032057100929	8.18806040155286	506.542831390722	5.07627788083265e-14	4.93484725005649e-13	15936	Ier2	immediate early response 2	1522
-5.70163594881081	-0.473473852490028	206.203251318444	5.10599073213648e-14	4.95981765360607e-13	68870	Ak8	adenylate kinase 8	90
-0.663622519528708	5.68408922751148	205.712902807429	5.2513774150166e-14	5.08100672590412e-13	235584	Dusp7	dual specificity phosphatase 7	692
-1.11951033682453	3.52350028551957	205.345070558867	5.36335939277594e-14	5.17715498752517e-13	83672	Sytl3	synaptotagmin-like 3	125
-0.769520168833355	5.50314884164296	205.209266593086	5.40535008124728e-14	5.2054493315655e-13	75796	Cdyl2	chromodomain protein, Y chromosome-like 2	211
-0.981310584036722	3.9091124756334	204.823439505311	5.52658918610615e-14	5.31389531657061e-13	73086	Rps6ka5	ribosomal protein S6 kinase, polypeptide 5	155.5
-1.07060642208333	3.79704509218889	204.165559244781	5.74011355140825e-14	5.51059848890845e-13	21968	Tom1	target of myb1 trafficking protein	105.5
-1.36372169972955	3.04011638529655	204.024591831347	5.78701088775749e-14	5.54266042803336e-13	21809	Tgfb3	transforming growth factor, beta 3	164
-0.736898893219503	5.38720585752869	203.869671872262	5.83902571382682e-14	5.58379500909976e-13	71778	Klhl5	kelch-like 5	205
-1.05049351041933	3.77348669470367	203.60827101626	5.92793528682024e-14	5.66186703211981e-13	17988	Ndrg1	N-myc downstream regulated gene 1	62
-1.51579270617786	2.11606603489329	201.877773727956	6.55452867563335e-14	6.22933099519876e-13	268301	Sowahc	sosondowah ankyrin repeat domain family member C	4512
-0.827381281359649	4.48784807761343	201.547955796492	6.68184188930049e-14	6.34054287754346e-13	223626	Them6	thioesterase superfamily member 6	744
-0.825379433587977	5.47588813724823	201.158098230289	6.8357706357788e-14	6.46668102310964e-13	27373	Csnk1e	casein kinase 1, epsilon	149
-5.81224860785783	-0.361810377653223	226.851277575212	6.86936846414484e-14	6.493477465301e-13	382074	Foxr1	forkhead box R1	159
-3.04017539607433	0.75046071006982	200.536971674788	7.08894561964895e-14	6.68564649289557e-13	83553	Tktl1	transketolase-like 1	131
-3.08385275810118	0.534034140036367	199.331196194733	7.60968687269021e-14	7.15484833671185e-13	72287	Plekhf1	pleckstrin homology domain containing, family F (with FYVE domain) member 1	779.5
-4.06044861757989	0.258262090113897	198.995004537087	7.76210816056556e-14	7.28703401018948e-13	102371	Myzap	myocardial zonula adherens protein	114
-0.689508990445575	5.66963441208395	198.856967881296	7.82563870555596e-14	7.34108087862397e-13	22142	Tuba1a	tubulin, alpha 1A	186
-4.01267445982971	0.383991952786574	257.143554518566	8.41468697318672e-14	7.84585158582444e-13	12156	Bmp2	bone morphogenetic protein 2	1193
-0.597361311079359	6.04953623123177	196.805915467925	8.83852244936325e-14	8.22236261395825e-13	18029	Nfic	nuclear factor I/C	124.5
-0.61234491719721	6.10098860417711	196.188058510443	9.17062239229491e-14	8.49921414641809e-13	12764	Cmas	cytidine monophospho-N-acetylneuraminic acid synthetase	155
-1.2856787836345	3.62850701853053	195.783683877606	9.39522570193801e-14	8.69428962965969e-13	105841	Dennd3	DENN/MADD domain containing 3	138
-4.12579134653763	-0.190766402374583	195.497841258537	9.55755828150353e-14	8.83787127276869e-13	13844	Ephb2	Eph receptor B2	163
-2.05231066343807	1.68615081782503	195.464430508919	9.57672856110146e-14	8.84895466519781e-13	329731	Fam19a3	family with sequence similarity 19, member A3	125
-0.629603983862142	5.94529397946176	194.720165325519	1.00146707085739e-13	9.22593112322401e-13	64138	Ctsz	cathepsin Z	173
-1.15545506606677	3.50066279081439	194.573651534147	1.01033936323203e-13	9.28682831114095e-13	320770	A630072M18Rik	RIKEN cDNA A630072M18 gene	5410
-3.5215112048345	0.946776798748021	248.736997664618	1.1877139382384e-13	1.08283290727479e-12	20312	Cx3cl1	chemokine (C-X3-C motif) ligand 1	155
-0.891812063986018	4.31771161667012	191.681921441226	1.20392196067414e-13	1.09517775403422e-12	224273	Crybg3	beta-gamma crystallin domain containing 3	130
-1.23839158231178	3.11172077439793	191.659680704372	1.20555712704469e-13	1.09585587703391e-12	19881	Rom1	rod outer segment membrane protein 1	506
-0.797905020187752	4.76831164904763	191.579653390904	1.21146062270652e-13	1.10041006562508e-12	11622	Ahr	aryl-hydrocarbon receptor	142
-1.11001772798084	3.29549651736595	191.200981004433	1.23981947842218e-13	1.12451078908145e-12	225997	Trpm6	transient receptor potential cation channel, subfamily M, member 6	129
-4.06839475703948	-0.0438901614684372	191.144201289168	1.24413292049954e-13	1.12759272860875e-12	93742	Pard3	par-3 family cell polarity regulator	152
-0.779151386994586	5.01615754157616	190.847351936873	1.26694830217443e-13	1.1465835589921e-12	14251	Flot1	flotillin 1	138
-1.09634068399358	3.50604598718204	190.816206543831	1.2693680451029e-13	1.14792997147815e-12	53376	Usp2	ubiquitin specific peptidase 2	111
-0.77149006670068	5.25641211134178	190.044357976287	1.33095056473457e-13	1.19942757599613e-12	75869	Arl5b	ADP-ribosylation factor-like 5B	150
-0.673567476572558	5.56784859063499	189.788738979346	1.35204750360557e-13	1.21644770649451e-12	233276	Tubgcp5	tubulin, gamma complex associated protein 5	121
-1.02548966209265	4.02666956052504	189.490365362163	1.37712903229854e-13	1.23570425459942e-12	192156	Mvd	mevalonate (diphospho) decarboxylase	116
-0.861605920218812	4.46798712794041	189.486424657902	1.37746362065844e-13	1.23570425459942e-12	52123	Agpat5	1-acylglycerol-3-phosphate O-acyltransferase 5 (lysophosphatidic acid acyltransferase, epsilon)	120
-0.670259021874077	5.16406107009883	188.686025635179	1.44726908527776e-13	1.29455434447104e-12	16588	Kin	Kin17 DNA and RNA binding protein	123
-8.7733222376841	2.51694037693485	212.058167142171	1.44872035171557e-13	1.29491208795941e-12	268958	Capn11	calpain 11	81.5
-0.725308865924338	4.86813864781937	188.462372863411	1.46744789644136e-13	1.30942853668657e-12	102566	Ano10	anoctamin 10	144
-0.75973603086911	4.85025486492384	186.780271300628	1.62926737932772e-13	1.4457987255893e-12	110196	Fdps	farnesyl diphosphate synthetase	123
-5.37155652615226	-0.356040926617498	186.367957898007	1.67179480693649e-13	1.47927418369517e-12	21953	Tnni2	troponin I, skeletal, fast 2	109.5
-2.69741391561079	0.261224045523446	185.929445973599	1.71833793998209e-13	1.51628685286346e-12	56012	Pgam2	phosphoglycerate mutase 2	203
-1.03452253852121	3.87649676336929	185.901619799061	1.72133803275943e-13	1.51766074083735e-12	18230	Nxn	nucleoredoxin	129.5
-0.636599567845014	5.71472487364929	184.86235564602	1.83752179842227e-13	1.60629921867758e-12	15896	Icam2	intercellular adhesion molecule 2	328.5
-0.691384211791749	5.27819940430442	184.308069066851	1.90291309868058e-13	1.65992780711393e-12	50527	Ero1l	ERO1-like (S. cerevisiae)	85.5
-0.595221752351007	6.01630651952029	183.810072026507	1.96380094206566e-13	1.71061783616851e-12	56214	Scamp4	secretory carrier membrane protein 4	118
-5.4072546586759	-0.108526139789971	183.352975457715	2.02153496515735e-13	1.7584213393957e-12	226421	Rab7b	RAB7B, member RAS oncogene family	134
-0.595764474154002	5.56320787328188	182.763385244661	2.09871443238021e-13	1.82169595938175e-12	226641	Atf6	activating transcription factor 6	114.5
-1.28897339521918	3.88811097295419	191.159478213781	2.13099182947878e-13	1.84710952594582e-12	210710	Gab3	growth factor receptor bound protein 2-associated protein 3	212.5
-0.629844655973417	5.56608102441872	181.692568731991	2.24711377415125e-13	1.94093270380231e-12	66641	Sike1	suppressor of IKBKE 1	143
-0.602563036764039	5.51475632307806	181.430875991668	2.28507130149056e-13	1.96957475300624e-12	13198	Ddit3	DNA-damage inducible transcript 3	128.5
-1.06475923297041	3.62011489507025	181.413468600943	2.28762052150849e-13	1.97028253105405e-12	16548	Khk	ketohexokinase	135
-0.913566710652186	3.90255190484074	180.113794580353	2.48687037427725e-13	2.13306284122374e-12	54353	Skap2	src family associated phosphoprotein 2	106
-1.86957063910849	4.27540458004835	179.89208253773	2.52268617468897e-13	2.16077368662337e-12	18646	Prf1	perforin 1 (pore forming protein)	572
-0.70324555562115	5.09529189730331	179.865961261077	2.52694225060109e-13	2.16291505911422e-12	218271	B4galt7	xylosylprotein beta1,4-galactosyltransferase, polypeptide 7 (galactosyltransferase I)	261.5
-0.912343132469817	3.767868831114	178.909565099376	2.68821622586427e-13	2.29298886800348e-12	17096	Lyn	LYN proto-oncogene, Src family tyrosine kinase	134.5
-0.898040885199291	4.60626054691524	178.878901026663	2.69356680622236e-13	2.29596279254261e-12	14728	Lilrb4a	leukocyte immunoglobulin-like receptor, subfamily B, member 4A	135.5
-0.713711973992079	5.94239206398251	182.094840769725	2.77069087308787e-13	2.35843811221999e-12	223693	Tmem184b	transmembrane protein 184b	94
-0.692975079695621	4.97469214606746	177.656072305491	2.91655953784059e-13	2.47746647086776e-12	227622	Paxx	non-homologous end joining factor	85
-2.26439355002773	1.56548779406261	177.036551876231	3.03704263097634e-13	2.56741620355083e-12	66184	Rps4l	ribosomal protein S4-like	941
-1.46844039133184	3.45709067700308	176.71590920807	3.10149345168076e-13	2.61830670626127e-12	72446	Prr5l	proline rich 5 like	109.5
-0.59667750715687	6.30475451080872	176.157090669621	3.21736173557666e-13	2.71240550972606e-12	17258	Mef2a	myocyte enhancer factor 2A	138
-0.732486541952415	5.17019262845763	175.636635025777	3.32947054374471e-13	2.80499922621775e-12	260409	Cdc42ep3	CDC42 effector protein (Rho GTPase binding) 3	983.5
-1.68219890446162	1.95321823416318	175.201821323967	3.42635435372602e-13	2.88464843300365e-12	30927	Snai3	snail family zinc finger 3	606
-0.606099163582841	6.62045335376728	182.58467517792	3.46689435016201e-13	2.91280611943693e-12	215512	Fam117a	family with sequence similarity 117, member A	160.5
-1.42167138286545	2.46285868892147	174.991031816033	3.47440921785797e-13	2.91713008427789e-12	268288	Samd3	sterile alpha motif domain containing 3	170
-1.66516797797371	2.34237945253996	171.7505258292	4.31199636276344e-13	3.58614849427125e-12	100503104	Gm19557	predicted gene, 19557	293
-0.599820819427848	5.52974647623832	169.938012170419	4.87323231494755e-13	4.02572786205291e-12	17974	Nck2	non-catalytic region of tyrosine kinase adaptor protein 2	277
-3.72160461405234	1.70255925678668	169.763725773744	4.93120169185744e-13	4.06543582587738e-12	74121	Acoxl	acyl-Coenzyme A oxidase-like	100.5
-1.4145710243697	3.08117054943778	188.437967341574	4.97411004397079e-13	4.09532843660349e-12	12575	Cdkn1a	cyclin-dependent kinase inhibitor 1A (P21)	282
-3.70416853550866	0.0818583212906442	189.33304714415	5.02100507225330e-13	4.1311769856342e-12	654812	Angptl7	angiopoietin-like 7	199
-6.76864402803567	-0.237862319818495	189.178885073373	5.06577967810478e-13	4.16523419861258e-12	74691	Tdrd9	tudor domain containing 9	106
-0.937962091475979	4.35000382674506	169.224207502294	5.1154017118966e-13	4.2004268590287e-12	320376	Bcorl1	BCL6 co-repressor-like 1	151
-0.754585537840391	4.70351381679361	168.894295465502	5.2316751775744e-13	4.29018263396697e-12	20775	Sqle	squalene epoxidase	143
-0.856986856329402	4.73003797742892	167.918772017073	5.64062118319803e-13	4.5979835283554e-12	53331	Stx7	syntaxin 7	95.5
-0.698164761144997	4.94940666953425	167.739595946155	5.66155412846799e-13	4.61199485451986e-12	269630	5031425E22Rik	RIKEN cDNA 5031425E22 gene	2546
-2.43038493223051	3.01774773400116	167.716157999935	5.67066379784409e-13	4.61636259074988e-12	229687	Chil5	chitinase-like 5	125
-0.784186694754403	4.27584217497798	166.840730388523	6.02246829879746e-13	4.8898313801113e-12	66129	Aaed1	AhpC/TSA antioxidant enzyme domain containing 1	119
-2.02167955799601	2.22063261220204	209.570450675063	6.31533691364475e-13	5.11750031351068e-12	246746	Cd300lf	CD300 molecule like family member F	154
-1.17037410784846	3.97909339155038	165.996798959285	6.38392327014144e-13	5.16967672046891e-12	59044	Rnf130	ring finger protein 130	200
-3.95165723073058	-0.141382092399147	165.516358198203	6.60006294158295e-13	5.33418472778722e-12	17341	Bhlha15	basic helix-loop-helix family, member a15	1747
-1.86989916591701	2.74913904908048	164.978933334425	6.85120282643156e-13	5.52989942419118e-12	231655	Oasl1	2'-5' oligoadenylate synthetase-like 1	200
-1.02004643592745	3.312924221531	164.209105512829	7.2290156451506e-13	5.8157926650111e-12	18476	Pafah1b3	platelet-activating factor acetylhydrolase, isoform 1b, subunit 3	115
-3.17952898707934	0.178373636198565	164.125658280829	7.27129636004492e-13	5.84077451857475e-12	228662	Btbd3	BTB (POZ) domain containing 3	231.5
-1.17656257425904	3.81825197072611	163.787575760575	7.44533621487592e-13	5.97032592178559e-12	70082	Lysmd2	LysM, putative peptidoglycan-binding, domain containing 2	332
-2.33500523904239	0.977338496358854	163.652163597591	7.51629640302086e-13	6.01939029883016e-12	245945	Rbm47	RNA binding motif protein 47	184.5
-3.06874093438481	0.778068156228191	163.487768933833	7.60342337012183e-13	6.08520894410595e-12	18190	Nrxn2	neurexin II	178
-0.753464913158682	5.20273450130175	163.040633523519	7.84594129743498e-13	6.26708553570082e-12	24110	Usp18	ubiquitin specific peptidase 18	146
-6.63984536307637	-0.269252754507658	181.024218221666	8.17877150022499e-13	6.52025427626350e-12	27278	Clnk	cytokine-dependent hematopoietic cell linker	72
-4.46917357882602	-0.201814781007466	161.696311940957	8.62655612520108e-13	6.85505108349043e-12	235041	Kank2	KN motif and ankyrin repeat domains 2	143.5
-0.691444973721516	4.96773234701732	159.681740580443	9.95692651048065e-13	7.87665149836802e-12	14571	Gpd2	glycerol phosphate dehydrogenase 2, mitochondrial	152
-1.71043772576521	4.58335098598949	158.969232090402	1.04789468947074e-12	8.28428683582229e-12	67991	Nacc2	nucleus accumbens associated 2, BEN and BTB (POZ) domain containing	165
-4.08438870465296	-0.0259437895630224	199.623081426527	1.1343681028981e-12	8.92210212221958e-12	434065	Gm1965	predicted gene 1965	115
-4.95318618157129	-0.237238279127055	156.794833815054	1.22624592920076e-12	9.60793327605964e-12	56504	Srpk3	serine/arginine-rich protein specific kinase 3	107
-0.603441408970405	5.50490138695325	156.694464399968	1.23523071934558e-12	9.67217849343895e-12	69190	Dym	dymeclin	126
-0.76233760831646	4.91300912836899	156.684335440903	1.23614136101756e-12	9.67315955759419e-12	14528	Gch1	GTP cyclohydrolase 1	97.5
-0.620846319916161	4.92308180957814	156.450323581129	1.25738245988287e-12	9.83313000531893e-12	56771	Med20	mediator complex subunit 20	204.5
-0.665307725020801	4.73809230371948	156.436300031004	1.25866777488244e-12	9.83693590306279e-12	18669	Abcb1b	ATP-binding cassette, sub-family B (MDR/TAP), member 1B	147
-0.738703759610448	4.71298819236295	155.612526355978	1.33670690801469e-12	1.04072180695429e-11	66111	Tmed3	transmembrane p24 trafficking protein 3	298
-2.26918610835113	0.633585514255393	155.42721719379	1.35496931678225e-12	1.05427397819374e-11	16365	Acod1	aconitate decarboxylase 1	162
-3.13513546557216	0.0586389385677899	155.407176757251	1.35696034406938e-12	1.05515660087769e-11	218544	Sgtb	small glutamine-rich tetratricopeptide repeat (TPR)-containing, beta	104
-1.38299423952883	2.49907138743104	155.087253221225	1.38917464513499e-12	1.07952454915632e-11	73822	Mfsd12	major facilitator superfamily domain containing 12	155
-1.34822121983152	2.7481928636363	157.694065042777	1.55054795295694e-12	1.19812416164182e-11	108686	Ccdc88a	coiled coil domain containing 88A	145.5
-0.814696196030431	5.08557481517147	166.413246280657	1.59582899934111e-12	1.23079685565964e-11	12933	Crmp1	collapsin response mediator protein 1	165
-0.670697560631858	5.14088451501409	152.662822701416	1.66176102448028e-12	1.27775138558842e-11	67675	Cuta	cutA divalent cation tolerance homolog	78
-1.36233340639605	3.74312862958771	152.457558963242	1.68734965512873e-12	1.29570359739529e-11	338362	Ust	uronyl-2-sulfotransferase	155
-5.80989369583357	-0.402256551572574	169.013175999456	1.71690789999144e-12	1.314304201628e-11	110596	Arhgef28	Rho guanine nucleotide exchange factor (GEF) 28	123.5
-0.993860513959456	3.89371775856187	151.642249765758	1.79325188726467e-12	1.37104180604835e-11	12802	Cnr2	cannabinoid receptor 2 (macrophage)	431
-8.94083461437378	0.230730849169511	190.679414011456	1.80507642071847e-12	1.37922619565691e-11	240332	Slc6a7	solute carrier family 6 (neurotransmitter transporter, L-proline), member 7	133.5
-3.02884263914869	1.11730373727029	151.360522650848	1.83149005512414e-12	1.39594449312896e-11	16821	Lcn4	lipocalin 4	108
-1.93497302224641	1.7852765776654	151.321802877145	1.83681357615609e-12	1.39913622866509e-11	93961	B3galt5	UDP-Gal:betaGlcNAc beta 1,3-galactosyltransferase, polypeptide 5	177
-0.885446234425819	4.31038113895536	150.472438649836	1.95787854195723e-12	1.48309901606932e-11	234094	Arhgef10	Rho guanine nucleotide exchange factor (GEF) 10	123
-0.912869224909301	4.89888466905286	150.326105543486	1.97958949711785e-12	1.49770293832927e-11	22151	Tubb2a	tubulin, beta 2A class IIA	123.5
-0.638715816069404	4.64803765282926	149.422541359288	2.11951727008964e-12	1.59865855576816e-11	106672	AI413582	expressed sequence AI413582	106
-1.82874315686643	1.85301571518966	149.211401620268	2.15372514694324e-12	1.62346588952876e-11	93695	Gpnmb	glycoprotein (transmembrane) nmb	159
-1.26897014337356	2.40479564778088	149.161003519371	2.161977892857e-12	1.62869001261894e-11	269023	Zfp608	zinc finger protein 608	304.5
-1.70152419395599	1.87827041763405	148.700772321736	2.23893417983626e-12	1.68357462106491e-11	667281	H60b	histocompatibility 60b	160
-0.622525369457017	6.66872782747079	174.916682504827	2.25817199480646e-12	1.69700454301593e-11	81489	Dnajb1	DnaJ heat shock protein family (Hsp40) member B1	474.5
-4.63042812313681	-0.013039150144565	186.161986111888	2.29960307198813e-12	1.72603357938317e-11	16525	Kcnk1	potassium channel, subfamily K, member 1	713
-0.852990056655502	4.73857090731549	148.336725540182	2.30189389494092e-12	1.72670079805038e-11	23962	Oasl2	2'-5' oligoadenylate synthetase-like 2	267
-0.586589175657377	7.32942711666743	188.353726135443	2.38317110411269e-12	1.78332433106658e-11	51789	Tnk2	tyrosine kinase, non-receptor, 2	147
-0.593403165526076	5.75274462866798	147.642972180338	2.42720940274685e-12	1.81407392073016e-11	21754	Tesk1	testis specific protein kinase 1	106.5
-0.597874265761622	5.5826441158553	147.452568546974	2.46287219509355e-12	1.83849677739195e-11	26372	Clcn6	chloride channel, voltage-sensitive 6	127
-4.73545202636175	-0.607572406545968	146.388545860483	2.67282438633416e-12	1.98919504329171e-11	13199	Ddn	dendrin	1870
-0.933929478926309	4.32034035242834	146.149644144891	2.72256222485858e-12	2.02254517030055e-11	67902	Sumf2	sulfatase modifying factor 2	112
-1.13935606339446	6.54027677425434	171.49378141923	2.77322269471243e-12	2.057697827155e-11	11512	Adcy6	adenylate cyclase 6	136
-2.63939665830536	1.67870359181464	145.284854251502	2.91109937563447e-12	2.15222154920107e-11	74559	Elovl7	ELOVL family member 7, elongation of long chain fatty acids (yeast)	119
-0.685147181580847	4.7526630811318	144.636700555802	3.06160060448578e-12	2.2580679428414e-11	13496	Arid3a	AT rich interactive domain 3A (BRIGHT-like)	248
-0.615434958925572	5.05355248628514	144.55606254079	3.0809023828421e-12	2.26958580439391e-11	66845	Mrpl33	mitochondrial ribosomal protein L33	89.5
-2.44929052849067	0.755528995567697	142.667105161604	3.57263105004557e-12	2.61773329229097e-11	11489	Adam12	a disintegrin and metallopeptidase domain 12 (meltrin alpha)	109
-0.608842149421614	5.80576814740942	145.936657414103	3.78799108822154e-12	2.76730048835259e-11	16161	Il12rb1	interleukin 12 receptor, beta 1	135
-0.653042167286407	5.61087123463821	141.706930912241	3.8543888753045e-12	2.8141379832321e-11	110168	Gpr18	G protein-coupled receptor 18	655
-2.55841357109572	0.836270756329613	141.485141489892	3.92281270200365e-12	2.8590108905668e-11	68713	Ifitm1	interferon induced transmembrane protein 1	269
-1.83997802019808	2.04358103620067	140.868836170206	4.11989995948887e-12	2.99202876185286e-11	52589	Ncald	neurocalcin delta	105.5
-3.17466841968432	0.0696038842391543	140.295716646651	4.31275708539231e-12	3.12288236453716e-11	72599	Pdia5	protein disulfide isomerase associated 5	92
-1.6059210273244	1.81969743591374	140.261005387121	4.32474535078388e-12	3.12972317776763e-11	14794	Spsb2	splA/ryanodine receptor domain and SOCS box containing 2	135
-1.87769053735627	1.87154042084204	139.992077272229	4.41884893134748e-12	3.19594611200275e-11	83924	Gpr137b	G protein-coupled receptor 137B	150
-1.07456811808701	4.0942568416514	139.120261116261	4.73937011996279e-12	3.4097442621251e-11	269514	Fbxl4	F-box and leucine-rich repeat protein 4	229.5
-3.46587371631505	0.130992670103782	139.834822005648	4.94263002051836e-12	3.54975941473613e-11	233571	P2ry6	pyrimidinergic receptor P2Y, G-protein coupled, 6	218
-3.04762943812713	0.920273641966425	138.288671309923	5.068501601176e-12	3.63591929072131e-11	75973	Ccdc162	coiled-coil domain containing 162	139
-2.56284719052016	0.767964229359006	137.91948389577	5.22242703081623e-12	3.73980428712579e-11	213121	Ankrd35	ankyrin repeat domain 35	90
-5.93549381913664	0.307444333916221	151.819296085248	5.40290969144945e-12	3.86007184858369e-11	22271	Upp1	uridine phosphorylase 1	154
-0.633737195848641	4.98832705232219	137.181077117293	5.54558714505313e-12	3.95741580913206e-11	55927	Hes6	hairy and enhancer of split 6	126.5
-2.33370329167588	0.95262930548742	136.340709397109	5.93974547779445e-12	4.21670576657027e-11	217265	Abca5	ATP-binding cassette, sub-family A (ABC1), member 5	128
-0.710376892048023	4.28510813969091	135.332968105542	6.45256751960615e-12	4.55190573533728e-11	19340	Rab3d	RAB3D, member RAS oncogene family	200.5
-0.736670300249187	4.6434693987088	135.180336554327	6.53430522084512e-12	4.60692830023751e-11	66966	Trit1	tRNA isopentenyltransferase 1	118
-0.643622771205798	4.68137247223979	134.711392604298	6.79247975654191e-12	4.76983883473927e-11	60507	Qtrt1	queuine tRNA-ribosyltransferase catalytic subunit 1	113
-1.35343882016642	2.01494748652344	134.35263151868	6.99739707173358e-12	4.90814007588511e-11	106952	Arap3	ArfGAP with RhoGAP domain, ankyrin repeat and PH domain 3	121
-0.701005786953025	4.87158449383907	133.945209726592	7.23820249534076e-12	5.06550796222228e-11	11886	Asah1	N-acylsphingosine amidohydrolase 1	84.5
-1.54052937964038	2.10059300158287	133.305420235772	7.63451883848155e-12	5.33074651550892e-11	72634	Tdrkh	tudor and KH domain containing protein	150
-1.04191684910132	3.03929729614677	132.834393598881	7.9411917555732e-12	5.53233364555402e-11	64095	Gpr35	G protein-coupled receptor 35	281
-3.29063307828997	0.736421972467436	145.66303877329	8.37282843578463e-12	5.81658927487644e-11	16641	Klrc1	killer cell lectin-like receptor subfamily C, member 1	143
-5.27158289765547	-0.345450052101141	163.532393637835	8.42308696099738e-12	5.84820530431819e-11	269132	Colgalt2	collagen beta(1-O)galactosyltransferase 2	130.5
-4.59151201288226	-0.39514719796517	132.056741956092	8.47687508193379e-12	5.87892288199203e-11	100736249	Mira	mistral long non-coding RNA	797
-4.91844384700187	-0.697636829915718	145.155024891904	8.68719451913665e-12	6.01800758673825e-11	69938	Scrn1	secernin 1	181.5
-0.702122008517456	4.31520295552211	131.752331113792	8.69704250752953e-12	6.02144308967067e-11	27056	Irf5	interferon regulatory factor 5	196
-0.730150964245708	5.07647820509138	131.576479558288	8.82702495473899e-12	6.10114850547251e-11	67775	Rtp4	receptor transporter protein 4	786.5
-1.44525039389097	2.98653166152794	131.559475069675	8.83970433966596e-12	6.10485220510249e-11	242570	Raver2	ribonucleoprotein, PTB-binding 2	132
-1.50879432675187	1.46291593841862	131.288116156313	9.0447158064755e-12	6.23412224892886e-11	245666	Iqsec2	IQ motif and Sec7 domain 2	151
-0.648273672530602	4.66277634512582	130.788288698799	9.4358441619921e-12	6.48306117225977e-11	22040	Trex1	three prime repair exonuclease 1	77
-1.63481073464473	2.26850222192649	130.786260987851	9.43746746923908e-12	6.48306117225977e-11	16977	Lrrc23	leucine rich repeat containing 23	136
-1.18631598744265	2.66184270709505	130.112413481348	9.99393008560435e-12	6.83482714405268e-11	60406	Sap30	sin3 associated polypeptide	237.5
-0.835402296124695	3.00666032119495	129.26934697175	1.07403334095845e-11	7.30876721579296e-11	20661	Sort1	sortilin 1	112
-3.69025054823711	1.50259370818376	128.055229588691	1.1922521248709e-11	8.07754093621282e-11	54672	Adgrg3	adhesion G protein-coupled receptor G3	135.5
-3.05969086474633	0.349679727725656	127.523449955193	1.24837386426149e-11	8.42532651293634e-11	383563	Gpr25	G protein-coupled receptor 25	1960
-0.808943414780898	3.77912780725376	127.511382345989	1.24967994464836e-11	8.4295223867655e-11	380921	Dgkh	diacylglycerol kinase, eta	111
-0.771244063871956	3.07333853715114	127.401480987488	1.26164246388288e-11	8.5009027503531e-11	215690	Nav1	neuron navigator 1	155
-0.797451033203576	3.64743059308366	127.343571513785	1.26799527869834e-11	8.53903654878484e-11	11799	Birc5	baculoviral IAP repeat-containing 5	225
-0.660255060870869	9.08939479331168	228.616598969874	1.30155733251865e-11	8.75547879007768e-11	18035	Nfkbia	nuclear factor of kappa light polypeptide gene enhancer in B cells inhibitor, alpha	236
-1.13065196575705	3.39926427679475	126.820948554438	1.32690974194051e-11	8.89686842214551e-11	12349	Car2	carbonic anhydrase 2	156
-1.09238334108538	2.56934312130528	126.350520783411	1.38246250622862e-11	9.24418604192067e-11	12728	Clcn5	chloride channel, voltage-sensitive 5	187
-0.601716623694853	5.51957929977068	126.041106450557	1.42036184911919e-11	9.47702973759537e-11	208715	Hmgcs1	3-hydroxy-3-methylglutaryl-Coenzyme A synthase 1	164
-1.39901581216238	1.68576669383636	125.883456284359	1.44010043088961e-11	9.5931406204799e-11	226691	Ifi207	interferon activated gene 207	253.5
-2.32724375652917	1.84223933920611	125.756737906691	1.45618008264955e-11	9.69501085296998e-11	17540	Mrvi1	MRV integration site 1	122
-3.48145281185248	-0.333742676826202	125.488612960715	1.49084338046701e-11	9.92043107358844e-11	75691	Anks6	ankyrin repeat and sterile alpha motif domain containing 6	154
-0.792595484158095	4.15117578742767	125.176482112646	1.532317396446e-11	1.01799101251485e-10	80987	Nckipsd	NCK interacting protein with SH3 domain	139
-6.24181425700303	0.440534410697368	184.061806207828	1.57421222722615e-11	1.04301086620465e-10	232984	B3gnt8	UDP-GlcNAc:betaGal beta-1,3-N-acetylglucosaminyltransferase 8	1376
-0.782693615250271	5.33158937683034	143.853929676164	1.67145981374689e-11	1.10269793925659e-10	104725	Sptssa	serine palmitoyltransferase, small subunit A	681.5
-2.17100468588811	1.0555302315048	124.006228845448	1.69921618571016e-11	1.11980983196319e-10	18187	Nrp2	neuropilin 2	156
-4.16874943960174	-0.607772170685739	152.289338229094	1.70536895699989e-11	1.12266325191703e-10	50929	Il22	interleukin 22	144
-0.813973805155013	4.9861839275799	141.364095298866	1.72659954081698e-11	1.13481998635234e-10	194655	Klf11	Kruppel-like factor 11	593
-6.7215340531237	-0.227756235437195	135.933100622274	1.73048405046942e-11	1.1367665093137e-10	26414	Mapk10	mitogen-activated protein kinase 10	125
-0.654445204748777	4.73393967437122	123.567785714038	1.76669440602047e-11	1.15931672876687e-10	52392	D1Ertd622e	DNA segment, Chr 1, ERATO Doi 622, expressed	288.5
-3.75086728981539	0.067135019019151	123.426334224893	1.78907486787579e-11	1.17212952912905e-10	18952	Sept4	septin 4	121
-0.673994129620914	4.79411085644486	123.322094579202	1.80576276936e-11	1.18117790919846e-10	66234	Msmo1	methylsterol monoxygenase 1	152
-1.27270569525236	3.36958082708398	123.051847442339	1.84981178362917e-11	1.20806637004032e-10	50782	Rgs11	regulator of G-protein signaling 11	82
-0.998970797991411	3.27528683418667	122.976298639926	1.86233158428812e-11	1.21559820475234e-10	29858	Pmm1	phosphomannomutase 1	92
-3.17355411754413	-0.117566540836675	122.847613172306	1.8838674172488e-11	1.22770343800283e-10	100628611	Mir5107	microRNA 5107	88
-0.979677163253196	2.87961983287671	122.465202896365	1.9494607246889e-11	1.26843675361823e-10	100037278	Fam129c	family with sequence similarity 129, member C	126
-1.54767423189207	1.40746376006726	121.592109110485	2.10860941495573e-11	1.365496433439e-10	12229	Btk	Bruton agammaglobulinemia tyrosine kinase	119
-1.95376649271731	1.40531088822904	133.030973686813	2.12281032413528e-11	1.37397029754988e-10	67689	Aldh3b1	aldehyde dehydrogenase 3 family, member B1	116
-0.967281748530751	3.23824995638255	121.292538530589	2.16639059074491e-11	1.3985027728619e-10	212706	N4bp3	NEDD4 binding protein 3	396
-0.721586157361865	4.49859997737658	120.334547955408	2.3628909154461e-11	1.52057091983018e-10	208846	Daam1	dishevelled associated activator of morphogenesis 1	109.5
-3.60840726917241	-0.00775072023454294	120.282924284281	2.3740105526529e-11	1.52613194034582e-10	14130	Fcgr2b	Fc receptor, IgG, low affinity IIb	156
-6.31356998188745	-0.00888292600457705	119.054200405793	2.65600053314673e-11	1.69854405850303e-10	15572	Elavl4	ELAV like RNA binding protein 4	241
-1.00758111316441	3.21461996075919	119.601301310998	2.7017333038105e-11	1.72689408941536e-10	65221	Slc15a3	solute carrier family 15, member 3	164
-0.658779884915871	4.2821026610858	118.67401759659	2.750393257268e-11	1.75344688145807e-10	11669	Aldh2	aldehyde dehydrogenase 2, mitochondrial	135
-0.695346579813618	4.75706998644364	118.579438100534	2.77443198136844e-11	1.76694305659333e-10	21833	Thra	thyroid hormone receptor alpha	206
-1.33714581759568	2.60905712874778	118.560375363601	2.7793043556749e-11	1.7691313565296e-10	243300	Nyap1	neuronal tyrosine-phosphorylated phosphoinositide 3-kinase adaptor 1	278.5
-1.86211191797756	1.38748780092919	117.823609074961	2.97485483441447e-11	1.88678099873754e-10	14064	F2rl2	coagulation factor II (thrombin) receptor-like 2	1232
-1.10580057385503	2.29067086103223	117.326759506587	3.11505405339101e-11	1.96961605624318e-10	231147	Sh3tc1	SH3 domain and tetratricopeptide repeats 1	151
-0.682557963196283	4.57142872361436	117.181296007469	3.1574331469065e-11	1.99538758699063e-10	70807	Arrdc2	arrestin domain containing 2	160.5
-1.10964139972036	3.14472463840373	116.989724127828	3.21419405054377e-11	2.02709821405774e-10	19725	Rfx2	regulatory factor X, 2 (influences HLA class II expression)	119.5
-3.60560141865631	-0.510528746045208	141.890697259662	3.41474432427907e-11	2.14807997150895e-10	16171	Il17a	interleukin 17A	212
-2.78564016842917	0.0314260637474294	116.307543626316	3.42540172713022e-11	2.1536841793294e-10	19277	Ptpro	protein tyrosine phosphatase, receptor type, O	134
-1.27714894398335	2.27456210737635	115.072632461822	3.84668170896402e-11	2.40627621174758e-10	71865	Fbxo30	F-box protein 30	1112
-2.37999351824825	0.868295652088354	114.772465784182	3.9572886318032e-11	2.46919574862817e-10	54373	Prss16	protease, serine 16 (thymus)	136
-8.21029620276444	-1.08869043205338	158.789789909215	4.08201703260604e-11	2.53802139276167e-10	230558	C8a	complement component 8, alpha polypeptide	158
-0.611889700588705	3.68913343011218	114.032859924158	4.24469089617076e-11	2.62987212113356e-10	263406	Plekhg3	pleckstrin homology domain containing, family G (with RhoGef domain) member 3	99
-1.66235674465778	1.82056114034029	113.535135154302	4.4506945049381e-11	2.75335028715834e-10	140488	Igf2bp3	insulin-like growth factor 2 mRNA binding protein 3	123
-0.630102969896273	4.64867638039576	113.433541170531	4.49405036679636e-11	2.77877602248147e-10	20708	Serpinb6b	serine (or cysteine) peptidase inhibitor, clade B, member 6b	153
-3.09523132169873	-0.141540528134469	113.195497063102	4.5974266320259e-11	2.83415935068383e-10	114886	Cygb	cytoglobin	384.5
-1.63302229076218	1.94362655888315	113.099137636757	4.6399976817876e-11	2.85897205835807e-10	70155	Ogfrl1	opioid growth factor receptor-like 1	87
-5.34305996671429	-0.755808176535306	123.470797652667	4.69258936364801e-11	2.88416283393476e-10	52882	Rgs7bp	regulator of G-protein signalling 7 binding protein	157.5
-1.03727598004945	3.03912444531919	112.441371339777	4.94216680378555e-11	3.03150739652523e-10	70564	Fam213a	family with sequence similarity 213, member A	141
-1.35496913043436	2.05869496074466	122.419873993802	5.12406897361062e-11	3.13683685626054e-10	76850	Ago4	argonaute RISC catalytic subunit 4	142.5
-2.79315308337619	0.0992337038887633	111.66117637687	5.32828211343382e-11	3.25054238688283e-10	67971	Tppp3	tubulin polymerization-promoting protein family member 3	174
-5.03799759866565	-0.56720793336288	111.057218298242	5.64944118138838e-11	3.43117194433731e-10	15404	Hoxa7	homeobox A7	975.5
-0.603034196018192	5.23612493719084	111.033029802819	5.6627297862642e-11	3.43754769726053e-10	67711	Nsmce1	NSE1 homolog, SMC5-SMC6 complex component	126
-1.58944113075672	1.48252259062884	109.868633721759	6.34394383150679e-11	3.83031157709162e-10	210808	Lacc1	laccase (multicopper oxidoreductase) domain containing 1	179
-0.852553809057897	3.33531053126029	109.566822752593	6.53455458235709e-11	3.93575104111943e-10	140577	Ankrd6	ankyrin repeat domain 6	114
-2.81862314032459	1.26711591812369	109.216163387162	6.7637841634882e-11	4.06586283756389e-10	194237	Rimkla	ribosomal modification protein rimK-like family member A	231
-1.03666936030127	3.24293837642389	109.172616507956	6.79284951794698e-11	4.08134280549039e-10	66503	1810034E14Rik	RIKEN cDNA 1810034E14 gene	504
-0.629473086463678	5.13486430578233	108.955069031739	6.94007747440776e-11	4.16168131705357e-10	74754	Dhcr24	24-dehydrocholesterol reductase	179
-1.5562003077269	1.7299459774368	108.660077610498	7.14522431310134e-11	4.27637161634933e-10	14814	Grin2d	glutamate receptor, ionotropic, NMDA2D (epsilon 4)	200
-4.23581170170658	-0.80886302073208	108.512351219925	7.25040090819881e-11	4.33721165547765e-10	623230	Tmem200b	transmembrane protein 200B	1370
-1.90619030014763	1.74500880107983	108.296571207975	7.40703331369163e-11	4.42017583937693e-10	11472	Actn2	actinin alpha 2	135
-0.732159669768708	5.52565845167358	137.227314242563	7.76670036592151e-11	4.61468636792355e-10	229731	Slc25a24	solute carrier family 25 (mitochondrial carrier, phosphate carrier), member 24	149
-2.41909659358133	0.190181271183847	107.547263854767	7.97984524550057e-11	4.732198068793e-10	99326	Garnl3	GTPase activating RANGAP domain-like 3	108
-1.59287516115915	8.29316169644287	486.604194433311	8.05466828526113e-11	4.76867626046915e-10	63953	Dusp10	dual specificity phosphatase 10	612
-1.94800846353058	0.87290392086081	107.450971600838	8.05684444104595e-11	4.76867626046915e-10	75590	Dusp9	dual specificity phosphatase 9	534
-0.783198641193099	4.14927081254539	107.24546987426	8.22385783558903e-11	4.86285439082814e-10	67235	Zkscan14	zinc finger with KRAB and SCAN domains 14	603
-0.852807807203999	4.11051384628977	112.035336804691	8.31352711479918e-11	4.90880697377668e-10	12709	Ckb	creatine kinase, brain	163.5
-4.61815142419864	-0.641858459724633	116.754987873806	8.32548583277201e-11	4.91351264984441e-10	104010	Cdh22	cadherin 22	188.5
-0.595668101855962	4.18047120544258	106.814961053388	8.58593340305458e-11	5.05752949428136e-10	14367	Fzd5	frizzled class receptor 5	618
-0.73993929297231	6.77514193151507	176.45892259804	9.30632910935817e-11	5.45578560875605e-10	18576	Pde3b	phosphodiesterase 3B, cGMP-inhibited	151
-1.38956811019455	4.18327081018766	105.311959098853	9.99072674983102e-11	5.83756078641692e-10	20302	Ccl3	chemokine (C-C motif) ligand 3	177
-4.41638021436107	0.122141687437349	105.134860151402	1.01718822689404e-10	5.9405914607178e-10	64074	Smoc2	SPARC related modular calcium binding 2	103
-0.6556447878492	4.57343051946173	104.540549947882	1.08060917157548e-10	6.29300865584839e-10	100503178	2810013P06Rik	RIKEN cDNA 2810013P06 gene	2028
-0.86977535572199	3.64210556021295	104.466400205581	1.08881567622281e-10	6.33488081437711e-10	107527	Il1rl2	interleukin 1 receptor-like 2	162
-2.04487519372573	0.139492332142504	103.889982593202	1.1549437347285e-10	6.6880310205223e-10	244853	Nxpe4	neurexophilin and PC-esterase domain family, member 4	143
-0.597331796237284	4.78225635681378	103.42054086774	1.21199193952275e-10	6.98881307074051e-10	66610	Abi3	ABI gene family, member 3	161
-4.95531701090101	-1.05160657485271	103.247679263065	1.2337560473288e-10	7.10433531320655e-10	24004	Rai2	retinoic acid induced 2	310
-1.33084555790103	3.43205802444025	103.873324564597	1.2532217059857e-10	7.20295462091735e-10	66456	2810001G20Rik	RIKEN cDNA 2810001G20 gene	450.5
-0.940173617122478	3.97479631613596	101.982598498892	1.40642536794039e-10	8.03103442601847e-10	100503915	Smpd5	sphingomyelin phosphodiesterase 5	136
-0.874390181164425	3.64730086510925	101.823180469676	1.42996513991714e-10	8.15411140201823e-10	103012	Firre	functional intergenic repeating RNA element	154.5
-2.55823701793153	0.478668301056126	113.715882270077	1.448245604346e-10	8.25453082310488e-10	544791	Myh13	myosin, heavy polypeptide 13, skeletal muscle	135
-0.705261243296835	4.48846225407505	101.587362489955	1.46556665661761e-10	8.34167491199587e-10	75692	Nr2c2ap	nuclear receptor 2C2-associated protein	189.5
-1.94340398869149	1.30810894406736	101.41367101635	1.49239825383144e-10	8.48655091987157e-10	233040	Fbxo27	F-box protein 27	124
-0.688878684982258	3.80691935384564	101.401755950752	1.49425814261664e-10	8.48928853441383e-10	320878	Mical2	microtubule associated monooxygenase, calponin and LIM domain containing 2	126
-1.37760713163748	1.26133383415504	100.839806492594	1.58487146131175e-10	8.96686347679227e-10	18106	Cd244	CD244 natural killer cell receptor 2B4	155
-1.04174165196523	3.03804832051552	103.494671158982	1.61049372209477e-10	9.09928952983543e-10	74039	Nfam1	Nfat activating molecule with ITAM motif 1	212
-0.703387028424123	4.40851263347019	100.435880161403	1.65364798028351e-10	9.32599916353113e-10	100042165	BC005561	cDNA sequence BC005561	2590.5
-2.10490756300864	1.28939075675281	105.369840433842	1.66272782131812e-10	9.36434319852552e-10	97998	Deptor	DEP domain containing MTOR-interacting protein	157
-0.914581435809846	3.09617856229891	100.085330576443	1.71594089229758e-10	9.62442803753611e-10	319162	Hist3h2a	histone cluster 3, H2a	508
-2.29178284120825	0.151099317371222	99.9208821880621	1.74602911731633e-10	9.76674208208768e-10	231532	Arhgap24	Rho GTPase activating protein 24	173
-4.080080587377	-0.879933719687685	108.532687061839	1.74607177598093e-10	9.76674208208768e-10	170776	Cd209c	CD209c antigen	152
-4.90962991410872	0.848863644892194	99.3920355741436	1.84669927506156e-10	1.03015375774154e-09	18452	P4ha2	procollagen-proline, 2-oxoglutarate 4-dioxygenase (proline 4-hydroxylase), alpha II polypeptide	106
-0.714181912934806	5.44367138346843	109.479174733761	1.85917881062392e-10	1.03638694642453e-09	11555	Adrb2	adrenergic receptor, beta 2	2269
-2.49637304252136	1.71498267832282	99.1203517043638	1.9008287944123e-10	1.05747553120038e-09	56506	Cib2	calcium and integrin binding family member 2	122.5
-0.813106077161717	3.49519169719905	99.066471591524	1.9117651406199e-10	1.06307951408647e-09	15001	H2-Oa	histocompatibility 2, O region alpha locus	232
-5.67524558212346	-1.00670208467903	133.599949438752	1.94559230864409e-10	1.0804265313602e-09	329839	Gm829	predicted gene 829	311
-3.75476948926361	-0.662238145869304	98.602177475271	2.00885895033697e-10	1.11260479444414e-09	320560	Dennd5b	DENN/MADD domain containing 5B	146
-0.713848704045467	5.33121807538177	98.6017181586859	2.00895758938359e-10	1.11260479444414e-09	67586	Ubxn11	UBX domain protein 11	99
-1.14984256984938	3.58251054721958	98.5237404241285	2.0257792043516e-10	1.1209129586702e-09	73363	1700056E22Rik	RIKEN cDNA 1700056E22 gene	967
-0.682023296235234	4.68581840354471	98.4947847565482	2.03206413834183e-10	1.12388567543585e-09	109202	A930024E05Rik	RIKEN cDNA A930024E05 gene	738
-5.98462353194368	-0.980603510332063	98.3317810203195	2.06783832211324e-10	1.14264533932117e-09	75573	Prr29	proline rich 29	99.5
-4.30300039969822	-0.396243452766236	97.8618978098302	2.17480760412303e-10	1.19852819955183e-09	171095	Il17rc	interleukin 17 receptor C	103
-0.594486768471022	4.78851900624085	96.9872996366448	2.39009584709289e-10	1.30702447529319e-09	56724	Cript	cysteine-rich PDZ-binding protein	104
-2.29881837142473	0.481332413520652	96.7079453644501	2.46360583756444e-10	1.34444984941432e-09	83396	Glis2	GLIS family zinc finger 2	177
-0.986778611631506	3.68470743250378	96.6501287459924	2.47912148305165e-10	1.35112120826315e-09	545384	Ifi214	interferon activated gene 214	282
-2.74370146260457	0.275255033469667	96.3596924632122	2.55866936288185e-10	1.39078245995656e-09	320712	Abi3bp	ABI gene family, member 3 (NESH) binding protein	75
-1.44929087022652	1.69897737546097	96.264332528241	2.58538284824769e-10	1.40220874248643e-09	11768	Ap1m2	adaptor protein complex AP-1, mu 2 subunit	135
-4.51269214512285	-1.18552510724916	104.347729702739	2.59163236455021e-10	1.40497957016571e-09	20521	Slc22a12	solute carrier family 22 (organic anion/cation transporter), member 12	162
-0.739042563641207	4.98486516007466	103.886329394006	2.62689962571858e-10	1.42284620448442e-09	15957	Ifit1	interferon-induced protein with tetratricopeptide repeats 1	1319
-0.718208234807676	4.15613955838497	95.8769142080092	2.69703740332515e-10	1.45635290209364e-09	67116	Cuedc2	CUE domain containing 2	93.5
-0.757345908764657	3.59648092093493	94.8681914111928	3.01282436025041e-10	1.61554016740115e-09	382639	Zbtb42	zinc finger and BTB domain containing 42	1739
-1.97996066100132	0.792460604893575	95.1930784623591	3.0797251229985e-10	1.64997713527501e-09	93842	Igsf9	immunoglobulin superfamily, member 9	144.5
-3.94620370237591	-0.763404689399265	102.209240755147	3.18713550331497e-10	1.70603859167016e-09	11846	Arg1	arginase, liver	148
-0.934456025282737	3.53259264590226	95.021660260022	3.19156355586625e-10	1.70766673838421e-09	13631	Eef2k	eukaryotic elongation factor-2 kinase	142.5
-0.601231400459905	3.87640050518104	93.7806416832987	3.39839331666239e-10	1.80806849057521e-09	108907	Nusap1	nucleolar and spindle associated protein 1	117
-0.825645513361575	3.978769632595	93.7170962326963	3.42250663581996e-10	1.81859422922323e-09	18413	Osm	oncostatin M	137
-0.88773962686157	3.22004730248484	93.0424941440577	3.69015195316992e-10	1.95238838518874e-09	269997	Zfp747	zinc finger protein 747	408
-1.23807844639702	2.69029270265722	92.7153996383596	3.82795469077714e-10	2.0218232386922e-09	69698	Slc52a3	solute carrier protein family 52, member 3	314.5
-0.895290264208473	3.95768125769295	92.6655200966744	3.8494505578897e-10	2.03143455533537e-09	75957	Mir17hg	Mir17 host gene (non-protein coding)	2339
-1.48286541092084	0.979091631570448	92.1912622498891	4.06044437492308e-10	2.1318198365698e-09	13025	Ctla2b	cytotoxic T lymphocyte-associated protein 2 beta	123
-0.664018736360555	6.02902369945536	129.535817173907	4.0695670774457e-10	2.13569909215589e-09	353187	Nr1d2	nuclear receptor subfamily 1, group D, member 2	239
-1.70508659886591	1.32871062087801	91.9518097059361	4.17167205929412e-10	2.18555868797642e-09	15007	H2-Q10	histocompatibility 2, Q region locus 10	270
-1.15435940708854	2.21902658903255	91.553895806877	4.36382025709863e-10	2.27557892068941e-09	14788	Gpr162	G protein-coupled receptor 162	251.5
-0.675866163479532	5.44964227807558	93.3890461004128	4.91760745659075e-10	2.53537760748548e-09	66972	Slc25a23	solute carrier family 25 (mitochondrial carrier; phosphate carrier), member 23	152
-5.85830642793004	-1.44836963029504	107.411796345169	4.9197688312842e-10	2.53543065669153e-09	244886	Tmem266	transmembrane protein 266	134
-0.810436412206388	3.19071891333253	90.4748939083599	4.93441266039883e-10	2.54191387445138e-09	67062	Slc25a53	solute carrier family 25, member 53	108.5
-1.25460373370844	1.68926331408047	90.2992941103278	5.03463471256621e-10	2.58813003984466e-09	29813	Zfp385a	zinc finger protein 385A	150
-3.3573568681258	-0.67632846971286	90.1139335038975	5.1428079026147e-10	2.64153314997937e-09	17268	Meis1	Meis homeobox 1	112
-0.697673053561434	3.48760052727313	89.5411031660176	5.49320409230185e-10	2.81137445738132e-09	17427	Mns1	meiosis-specific nuclear structural protein 1	184
-3.46598628159095	-0.690522339112209	89.4863776666229	5.52799904206996e-10	2.82758987546411e-09	18596	Pdgfrb	platelet derived growth factor receptor, beta polypeptide	130.5
-0.91560317844884	3.04645616048517	89.4467828029734	5.55332158858229e-10	2.83936330454828e-09	22393	Wfs1	wolframin ER transmembrane glycoprotein	148.5
-0.701603946690685	4.43124266276072	89.0820238945728	5.79255694038696e-10	2.95554779762826e-09	68480	Card19	caspase recruitment domain family, member 19	116.5
-1.15925404118459	2.12070623620616	88.9721792480055	5.86675524604005e-10	2.98969070606021e-09	71878	Fam83d	family with sequence similarity 83, member D	328.5
-1.88245396121739	2.58348258280377	121.638792574489	6.25543725842309e-10	3.17724621492772e-09	233046	Rasgrp4	RAS guanyl releasing protein 4	132
-0.855695500908774	4.8816844726093	113.145240998412	6.40431808192676e-10	3.24643767209643e-09	80289	Lysmd3	LysM, putative peptidoglycan-binding, domain containing 3	265
-5.01381044110347	-1.01582646764203	94.7965990809896	6.71559403047975e-10	3.39835545083891e-09	100038577	Gm10790	predicted gene 10790	107
-2.29149888184755	0.782643179513075	87.7831325507179	6.73871389722292e-10	3.40865458201621e-09	75578	Fggy	FGGY carbohydrate kinase domain containing	114
-4.73515543133774	-0.847927230921226	94.6816592309303	6.79613692866418e-10	3.43347081830831e-09	18845	Plxna2	plexin A2	151.5
-2.23711619330898	0.0907427513373035	87.4951954664268	6.97020020574121e-10	3.5156411111431e-09	213402	Armc2	armadillo repeat containing 2	153.5
-1.73336337202504	1.13107971053847	87.1369942525922	7.2701840271948e-10	3.65945470629172e-09	230126	Shb	src homology 2 domain-containing transforming protein B	194
-1.3244243151477	2.35301850060039	87.0930414919807	7.30793932368039e-10	3.67695623569328e-09	13051	Cx3cr1	chemokine (C-X3-C motif) receptor 1	1876.5
-1.70197378364208	1.02988910414048	86.6975533952461	7.65730621252046e-10	3.84175318206169e-09	266614	Ly6g5b	lymphocyte antigen 6 complex, locus G5B	129
-1.49961100678845	1.32565024500526	86.1169780360399	8.20311936755673e-10	4.10722850610554e-09	381605	Tbc1d2	TBC1 domain family, member 2	182
-0.620485732208381	4.41387112309554	85.5533602090866	8.77320883948713e-10	4.36957595131270e-09	209488	Hsh2d	hematopoietic SH2 domain containing	133.5
-0.876063111618786	3.38178127997764	85.4867793536191	8.84331896592565e-10	4.39915830788797e-09	99899	Ifi44	interferon-induced protein 44	159.5
-1.28230658945154	6.14083127203699	91.2371952228093	8.91906190535676e-10	4.43504584127086e-09	17920	Myo6	myosin VI	128
-1.12700634844569	2.27880539987425	85.3558338969041	8.98296999987755e-10	4.46502185183583e-09	230098	Arhgef39	Rho guanine nucleotide exchange factor (GEF) 39	121
-0.688968893489063	4.3568491481759	85.169451009605	9.18585079050389e-10	4.5621824268805e-09	622404	Ccdc107	coiled-coil domain containing 107	132.5
-2.20042070244221	-0.24749082227203	85.1413738945581	9.21683796764497e-10	4.57204161286682e-09	15365	Hmga2-ps1	high mobility group AT-hook 2, pseudogene 1	1510
-1.02576652082602	2.7577708120521	84.9760023258	9.40164613462898e-10	4.65996279437526e-09	74777	Selenon	selenoprotein N	129.5
-0.754902559179939	3.55725652054546	83.8862963778625	1.07236834690087e-09	5.27279877396327e-09	320802	Ifitm10	interferon induced transmembrane protein 10	171
-1.79861885315846	0.662299752621268	83.8583603975708	1.07601010908272e-09	5.28859397987702e-09	56222	Cited4	Cbp/p300-interacting transactivator, with Glu/Asp-rich carboxy-terminal domain, 4	1258
-1.19367178723023	2.41452607790266	83.5456890832146	1.11769039107288e-09	5.47597157790161e-09	73914	Irak3	interleukin-1 receptor-associated kinase 3	135.5
-0.647775642546866	3.70092259177565	83.3937777916842	1.13856471194813e-09	5.56938107905684e-09	14227	Fkbp2	FK506 binding protein 2	90.5
-1.3659533692136	9.02366701716021	350.418090548847	1.18083543214473e-09	5.74648361032265e-09	56696	Gpr132	G protein-coupled receptor 132	91
-2.00037100811725	0.332837981343034	82.340772902248	1.29531066369778e-09	6.2837106911247e-09	14345	Fut4	fucosyltransferase 4	3664
-1.62181969108446	0.528867566485714	82.0223911673366	1.34715944575704e-09	6.51726743652373e-09	19663	Rbpms	RNA binding protein gene with multiple splicing	119
-3.85503468237928	-0.648166591537709	81.7627294793608	1.39109882671007e-09	6.71401420399215e-09	268515	Bahcc1	BAH domain and coiled-coil containing 1	179
-7.88508504237607	-1.34414446089142	106.017227409817	1.49169309201022e-09	7.17142225382117e-09	14587	Gfra3	glial cell line derived neurotrophic factor family receptor alpha 3	192
-5.18253558964193	-0.8471386704871	80.9704333281256	1.5349705346556e-09	7.36797820551562e-09	15400	Hoxa3	homeobox A3	102
-3.46674924930582	-1.07914700905939	80.5932967246671	1.60900680859926e-09	7.67847224390433e-09	319197	Gpr4	G protein-coupled receptor 4	1442
-1.06278840086481	2.4760524441686	80.5597314082815	1.61577981646915e-09	7.7018421050505e-09	16409	Itgam	integrin alpha M	130
-3.28265577160793	-0.710913571101554	80.2139838149011	1.68735955210155e-09	8.01821280988995e-09	433938	Mn1	meningioma 1	3064
-1.26774191164636	5.51561893434842	194.71432391849	1.72772974798885e-09	8.20055772870085e-09	50776	Polg2	polymerase (DNA directed), gamma 2, accessory subunit	215
-0.755264441086826	3.58560101474009	79.9338148113087	1.74786497236332e-09	8.28336008641746e-09	66674	Spryd7	SPRY domain containing 7	167
-1.00008812652733	2.12729949820557	79.8947095262179	1.75649411192169e-09	8.32105306789981e-09	50722	Dkkl1	dickkopf-like 1	141
-0.632044289325237	4.03560355006067	79.8134442044862	1.77457339169871e-09	8.39378666111866e-09	78878	Ftx	Ftx transcript, Xist regulator (non-protein coding)	140
-0.659425574810227	7.66104784979163	149.045937737932	1.80631779332374e-09	8.53738152738623e-09	80288	Bcl9l	B cell CLL/lymphoma 9-like	211
-0.591169167184872	4.14799264970847	79.02896505758	1.959760714347e-09	9.21663715869109e-09	76478	Haus8	4HAUS augmin-like complex, subunit 8	104.5
-3.05334900034849	-0.920729599018038	78.8341958436072	2.00889158257335e-09	9.43688696512433e-09	666794	Rbm24	RNA binding motif protein 24	511.5
-2.32201890303349	0.603036615839462	78.6658022269483	2.0524377794908e-09	9.63409913490402e-09	21886	Tle2	transducin-like enhancer of split 2	114
-0.842881072667021	3.3570450136916	78.605001900551	2.06840919433716e-09	9.70536992253363e-09	50884	Nckap1	NCK-associated protein 1	107
-0.989290255471159	2.7149136856021	78.1146127097143	2.20222331056541e-09	1.02940358695386e-08	21885	Tle1	transducin-like enhancer of split 1	148
-3.18577483625043	-0.256879174304292	77.9047417037949	2.26231124190164e-09	1.05708981663515e-08	15402	Hoxa5	homeobox A5	938.5
-0.995520265990644	2.09652865562867	77.7815437974678	2.29840358008543e-09	1.07192112441924e-08	75695	Rilpl1	Rab interacting lysosomal protein-like 1	179
-0.939918327682744	2.27459091637346	77.5888922775937	2.35609064188339e-09	1.09757823131913e-08	13830	Stom	stomatin	135
-3.66302705752685	-1.06978386409601	77.4610679497595	2.39522442436873e-09	1.11496520162319e-08	72792	2810459M11Rik	RIKEN cDNA 2810459M11 gene	412
-1.51376642980929	2.03917713760691	77.4019946354818	2.41354561844693e-09	1.12222126773918e-08	26558	Homer3	homer scaffolding protein 3	111
-0.611774536555547	3.63485964606935	77.2380033546057	2.46520115212656e-09	1.1445112171407e-08	14793	Cdca3	cell division cycle associated 3	137.5
-2.41706878038454	0.604446541039111	76.9289781744431	2.56580173412921e-09	1.18763547385455e-08	72179	Fbxl2	F-box and leucine-rich repeat protein 2	75
-1.14032663537495	2.16987655779348	76.8493490345274	2.59243393476184e-09	1.19945279821978e-08	70350	Basp1	brain abundant, membrane attached signal protein 1	927.5
-3.30229679932439	-0.954687200314573	75.98795198871	2.9003199328346e-09	1.33295673928074e-08	217154	Stac2	SH3 and cysteine rich domain 2	98
-1.42802101157418	3.74403822241658	116.030082284556	3.10028097003268e-09	1.41955987761682e-08	387160	Mir142	microRNA 142	64
-0.879475597852379	3.95734272067823	75.2215612705204	3.20744811990453e-09	1.46536122006173e-08	170755	Sgk3	serum/glucocorticoid regulated kinase 3	90
-0.857709062867967	2.72752571685883	74.6573627991484	3.45585076250878e-09	1.5747581887466e-08	19222	Ptgir	prostaglandin I receptor (IP)	1667
-0.639813553497466	3.79236526932744	74.5583153015759	3.5015558571502e-09	1.59322731778792e-08	214424	Parp16	poly (ADP-ribose) polymerase family, member 16	174
-2.79338275758885	-0.467064044783795	95.6232157257982	3.62003338991485e-09	1.64409849791966e-08	20519	Slc22a3	solute carrier family 22 (organic cation transporter), member 3	118
-1.19184194439633	3.7974206288109	118.624800312779	3.90490114342652e-09	1.76696059454756e-08	66049	Rogdi	rogdi homolog	91
-0.601119857135439	4.00801341547916	73.2907829123565	4.14752348562518e-09	1.87124713452181e-08	212898	Dse	dermatan sulfate epimerase	361.5
-1.57484818229392	1.04178708014202	73.188891266942	4.20475410458294e-09	1.89637335430788e-08	244667	Disc1	disrupted in schizophrenia 1	121
-3.37223569634031	-1.03361676923534	78.2596585224882	4.25942831826996e-09	1.91962600059023e-08	12310	Calca	calcitonin/calcitonin-related polypeptide, alpha	170
-1.0406684696442	2.73973690956318	72.8484381013647	4.4022253970768e-09	1.97819081414794e-08	69159	Rhebl1	Ras homolog enriched in brain like 1	77
-1.04900053799829	2.12240263014504	72.7337056150225	4.47100214884835e-09	2.00763155185436e-08	14020	Evi5	ecotropic viral integration site 5	130.5
-0.911539403424937	3.13555203611545	72.3387106570943	4.71676452131752e-09	2.11182801196175e-08	214763	Mb21d1	Mab-21 domain containing 1	265
-3.25521226803476	0.442144466871842	72.2817105908033	4.75341307486183e-09	2.12669047740912e-08	320407	Klri2	killer cell lectin-like receptor family I member 2	129.5
-2.00494452326728	0.589696015575599	77.0613672464827	4.9258854123469e-09	2.19985970354883e-08	17005	Ltk	leukocyte tyrosine kinase	138
-1.47443230352758	1.63295714280952	73.5314366817932	5.004819751776e-09	2.23268253830587e-08	12484	Cd24a	CD24a antigen	908
-1.28293729595465	1.13571164151414	71.480050914409	5.3026186582276e-09	2.35359834282484e-08	18791	Plat	plasminogen activator, tissue	137.5
-0.668831650208144	4.03713715935042	71.4170866681368	5.34855767943266e-09	2.37142494375709e-08	14081	Acsl1	acyl-CoA synthetase long-chain family member 1	102
-1.79437600175483	-0.0337129354408474	71.2025650158587	5.50831603118397e-09	2.44050102719759e-08	225579	Slc27a6	solute carrier family 27 (fatty acid transporter), member 6	177
-1.28616560606276	2.28302056335165	70.6437276632653	5.94910152829034e-09	2.62258709820874e-08	320277	Spef2	sperm flagellar 2	153
-0.696746215850546	3.72367549290321	70.6288248400391	5.96136371515057e-09	2.62705248227226e-08	226255	Atrnl1	attractin like 1	133
-1.59352635847628	2.28965198479825	69.9371683945074	6.56149074403684e-09	2.87505803964076e-08	14938	Gzma	granzyme A	145
-0.901980527071795	3.52577245552861	69.7164845132392	6.76640188670309e-09	2.96063133351765e-08	214944	Mob3b	MOB kinase activator 3B	426.5
-1.01217466183238	2.11884124602251	69.5238241944034	6.95092561181374e-09	3.03921017964891e-08	16177	Il1r1	interleukin 1 receptor, type I	168.5
-1.2433637052161	1.69917590439881	73.3310995764032	7.83377174607299e-09	3.4010774267318e-08	15061	Ifi44l	interferon-induced protein 44 like	132
-3.64248621769201	-0.51660976112773	68.6504805009689	7.85799678961946e-09	3.41039275749623e-08	381287	A530032D15Rik	RIKEN cDNA A530032D15Rik gene	163
-0.610643001599768	3.90607909354064	68.3365726276146	8.21448162143938e-09	3.55633638422738e-08	239554	Foxred2	FAD-dependent oxidoreductase domain containing 2	247
-0.77507415461893	3.11974660390174	68.2872087878613	8.27210659608084e-09	3.57751183089634e-08	215436	Slc35e3	solute carrier family 35, member E3	159
-1.81552204954345	0.590446565331844	68.1923756731154	8.38403413074211e-09	3.62337362766142e-08	216197	Ckap4	cytoskeleton-associated protein 4	1457.5
-0.654822091744606	4.00371421224586	68.1760857478997	8.40342387995969e-09	3.63047954856063e-08	108097	Prkab2	protein kinase, AMP-activated, beta 2 non-catalytic subunit	146
-0.998889129584603	2.02432206880488	67.8659886493073	8.78188042553503e-09	3.78866624172732e-08	20190	Ryr1	ryanodine receptor 1, skeletal muscle	120.5
-4.49275604424126	-0.734089437776177	78.1177059004445	8.96991736012613e-09	3.86707987835749e-08	18025	Nfe2l3	nuclear factor, erythroid derived 2, like 3	460.5
-1.12948908794498	9.06969105135522	241.148064058824	9.17843256554804e-09	3.95282356328165e-08	12227	Btg2	B cell translocation gene 2, anti-proliferative	1541.5
-1.22540219301732	1.91660987360925	70.6937505513118	9.40659498379513e-09	4.04542703964402e-08	104215	Rhoq	ras homolog family member Q	165
-1.12752932902821	2.79764254272515	67.0155627012033	9.91709042132701e-09	4.25309201669515e-08	227717	Qrfp	pyroglutamylated RFamide peptide	1462.5
-2.01881674728452	0.392399506476821	66.8190657765516	1.02012374169648e-08	4.36128570859964e-08	16572	Kif5a	kinesin family member 5A	107.5
-0.981272335669461	7.79514405282762	187.644737101972	1.02089263789002e-08	4.36305850828986e-08	17131	Smad7	SMAD family member 7	1091.5
-0.810224235989297	2.3798842837376	66.3301743711059	1.0946922419267e-08	4.66228365968573e-08	12217	Bsn	bassoon	459.5
-1.28651442619696	1.99936643046837	66.2297112465975	1.11072996817463e-08	4.72731894195125e-08	69634	Clybl	citrate lyase beta like	146.5
-0.622544767532718	3.72136064734354	65.9659923391814	1.15404459118077e-08	4.90150594123226e-08	58185	Rsad2	radical S-adenosyl methionine domain containing 2	196
-3.90639252688313	-1.28915572404049	65.9490693903234	1.15688548113173e-08	4.91187813550483e-08	14067	F5	coagulation factor V	175
-0.982530203440826	2.24296126581353	65.8223517738963	1.17839843318801e-08	4.99804872643825e-08	72007	Fndc3b	fibronectin type III domain containing 3B	133.5
-0.988971686895582	1.46212550266955	65.6248257498252	1.21279553687783e-08	5.13686472755304e-08	244654	Mtss1l	metastasis suppressor 1-like	108
-1.98039473354404	0.0364992004933487	65.3103691485289	1.26980325053905e-08	5.36693999121659e-08	83554	Fstl3	follistatin-like 3	216
-2.68662997716747	-0.732933938949239	65.253067221284	1.28049861818664e-08	5.4068911485104e-08	71973	Rbpms2	RNA binding protein with multiple splicing 2	114.5
-2.85089620571607	-0.634685144448617	69.4768106173132	1.28981183006259e-08	5.44062065441128e-08	665180	Clec2l	C-type lectin domain family 2, member L	167
-1.75579810602465	2.04065541347721	92.960906267334	1.33146246285183e-08	5.6067087709217e-08	11853	Rhoc	ras homolog family member C	126
-2.02960939817443	0.0958922206548058	64.6954939923231	1.38977821213687e-08	5.83830090003062e-08	14027	Evpl	envoplakin	133
-3.38130399869907	-1.4009753361159	68.8755151649564	1.39676336832237e-08	5.86564418943969e-08	94190	Ophn1	oligophrenin 1	103.5
-0.92288115515948	2.45847704871781	64.5845322989572	1.41269996731611e-08	5.92569132083227e-08	12337	Capn5	calpain 5	193.5
-1.31746740052839	1.84512218570176	64.5831572444131	1.41298655592144e-08	5.92569132083227e-08	19125	Prodh	proline dehydrogenase	108
-4.98172564275332	-1.11651542663678	64.5330667411202	1.42346916777289e-08	5.9635611358703e-08	107889	Gcm2	glial cells missing homolog 2	126
-3.15206341520292	-1.24672570447694	68.6438474231248	1.44049817618271e-08	6.02875162624614e-08	224129	Adcy5	adenylate cyclase 5	141
-0.630572778352924	5.07395934574483	78.7479477594507	1.46519980304123e-08	6.12380928878818e-08	19258	Ptpn4	protein tyrosine phosphatase, non-receptor type 4	121
-1.72297945892879	0.893632153183487	64.2965862355046	1.47410085327786e-08	6.15622230533417e-08	12876	Cpe	carboxypeptidase E	168
-0.796175396832204	3.83481209745486	63.9238669297798	1.55787702172074e-08	6.4716260629121e-08	68799	Rgmb	repulsive guidance molecule family member B	575
-1.34329845858067	1.10867956795119	63.6855632351215	1.61411572379802e-08	6.68945604644019e-08	12124	Bik	BCL2-interacting killer	118
-1.13022974034408	2.7160034952809	63.2316140968948	1.72738200833371e-08	7.14204907574568e-08	244416	Ppp1r3b	protein phosphatase 1, regulatory (inhibitor) subunit 3B	2109.5
-0.695162229763997	2.75580708277628	63.1114718329536	1.75876998342404e-08	7.2596413826521e-08	68279	Mcoln2	mucolipin 2	148.5
-0.716248583934416	7.95696724561223	141.088555668331	1.78403557341102e-08	7.35161129397912e-08	72536	Tagap	T cell activation Rho GTPase activating protein	112.5
-0.741611488278396	3.02819715140565	62.8544432126059	1.82800033116607e-08	7.52774325609243e-08	66943	Pqlc1	PQ loop repeat containing 1	166
-4.06061568160627	-0.192208878599681	63.2358244419251	1.85769988214963e-08	7.64322899399791e-08	17086	Ncr1	natural cytotoxicity triggering receptor 1	59
-0.601241931448267	6.76309439320854	107.59650741062	1.85790595177639e-08	7.64322899399791e-08	218756	Slc4a7	solute carrier family 4, sodium bicarbonate cotransporter, member 7	147
-2.71223002902139	-0.863597722529549	66.5897779480911	1.8999278783263e-08	7.8056743420097e-08	18590	Pdgfa	platelet derived growth factor, alpha	157.5
-3.98569086428784	-1.26781136845244	66.325881224236	1.9696207561669e-08	8.08121880536567e-08	15360	Hmgcs2	3-hydroxy-3-methylglutaryl-Coenzyme A synthase 2	161
-0.61964865758447	4.2463364164483	61.7956790487689	2.14569078179462e-08	8.76857112122241e-08	71729	Rgs12	regulator of G-protein signaling 12	135.5
-0.607823332410443	3.65885632587842	61.7257232923137	2.16867837797783e-08	8.85226235261343e-08	54199	Ccrl2	chemokine (C-C motif) receptor-like 2	138
-0.905651196107833	2.73946751777823	61.6980037452233	2.17786024790752e-08	8.88235254088642e-08	100503120	A930006K02Rik	RIKEN cDNA A930006K02 gene	389
-0.971269906217659	4.7426618903375	83.1415597450734	2.18918505006334e-08	8.92263145652884e-08	14190	Fgl2	fibrinogen-like protein 2	1884.5
-1.08266463336418	2.08546475058229	61.6209106890546	2.20361730731967e-08	8.97848308774606e-08	67522	1700097N02Rik	RIKEN cDNA 1700097N02 gene	189
-0.68916231377133	5.70685740842648	89.811714043103	2.2241029590104e-08	9.05895375202747e-08	19415	Rasal1	RAS protein activator like 1 (GAP1 like)	128.5
-0.892248121856524	2.09979045210185	61.3375984266777	2.30112522755952e-08	9.36029043191897e-08	218581	Depdc1b	DEP domain containing 1B	141
-0.932654277945178	2.89751426940859	63.6346437516425	2.35066164582834e-08	9.5460268683375e-08	233071	Arhgap33	Rho GTPase activating protein 33	108
-2.04634259167788	-0.065892211953992	61.1793606266176	2.35759829198806e-08	9.57104092367073e-08	233079	Ffar2	free fatty acid receptor 2	224
-1.77926036362718	0.623777036684006	60.6939564190009	2.5403365641801e-08	1.0279016248688e-07	11481	Acvr2b	activin receptor IIB	146.5
-0.5958565254441	4.05958192308419	60.6235533279142	2.56808243453767e-08	1.03878723632842e-07	67768	N6amt1	N-6 adenine-specific DNA methyltransferase 1 (putative)	116.5
-2.09160759953138	-0.333776622473968	60.4414938224075	2.64135518681472e-08	1.06423198678433e-07	26879	B3galnt1	UDP-GalNAc:betaGlcNAc beta 1,3-galactosaminyltransferase, polypeptide 1	159
-2.41972414254224	-0.383825120640089	59.9336964895285	2.85787424446265e-08	1.14734149507974e-07	623796	Gm12504	prothymosin alpha pseudogene	2231
-1.68356174157181	1.00960363726344	59.9038478689369	2.87118218077663e-08	1.15193325474351e-07	214639	4930486L24Rik	RIKEN cDNA 4930486L24 gene	142
-0.638610241091416	3.16137345614219	59.6492416283905	2.98744549709837e-08	1.19546348888111e-07	55992	Trim3	tripartite motif-containing 3	169
-1.55895472413643	1.24219326209946	59.3720206532616	3.11982129892282e-08	1.24479556005288e-07	666938	Bend4	BEN domain containing 4	567
-0.97969218211862	5.85094219101803	136.36094012084	3.12493745403887e-08	1.24602960898015e-07	606736	C920009B18Rik	RIKEN cDNA C920009B18 gene	145
-0.64106086807286	5.04628462899439	75.6168294245361	3.48948853286421e-08	1.38288385647646e-07	20723	Serpinb9	serine (or cysteine) peptidase inhibitor, clade B, member 9	155
-1.04875810785646	7.20410515685467	176.673411880341	3.73189002883382e-08	1.47090206352468e-07	230738	Zc3h12a	zinc finger CCCH type containing 12A	187.5
-0.892534418025867	2.62732499264313	57.8638056992265	3.95979436158626e-08	1.55475891462091e-07	68841	Lppos	LIM domain containing preferred translocation partner in lipoma, opposite strand	427
-0.861044140918843	2.20594392489284	57.5546636091877	4.1603464365755e-08	1.62934776023213e-07	100043424	Gm14005	predicted gene 14005	320
-1.03418011487311	2.40730284238717	57.4944246003683	4.20068328878214e-08	1.64409965261931e-07	654309	Nrp	neural regeneration protein	1170
-0.950507287292557	1.76932620049171	57.2499332449648	4.36877048982334e-08	1.70717468664829e-07	15000	H2-DMb2	histocompatibility 2, class II, locus Mb2	86
-0.64623317384016	3.45897218244573	56.7897822665893	4.70507763990964e-08	1.83046245390926e-07	74246	Gale	galactose-4-epimerase, UDP	114.5
-1.96209270133654	4.12845887405189	56.3748502357153	5.03229033916006e-08	1.94730506149653e-07	634650	Gbp11	guanylate binding protein 11	195.5
-0.972583013311612	1.3316011976927	56.1496459880755	5.22006643595241e-08	2.01427187630407e-07	241576	Ldlrad3	low density lipoprotein receptor class A domain containing 3	147
-2.58841965513839	1.80011130590435	56.0589565356624	5.29780084937341e-08	2.04170879417185e-07	29815	Bcar3	breast cancer anti-estrogen resistance 3	213
-0.587913616723291	4.48056370775952	56.0053979077263	5.36335966261266e-08	2.0650359788809e-07	233805	Dcun1d3	DCN1, defective in cullin neddylation 1, domain containing 3 (S. cerevisiae)	371.5
-1.157039022281	1.31966864562971	55.9019826659909	5.43531026394e-08	2.0894730499672e-07	232406	BC035044	cDNA sequence BC035044	308
-2.80172065584603	-0.627980778363925	55.5862496822065	5.72366421622459e-08	2.19211356191661e-07	257630	Il17f	interleukin 17F	221
-0.597382016449606	4.60347404680428	57.2290055237066	5.75227197801545e-08	2.2023852643213e-07	108105	B3gnt5	UDP-GlcNAc:betaGal beta-1,3-N-acetylglucosaminyltransferase 5	195
-0.991415109723187	2.6918849833142	55.4388591488662	5.86387131068753e-08	2.24302183024032e-07	68010	Bambi	BMP and activin membrane-bound inhibitor	329
-0.644346450220949	2.74809605546744	54.7330703840281	6.58844844503429e-08	2.51275742801082e-07	71690	Esm1	endothelial cell-specific molecule 1	485
-1.00070752490877	2.65497077053186	54.4925627452103	6.85690644636738e-08	2.60829267139923e-07	140482	Zfp358	zinc finger protein 358	999.5
-0.812236836324271	2.2299361374872	54.3429774364594	7.0297959136807e-08	2.66746753754791e-07	73139	Cenpv	centromere protein V	115
-0.658486600506384	3.28629329608937	54.2719702400555	7.11350202310007e-08	2.6967375936757e-07	68262	Agpat4	1-acylglycerol-3-phosphate O-acyltransferase 4 (lysophosphatidic acid acyltransferase, delta)	162
-0.673321523238365	3.29790637008626	53.8587893377536	7.62234860901542e-08	2.87812592940659e-07	105651	Ppp1r3e	protein phosphatase 1, regulatory (inhibitor) subunit 3E	926
-0.749436932290841	2.24753379539594	53.8285679058266	7.66107465424609e-08	2.89097599621167e-07	77022	2700099C18Rik	NDC80 homolog, kinetochore complex component pseudogene	106
-1.560421891463	0.654355671329999	53.8134292576366	7.68055300766908e-08	2.89743863385789e-07	50878	Stag3	stromal antigen 3	105
-0.612014335924429	3.88575408074091	53.6803426478375	7.8541021462186e-08	2.95837847507567e-07	12458	Ccr6	chemokine (C-C motif) receptor 6	134.5
-0.745961445557094	8.40944485997151	131.247134602532	8.29713284052304e-08	3.11382648375144e-07	80859	Nfkbiz	nuclear factor of kappa light polypeptide gene enhancer in B cells inhibitor, zeta	147
-3.06709319239527	-0.492054242647025	56.2636181317678	8.47804265026194e-08	3.17881434774053e-07	12643	Chad	chondroadherin	356
-2.57431922426569	-1.24662918451084	55.6614818233255	9.30570590291614e-08	3.46813594161142e-07	16774	Lama3	laminin, alpha 3	134
-0.694935717712626	7.28968932210225	112.887600147427	9.41629384623565e-08	3.50394233547083e-07	74182	Gpcpd1	glycerophosphocholine phosphodiesterase 1	95
-0.606698789960842	3.71169246994367	52.4619160541338	9.65413012920158e-08	3.58810865423584e-07	654440	A430046D13Rik	Riken cDNA A430046D13 gene	280
-1.7656128541399	-0.372910092944506	52.2634537554323	9.9872134956228e-08	3.7063124020966e-07	18679	Phka1	phosphorylase kinase alpha 1	110
-0.882329994801954	1.76410682231694	52.1771624327056	1.01358766386649e-07	3.75921687920612e-07	109212	Pimreg	PICALM interacting mitotic regulator	187
-1.32223517726797	2.49622059201534	51.9370077237504	1.05622943302247e-07	3.8974169941695e-07	239849	Cd200r4	CD200 receptor 4	240.5
-0.789519339173645	8.72116755661432	134.435730318905	1.13507922996387e-07	4.1655905995679e-07	67760	Slc38a2	solute carrier family 38, member 2	99.5
-0.658342800109287	4.52717129674822	51.3757620936855	1.16360002278651e-07	4.26168940846311e-07	20713	Serpini1	serine (or cysteine) peptidase inhibitor, clade I, member 1	195
-1.54407816100482	1.39999826915203	51.1300562298919	1.26718935489928e-07	4.62047699357445e-07	15937	Ier3	immediate early response 3	545
-2.68529915198306	-1.25714980503278	50.7046373587434	1.30764705536641e-07	4.75954160193501e-07	53791	Tlr5	toll-like receptor 5	115
-2.28084557923537	0.109221979543583	50.31539279027	1.3998960884141e-07	5.07282145366182e-07	215456	Gpat2	glycerol-3-phosphate acyltransferase 2, mitochondrial	116.5
-2.00190891124426	-0.46137745078273	53.0244897483424	1.4114030159874e-07	5.10850747808311e-07	16163	Il13	interleukin 13	157
-1.22320532780817	1.30334210595181	50.1771627513669	1.43432109072191e-07	5.18232117172831e-07	381110	Rmdn2	regulator of microtubule dynamics 2	88
-2.3146640681282	-0.372702009101476	49.6025646481219	1.58749924766599e-07	5.69898811818771e-07	22097	Tsix	X (inactive)-specific transcript, opposite strand	256.5
-1.60123222301696	0.287758455917273	49.5346096496161	1.60674778258418e-07	5.76137188881787e-07	16578	Kif9	kinesin family member 9	116
-0.810261600643356	2.66336930304683	49.3877599631632	1.64920678777864e-07	5.90330717961917e-07	14065	F2rl3	coagulation factor II (thrombin) receptor-like 3	998
-1.89029103046136	-0.24249371333344	49.3464391460945	1.66137050212497e-07	5.94339252822344e-07	17532	Mras	muscle and microspikes RAS	182
-0.602206601553922	3.43471499406201	49.2498135637654	1.6901928929355e-07	6.03778984530816e-07	76108	Rap2a	RAS related protein 2a	2086
-0.626834289928045	2.66847883413162	49.0768389180861	1.743142070372e-07	6.22146649689131e-07	14786	Grb7	growth factor receptor bound protein 7	117
-0.585035125585738	3.58012299702619	49.0426936638457	1.75380369862364e-07	6.25770572304386e-07	170742	Sertad3	SERTA domain containing 3	628.5
-2.46943794095356	-1.03318625059548	48.9271568164018	1.79040291494815e-07	6.38090066649779e-07	71233	Enkur	enkurin, TRPC channel interacting protein	224
-2.27032566560683	-0.165528027308433	48.5759581894576	1.90679169390346e-07	6.76633629899421e-07	21463	Tcp11	t-complex protein 11	155.5
-0.869936495921079	3.47273463012084	48.9458822705184	1.93554713679127e-07	6.86442098585028e-07	70747	Tspan2	tetraspanin 2	99
-1.49257672920449	-0.103387907796202	48.4291917181074	1.95782043082116e-07	6.93742066928202e-07	71740	Nectin4	nectin cell adhesion molecule 4	154
-0.633987726702317	2.44312163309567	48.1894970100284	2.04434599393752e-07	7.22946012268976e-07	68337	Crip2	cysteine rich protein 2	147
-0.83765067802976	2.34626584660425	48.0014821078536	2.11509514292692e-07	7.46678901560071e-07	225994	Nmrk1	nicotinamide riboside kinase 1	84
-1.03363038816587	3.18345012653599	47.6120617184403	2.27015502483107e-07	7.9798799774099e-07	19309	Pygm	muscle glycogen phosphorylase	123.5
-1.40754254631464	6.1037388855538	139.399771656114	2.3292500969583e-07	8.16895599209437e-07	66214	Rgcc	regulator of cell cycle	186
-2.09631963489875	-0.971570594610791	53.0676468845153	2.3505926400504e-07	8.23677085277404e-07	328830	A530064D06Rik	RIKEN cDNA A530064D06 gene	319.5
-2.45604671899682	-0.561324999511238	47.0711128112592	2.50618648634858e-07	8.75956269930632e-07	12981	Csf2	colony stimulating factor 2 (granulocyte-macrophage)	276
-0.928633270536389	2.85014773174808	47.0184632543465	2.5305313659658e-07	8.83712924145187e-07	338372	Map3k9	mitogen-activated protein kinase kinase kinase 9	211
-0.994118034992734	1.93462504263649	46.9494422712844	2.56283253996751e-07	8.94485927877013e-07	106628	Trip10	thyroid hormone receptor interactor 10	125
-1.99878554601678	-0.278621612309965	46.7433924334171	2.6619298962049e-07	9.26186173207789e-07	415115	Neurl2	neuralized E3 ubiquitin protein ligase 2	578
-2.59599289210816	0.716894796873175	46.7018577100217	2.68240056900567e-07	9.31729492623881e-07	224796	Clic5	chloride intracellular channel 5	154
-0.606865663071076	3.47324175829571	46.4085161950214	2.83188973781554e-07	9.80336871857054e-07	227696	Phyhd1	phytanoyl-CoA dioxygenase domain containing 1	79
-1.795411962537	-0.263447527081495	46.1441308700108	2.97432081915819e-07	1.02704540312788e-06	433424	Zeb2os	zinc finger E-box binding homeobox 2, opposite strand	158
-1.52157541618117	1.19211601789084	46.102699464843	2.99733117111939e-07	1.03470089783289e-06	72049	Tnfrsf13c	tumor necrosis factor receptor superfamily, member 13c	204
-3.7542367521601	-0.68368936913191	46.0479405034746	3.02803782167135e-07	1.04471545796992e-06	209047	Gipc3	GIPC PDZ domain containing family, member 3	183.5
-0.69963002643961	3.35152196099971	45.8678575165045	3.13143211169191e-07	1.07797231189797e-06	14701	Gng12	guanine nucleotide binding protein (G protein), gamma 12	109
-0.862860433331013	2.61163048135031	45.6730221612621	3.24759124011123e-07	1.11453277527027e-06	57344	As3mt	arsenic (+3 oxidation state) methyltransferase	132
-1.93375043994273	-0.479300024014488	45.5410872546492	3.32887832613748e-07	1.14020562689197e-06	18514	Pbx1	pre B cell leukemia homeobox 1	175.5
-0.593664366588795	3.30296793011609	44.3020399092737	4.20850872074221e-07	1.42289876237666e-06	66701	Spryd4	SPRY domain containing 4	784
-1.37635590828518	1.67935678426497	43.835245009934	4.60223162839026e-07	1.54583275066493e-06	13511	Dsg2	desmoglein 2	167
-0.733385022625726	2.61097422204468	45.0933063077698	4.90691417949638e-07	1.64324257609725e-06	319939	Tns3	tensin 3	87
-0.788143232268674	2.9321501571508	42.8686150936462	5.56452757245602e-07	1.84888821445754e-06	100113398	Adat3	adenosine deaminase, tRNA-specific 3	705.5
-4.10807298716584	-0.635189543474057	44.9482203658708	5.56783338101509e-07	1.84948769563007e-06	233038	Nccrp1	non-specific cytotoxic cell receptor protein 1 homolog (zebrafish)	117.5
-0.89818994808239	5.54431554893705	92.4690923311202	5.67117766406344e-07	1.88127916208644e-06	14579	Gem	GTP binding protein (gene overexpressed in skeletal muscle)	205
-1.21938730130458	2.27269971099892	42.6714820737863	5.7672691159526e-07	1.91212526786509e-06	242202	Pde5a	phosphodiesterase 5A, cGMP-specific	90
-3.09567757382024	-0.323361360706678	44.3450026334735	6.20908374558159e-07	2.05087917657089e-06	18361	Olfr60	olfactory receptor 60	936
-1.97770398730122	-1.03351572580499	42.2343127733501	6.28383912685039e-07	2.07390264001651e-06	327799	Usp44	ubiquitin specific peptidase 44	206
-1.15612082044901	1.99195852785981	42.0251704428439	6.54838840344729e-07	2.15198772586073e-06	320683	Zfp629	zinc finger protein 629	481
-1.10494394250161	0.93250015715252	41.3499760719991	7.48756798087907e-07	2.44497282132788e-06	67252	Cap2	CAP, adenylate cyclase-associated protein, 2 (yeast)	124
-0.855866972160124	3.01497097918079	40.7177518036832	8.49939662354677e-07	2.75130271254206e-06	79565	Mettl27	methyltransferase like 27	132.5
-0.669433214331451	7.37833321193975	89.1642605602001	8.68866354825933e-07	2.80887844944646e-06	15982	Ifrd1	interferon-related developmental regulator 1	127
-2.27617705276588	1.10683516787025	40.5381295328198	8.81303248581428e-07	2.84535048827718e-06	17690	Msi1	musashi RNA-binding protein 1	82
-0.923867835913695	1.20121224210959	40.4315235722696	9.00504929249906e-07	2.90506003498457e-06	73598	1700001O22Rik	RIKEN cDNA 1700001O22 gene	139
-0.627886830243815	3.52941087057078	40.3408180245667	9.17197383496092e-07	2.95581375523845e-06	100689703	9330133O14Rik	RIKEN cDNA 9330133O14 gene	2821
-1.38547615699198	7.63617917287021	107.426777742857	9.96258692234989e-07	3.19305706798292e-06	240672	Dusp5	dual specificity phosphatase 5	299.5
-3.00745520351625	-0.904668233413744	41.7741977978506	9.99301499694759e-07	3.201143451688e-06	268534	Sntg2	syntrophin, gamma 2	92.5
-0.90092371743465	8.85313646653831	103.073201695229	1.05821397947394e-06	3.37668952983951e-06	18712	Pim1	proviral integration site 1	179
-0.663688019968695	3.16025392849638	40.7852108207962	1.06217105805805e-06	3.38843846726263e-06	70152	Mettl7a1	methyltransferase like 7A1	941.5
-0.806557355386799	2.82281034978461	39.5012681932733	1.08850292014236e-06	3.46436446185876e-06	544678	Cfap74	cilia and flagella associated protein 74	129.5
-0.906087770872855	2.96179294870217	39.3559590527815	1.12150279626861e-06	3.56111109606612e-06	69926	Dnah17	dynein, axonemal, heavy chain 17	158
-1.83511172478682	-0.365787401932454	39.0880849027771	1.18519430278623e-06	3.75367401065003e-06	29820	Tnfrsf19	tumor necrosis factor receptor superfamily, member 19	138
-0.921136260825395	4.41931564747238	42.4448033638735	1.25811833501761e-06	3.97237721928015e-06	21822	Tgtp1	T cell specific GTPase 1	1404.5
-0.736931903203081	2.57938711916414	38.7186578693948	1.27949997861942e-06	4.03781738064448e-06	225392	Rell2	RELT-like 2	213
-0.640724989226142	8.30054056191126	83.9155340319915	1.31657038405465e-06	4.14736506915631e-06	15939	Ier5	immediate early response 5	3270
-1.43765100801959	1.32244180577288	38.1796390872154	1.43188202884384e-06	4.48651512319248e-06	278679	Apol7b	apolipoprotein L 7b	105
-0.665555634175563	3.24524261858763	38.0231083151769	1.47971246382846e-06	4.62579147638964e-06	331524	Xkrx	X-linked Kx blood group related, X-linked	353
-1.79311228885474	-0.785398385791234	37.6486297099152	1.60126370994202e-06	4.98175426000402e-06	268934	Grm4	glutamate receptor, metabotropic 4	217
-0.678941205008966	2.75151811969353	37.0969676553172	1.80032457253187e-06	5.55475895788452e-06	319190	Hist2h2be	histone cluster 2, H2be	2667
-1.03892767359703	1.87811201406909	36.9850064343304	1.8438882397354e-06	5.68205440300749e-06	21957	Tnnt3	troponin T3, skeletal, fast	41
-0.727759075067656	2.58539866195858	36.7839479804841	1.92499454214628e-06	5.92013926981667e-06	70575	Gfod2	glucose-fructose oxidoreductase domain containing 2	344
-0.717863766249781	2.75203357435416	36.7760028119058	1.92827748668907e-06	5.92727571838015e-06	219131	Phf11a	PHD finger protein 11A	115
-1.67352990503819	0.0278760374737266	36.5230406218455	2.03601761637716e-06	6.23821616440734e-06	12143	Blk	B lymphoid kinase	132
-1.11823995362671	1.50711150689728	36.251099012099	2.15911234879694e-06	6.60223108245579e-06	76486	Ly6k	lymphocyte antigen 6 complex, locus K	149
-1.18659234666294	0.33631616189992	36.0949677305704	2.23338730886481e-06	6.81412719427493e-06	18951	Sept5	septin 5	110.5
-1.91750208552142	1.04400300866228	37.6227411969131	2.24686605314524e-06	6.85244307791085e-06	11548	Adra1b	adrenergic receptor, alpha 1b	646
-0.867646760280373	1.80083027986209	36.0518783476863	2.25436687820541e-06	6.87302892050893e-06	17687	Msh5	mutS homolog 5	99
-1.93855522750087	-0.522167181600797	35.7668991375111	2.39857467166418e-06	7.27845386323915e-06	78512	3300005D01Rik	RIKEN cDNA 3300005D01 gene	504
-0.930718666275881	1.81639283653008	35.7529674038604	2.40587459155436e-06	7.29880722762933e-06	11443	Chrnb1	cholinergic receptor, nicotinic, beta polypeptide 1 (muscle)	148
-1.66539030349295	-0.241333435182815	35.6919981470043	2.43810370050395e-06	7.39112066923631e-06	52357	Wwc2	WW, C2 and coiled-coil domain containing 2	130
-0.8351221236174	1.0749274843666	35.6414643155914	2.46516886045978e-06	7.46581874951639e-06	72391	Cdkn3	cyclin-dependent kinase inhibitor 3	92
-1.47035687436588	-0.299610852709736	35.6375903153558	2.46725702509958e-06	7.47030599266261e-06	66684	Tceal8	transcription elongation factor A (SII)-like 8	111
-0.665658482404777	2.44983029740894	35.6216734389613	2.47585655150573e-06	7.4908192446318e-06	68743	Anln	anillin, actin binding protein	141
-1.02357653935643	1.78111706977376	35.5745804319785	2.50148936246515e-06	7.56651386971592e-06	667370	Ifit3b	interferon-induced protein with tetratricopeptide repeats 3B	1006.5
-1.29401530160313	1.32008462935083	35.500658363977	2.54230329073391e-06	7.67865366159137e-06	116904	Alpk3	alpha-kinase 3	138
-0.67383209102365	2.66033413162472	35.4786798822482	2.5545759094035e-06	7.70816057719816e-06	14680	Gnal	guanine nucleotide binding protein, alpha stimulating, olfactory type	98
-0.608836713983253	3.03808495454741	35.4517159480006	2.5697195649262e-06	7.75195588567134e-06	66734	Map1lc3a	microtubule-associated protein 1 light chain 3 alpha	195
-1.4904861712387	-0.137226286934902	35.3213941725099	2.64428676935213e-06	7.96519445784059e-06	69999	1700027F09Rik	RIKEN cDNA 1700027F09 gene	149
-0.772928941096608	2.78420059967418	35.3043883780709	2.65418766728163e-06	7.99306344692122e-06	56367	Scoc	short coiled-coil protein	110
-1.09699265405412	4.72310993497621	71.7703098278994	2.68051382646388e-06	8.06051972669814e-06	170942	Erdr1	erythroid differentiation regulator 1	117
-0.624057778103447	2.10792856590033	35.1182622585681	2.76519920518698e-06	8.29088573765532e-06	208084	Pif1	PIF1 5'-to-3' DNA helicase	136.5
-1.89876594916054	0.216970609644348	34.8910537881068	2.90753523156166e-06	8.68593534978048e-06	66447	Mgst3	microsomal glutathione S-transferase 3	73.5
-0.945380551502982	2.31007314636314	34.4403207606383	3.21379807890401e-06	9.55220823790075e-06	76491	Abhd14b	abhydrolase domain containing 14b	235
-0.829579906361335	2.25903432612954	34.38196498269	3.2559231751905e-06	9.66753381045862e-06	105278	Cdk20	cyclin-dependent kinase 20	123
-0.972300759009382	0.88078057376523	34.1827769134224	3.40424783538398e-06	1.00648393155124e-05	214230	Pak6	p21 protein (Cdc42/Rac)-activated kinase 6	134.5
-2.27917369087625	-0.288488395073741	34.1635070879006	3.4189783416434e-06	1.00986945405328e-05	66501	1700029H14Rik	RIKEN cDNA 1700029H14 gene	121
-0.658792252670782	3.09329975867212	34.1238911065282	3.44947817188834e-06	1.01798334536978e-05	66487	Smim4	small integral membrane protein 4	105
-1.42550968659299	0.297953667349251	33.9366862900631	3.59762168277085e-06	1.0568067318552e-05	228564	Frmd5	FERM domain containing 5	92
-1.89411817956327	-0.662202663082278	33.8280350862033	3.68673276636831e-06	1.08191927240108e-05	380977	A330009N23Rik	RIKEN cDNA A330009N23 gene	213
-2.40429572446065	-0.497773572657632	33.8041032403605	3.70667829424615e-06	1.087286414628e-05	434246	Trim72	tripartite motif-containing 72	175
-0.599169259173935	2.91520180946869	33.7847504330362	3.72289248284732e-06	1.09126289174751e-05	67101	2310039H08Rik	RIKEN cDNA 2310039H08 gene	773
-1.1972568440319	-0.151159903329032	33.6648313444117	3.82508154382041e-06	1.11988422570088e-05	23945	Mgll	monoglyceride lipase	145
-0.777876458894134	2.46215338503259	33.5389610726954	3.93559929066022e-06	1.15087313540033e-05	242864	Napepld	N-acyl phosphatidylethanolamine phospholipase D	310
-1.615612771537	-0.954342501499238	33.412628113194	4.04998841120375e-06	1.18291930900632e-05	17750	Mt2	metallothionein 2	232
-0.706373732747449	1.27317029220781	33.3428734509405	4.1146781553863e-06	1.20095949857566e-05	69069	1810011H11Rik	RIKEN cDNA 1810011H11 gene	132
-0.942600112873368	7.9598497117955	77.9897500949894	4.24058412205221e-06	1.23419836085343e-05	14284	Fosl2	fos-like antigen 2	293
-0.869850908986594	0.665840201997534	33.1903190291561	4.26006619982444e-06	1.2392828385271e-05	72043	Sulf2	sulfatase 2	152
-0.801319489103716	1.65662202239685	33.1581793348151	4.29139599252764e-06	1.24810211192356e-05	17395	Mmp9	matrix metallopeptidase 9	174
-1.28071891353317	4.59076679213763	68.1663959045624	4.63020829866667e-06	1.34283672273787e-05	432763	Prr7	proline rich 7 (synaptic)	563
-2.30859001223476	-1.1167593628101	32.7441245959497	5.09860427524388e-06	1.47105900347104e-05	219144	Arl11	ADP-ribosylation factor-like 11	741
-0.907756687306536	1.58303367253063	31.8653565475349	5.78246827072814e-06	1.65749736305698e-05	97775	D930048N14Rik	RIKEN cDNA D930048N14 gene	199
-0.973583641950685	1.36501681313673	31.7929854325823	5.88100953832264e-06	1.68456731357023e-05	70997	Spef1	sperm flagellar 1	124
-1.21935430366854	0.916897744777129	31.9216484888776	5.98974740111138e-06	1.71451821379244e-05	218630	Ccno	cyclin O	483
-0.679887795982421	8.08312344821137	67.426222224227	6.25337461065805e-06	1.78417454434735e-05	78826	P2ry10	purinergic receptor P2Y, G-protein coupled 10	175
-0.914140973872475	2.52932538218066	30.9945610843404	7.09665759554237e-06	2.01311680341537e-05	80733	Car15	carbonic anhydrase 15	153.5
-0.928331192572126	0.713080839680306	30.9725887979239	7.1337234592399e-06	2.02176879538559e-05	15186	Hdc	histidine decarboxylase	129
-0.676270003027599	4.61795597994604	30.8869822744117	7.28013733750004e-06	2.06136670312616e-05	16475	Ajuba	ajuba LIM protein	85.5
-1.28296162784104	0.767228376413838	30.8242476146337	7.38948699034863e-06	2.08896743768933e-05	17896	Myl4	myosin, light polypeptide 4	97
-0.778466373493871	2.32684264965117	30.7872271208025	7.45484449499049e-06	2.10647670669415e-05	242083	Ppm1l	protein phosphatase 1 (formerly 2C)-like	611.5
-1.80731326457402	4.94804073808754	68.0989616539364	8.0746842226076e-06	2.27223864678679e-05	11910	Atf3	activating transcription factor 3	242.5
-1.09314484325885	2.60394595750427	30.327035628829	8.32137642948509e-06	2.33845296559361e-05	56874	Rnf32	ring finger protein 32	120
-0.954792933340468	3.4565255722041	41.4544464821443	8.43647557446822e-06	2.37025706320084e-05	100216537	Snord104	small nucleolar RNA, C/D box 104	73
-0.652549710035207	3.00940055807252	30.1766246856715	8.62764490219113e-06	2.41955150865865e-05	74137	Nuak2	NUAK family, SNF1-like kinase, 2	127
-0.819543903952786	4.96203912045315	48.9909021317208	8.66519781054899e-06	2.42804071395844e-05	14296	Frat1	frequently rearranged in advanced T cell lymphomas	2614
-1.67483710092504	-0.0211195087804927	30.1582898156527	8.66580090814429e-06	2.42804071395844e-05	12822	Col18a1	collagen, type XVIII, alpha 1	72
-0.643259181978241	1.90298788200624	30.1570271442584	8.66843528690368e-06	2.42822645960411e-05	234396	Ankle1	ankyrin repeat and LEM domain containing 1	156.5
-3.0824135983104	-0.719728575826907	32.5208652698788	9.00923467389206e-06	2.51853707395208e-05	242523	Dmrta1	doublesex and mab-3 related transcription factor like family A1	2036.5
-1.08155138105584	0.574037409388767	29.9729310305374	9.06191426476894e-06	2.53211429217693e-05	240055	Neurl1b	neuralized E3 ubiquitin protein ligase 1B	546
-0.712710436374518	2.31735892960723	29.9144857107223	9.19082259919074e-06	2.56406255841976e-05	15039	H2-T22	histocompatibility 2, T region locus 22	205
-2.77789903529678	-0.963470711647739	29.7042536734433	9.67109790986213e-06	2.69134462168486e-05	243655	Klre1	killer cell lectin-like receptor family E member 1	102
-1.23906679091532	0.64372597537451	29.4845241137344	1.02021047055815e-05	2.82570999907009e-05	99151	Cercam	cerebral endothelial cell adhesion molecule	130.5
-1.37766617414013	1.66096691989709	29.3766607494652	1.0474189911916e-05	2.89326299944089e-05	56520	Nme4	NME/NM23 nucleoside diphosphate kinase 4	113
-1.38959521146121	9.80029883085611	63.8947952784716	1.07424965115379e-05	2.95941242524296e-05	16598	Klf2	Kruppel-like factor 2 (lung)	817
-0.781282633228773	1.0628644333455	29.1056419712862	1.11929385090063e-05	3.07319267979115e-05	17748	Mt1	metallothionein 1	226
-0.847586834076664	0.785629270480813	29.1032070434621	1.11996319304056e-05	3.07434514122589e-05	72054	Cyp4f18	cytochrome P450, family 4, subfamily f, polypeptide 18	128
-0.835989440839454	0.796792028793382	29.0043494039126	1.1475058263818e-05	3.14364529883109e-05	94089	Trim7	tripartite motif-containing 7	186.5
-0.82923238394998	7.94531460070485	62.414024799166	1.14938195132088e-05	3.14738494762544e-05	243910	Nfkbid	nuclear factor of kappa light polypeptide gene enhancer in B cells inhibitor, delta	149
-0.5975565126847	7.88398640533736	55.1645238942088	1.18709006508416e-05	3.24415094999814e-05	22234	Ugcg	UDP-glucose ceramide glucosyltransferase	142
-1.58455140858358	-0.135170157963055	28.8152086433127	1.20225706931078e-05	3.28195929137875e-05	320398	Lrig3	leucine-rich repeats and immunoglobulin-like domains 3	144
-0.620923570231616	2.80606939188312	28.5969485642133	1.26895758427463e-05	3.44723214942889e-05	66391	Zbtb11os1	zinc finger and BTB domain containing 11, opposite strand 1	1350
-0.797784764112306	10.2339360173395	61.3878382682596	1.2703512623271e-05	3.45025722118696e-05	12193	Zfp36l2	zinc finger protein 36, C3H type-like 2	1766.5
-0.931376049663493	1.9229463455805	28.3755363472737	1.34071314755881e-05	3.63174924972111e-05	329727	Dennd2c	DENN/MADD domain containing 2C	113
-3.69752023222359	-0.4557116519778	28.2661821614667	1.37775481897419e-05	3.72471600204237e-05	14107	Fat1	FAT atypical cadherin 1	211
-1.45730573969536	-0.0737568038459117	28.2633702576537	1.37872171915636e-05	3.72651205065808e-05	68176	Fam212a	family with sequence similarity 212, member A	530.5
-1.13270260119085	0.0578868552057902	28.1775812347078	1.4085752986418e-05	3.80219635182359e-05	15139	Hc	hemolytic complement	115
-1.34248057086186	-0.634572947196885	28.0006881184346	1.47235360429032e-05	3.96566353466954e-05	381319	Batf3	basic leucine zipper transcription factor, ATF-like 3	114
-1.36673935784798	1.04988671285522	27.9681948506042	1.48440361249446e-05	3.9963714306217e-05	72469	Plcd3	phospholipase C, delta 3	153
-0.648979737035169	1.63163159322662	27.9435516438131	1.49361328789023e-05	4.01940897245881e-05	20375	Spi1	spleen focus forming virus (SFFV) proviral integration oncogene	191
-0.659516383157039	2.70478009531527	27.8841513772992	1.51606638278135e-05	4.07537966755083e-05	11576	Afp	alpha fetoprotein	133
-0.821550812578795	1.73211830768236	27.812914710298	1.5434742383442e-05	4.14272656214547e-05	72273	Smim24	small integral membrane protein 24	104
-1.45689277925549	-0.206610255665563	27.5383872443614	1.6541968855034e-05	4.41107231841207e-05	58996	Arhgap23	Rho GTPase activating protein 23	122
-0.623765158741604	3.68483737892072	31.6491864913887	1.75285541637376e-05	4.65601038677499e-05	243813	Leng9	leukocyte receptor cluster (LRC) member 9	1690
-2.79044680367474	-0.669530575611234	27.0578261765565	1.86916378989634e-05	4.94469295535936e-05	18575	Pde1c	phosphodiesterase 1C	121
-0.589127915347428	2.20788013142363	27.0092436912906	1.89251585145707e-05	5.00109799236144e-05	17121	Mxd3	Max dimerization protein 3	124
-0.601073397765061	2.57175391239911	26.8652488807183	1.96359545375581e-05	5.17449833203044e-05	69168	Bola1	bolA-like 1 (E. coli)	364.5
-1.15497759115978	0.405457604361065	26.6401141439097	2.08055600345815e-05	5.46168122220676e-05	109637	Upk1a	uroplakin 1A	98
-1.1687456265868	1.6987017216794	26.5922281921798	2.10638881116637e-05	5.52713911102178e-05	56461	Kcnip3	Kv channel interacting protein 3, calsenilin	123
-0.590893779650868	3.06148764114907	26.4404879057711	2.19055615083304e-05	5.72846711460945e-05	230991	Fndc10	fibronectin type III domain containing 10	2142
-1.15777835612902	9.75771405628525	54.1992441259286	2.2134695077065e-05	5.78470272149818e-05	15370	Nr4a1	nuclear receptor subfamily 4, group A, member 1	179
-1.25829789490079	-0.25199557653386	26.3155372174874	2.26258552055271e-05	5.90429361369657e-05	67103	Ptgr1	prostaglandin reductase 1	117
-0.860508993154236	0.845392886753968	26.2916009209327	2.27667295619618e-05	5.93476842359118e-05	11906	Zfhx3	zinc finger homeobox 3	364.5
-1.99011917039493	-0.54875525504417	26.1339565100996	2.37184684451442e-05	6.17121921308994e-05	228366	Large2	LARGE xylosyl- and glucuronyltransferase 2	150
-1.03065268966727	0.882564359444591	26.0531028668685	2.42231597276263e-05	6.29444426930744e-05	69627	Fam89a	family with sequence similarity 89, member A	657.5
-0.628694136630985	1.70341230858928	26.0246846062633	2.44032859319797e-05	6.33991294714605e-05	16189	Il4	interleukin 4	191
-1.07503321596496	9.58596349820596	52.1494585800805	2.61558800272854e-05	6.7666871307724e-05	330192	Vps37b	vacuolar protein sorting 37B	165.5
-0.65451739437487	8.88048755925171	51.3733262363985	2.6234821848764e-05	6.78568460124371e-05	216850	Kdm6b	KDM1 lysine (K)-specific demethylase 6B	143
-1.10669120214602	1.17146204374454	25.7283412403073	2.63700498904957e-05	6.81779816333409e-05	57745	Zfp112	zinc finger protein 112	117
-1.14986379369783	-0.0980498799483106	25.7092464939703	2.65025063147316e-05	6.85060588202622e-05	15200	Hbegf	heparin-binding EGF-like growth factor	176
-0.600363574287844	2.19074731452993	25.4988855846367	2.80101474393067e-05	7.20402977677888e-05	67122	Nrarp	Notch-regulated ankyrin repeat protein	2575
-1.45327111564162	1.14402158141575	25.37838211904	2.89152218066249e-05	7.40896165991678e-05	230775	Adgrb2	adhesion G protein-coupled receptor B2	106.5
-1.92766806525951	-0.260059682322952	25.3753180009458	2.89386426931392e-05	7.41342059175115e-05	278279	Tmtc2	transmembrane and tetratricopeptide repeat containing 2	118.5
-0.60111103080625	2.85934123188979	25.1900068863488	3.03938102664016e-05	7.76037647287041e-05	27279	Tnfrsf12a	tumor necrosis factor receptor superfamily, member 12a	129
-1.17082849062226	-0.195899392938657	25.0525471291864	3.15241103758737e-05	8.03564709229379e-05	73667	2410004P03Rik	RIKEN cDNA 2410004P03 gene	224
-1.06797033143133	1.22564729518157	25.8175344625825	3.19563109741067e-05	8.13403352486201e-05	13837	Epha3	Eph receptor A3	156
-0.672821935982329	1.86337257057457	24.9824102217089	3.21182129240191e-05	8.17186590756338e-05	74251	Ankrd9	ankyrin repeat domain 9	182
-2.2793525533311	-0.683301004617166	24.6300764562234	3.52909808667017e-05	8.91832193958073e-05	20974	Syngr3	synaptogyrin 3	233.5
-1.2665305101113	0.0844138194322445	24.5731366085065	3.58346943866003e-05	9.05386524635397e-05	667410	Gm8615	glucosamine-6-phosphate deaminase 1 pseudogene	2065
-1.4155064896747	-0.279135087646162	24.0595858399684	4.11671235664738e-05	0.000102892747761416	17965	Nbl1	neuroblastoma, suppression of tumorigenicity 1	169.5
-0.897697443329796	1.03282978980257	23.9596887100741	4.23005352007166e-05	0.000105362121752725	243328	Slc29a4	solute carrier family 29 (nucleoside transporters), member 4	180
-1.24879525071336	1.02868017711516	23.9121380332398	4.29107933822532e-05	0.000106731066657757	11787	Apbb2	amyloid beta (A4) precursor protein-binding, family B, member 2	128
-0.596155718349216	2.36969237247379	23.8596160582957	4.34697360209258e-05	0.000108055850367254	75475	Oplah	5-oxoprolinase (ATP-hydrolysing)	150
-0.746427648517001	3.40493368542642	23.5977577124419	4.6697227308427e-05	0.000115495933485521	100504231	Gm15708	predicted gene 15708	268
-3.30276183422484	2.8531538676056	24.0679913886402	5.00510507490769e-05	0.000123197200654752	17681	Msc	musculin	858.5
-0.651801525757743	4.8006372824084	23.3305963995817	5.02579903219997e-05	0.000123632447932109	217316	Slc16a5	solute carrier family 16 (monocarboxylic acid transporters), member 5	574
-0.926110622158075	2.63637988408238	23.2524579011892	5.13539575365432e-05	0.000126001333660877	56448	Cyp2d22	cytochrome P450, family 2, subfamily d, polypeptide 22	177
-1.08473042121451	1.6419863743766	23.8686579511838	5.27335500463629e-05	0.000129154729751651	81905	Cacng8	calcium channel, voltage-dependent, gamma subunit 8	302
-0.891706364603027	1.07922341648084	23.0280673155965	5.46470044168484e-05	0.000133443131126551	17829	Muc1	mucin 1, transmembrane	134
-0.768311026598418	1.62426081400491	23.0019156150008	5.50453637285984e-05	0.000134314697828784	67169	Nradd	neurotrophin receptor associated death domain	149
-1.17744845848238	-0.226640264251992	22.9873655253669	5.52683544879902e-05	0.000134800063807639	668212	Efr3b	EFR3 homolog B	128
-0.813244379995785	1.62586768548991	22.8354983249226	5.76548473585707e-05	0.000140176619604326	100048701	AI847159	expressed sequence AI847159	220
-1.28611962448302	0.793085287244024	22.6702287665405	6.03788003363397e-05	0.000146394819634389	69513	1700030C10Rik	RIKEN cDNA 1700030C10 gene	862
-0.79042989596661	3.19830078622072	22.317789396847	6.66625154037679e-05	0.000160901862086657	12788	Cnga1	cyclic nucleotide gated channel alpha 1	108
-0.704406295057897	2.22502022384289	22.2864715418306	6.72540742474033e-05	0.00016226609843394	434218	Trim34b	tripartite motif-containing 34B	101
-0.740385781916793	1.77557732876002	22.1994998309975	6.89267589272472e-05	0.000166009168890673	74025	Nphp3	nephronophthisis 3 (adolescent)	136.5
-0.690263764428298	1.34238278711585	22.1565235964548	6.97698118764567e-05	0.000167875517265543	71481	Alpk1	alpha-kinase 1	159
-1.16522397431417	0.652994201280665	22.0078154535789	7.27738653818371e-05	0.00017459207244022	320312	A430035B10Rik	RIKEN cDNA A430035B10 gene	968
-1.24738328016781	0.195558986999775	21.9480112202829	7.40210411924325e-05	0.000177342377818944	623169	Gm6402	ribosomal protein S17 pseudogene	1356
-0.828720250193405	1.01856632139373	21.6353623933172	8.09275361226841e-05	0.000192764351657919	103220	Ttc41	tetratricopeptide repeat domain 41	187
-0.690598064081776	2.04013808849823	21.4115116663539	8.62981790370983e-05	0.000204962335364431	78303	Hist3h2ba	histone cluster 3, H2ba	462
-0.99106857726025	-0.17596641578705	21.9380841329186	8.85117801745438e-05	0.000209895956182106	69288	Rhobtb1	Rho-related BTB domain containing 1	112.5
-1.63612660439997	-0.226273047120158	21.2238106670286	9.10981241974543e-05	0.000215655505619843	108151	Sema3d	sema domain, immunoglobulin domain (Ig), short basic domain, secreted, (semaphorin) 3D	134.5
-1.11954791534405	0.512921890013995	20.8410191081361	0.000101803436972499	0.000239342037257162	23948	Mmp17	matrix metallopeptidase 17	165
-0.803321431644712	2.14811585333116	20.7995994772997	0.000103040738930273	0.000242158515818388	72091	Snhg7	small nucleolar RNA host gene 7	121
-0.63040872941494	3.30004519681595	20.6065583976469	0.000109025219914992	0.000255103273877842	12659	Ovgp1	oviductal glycoprotein 1	125
-0.613961155025504	2.43810622338012	20.4467056618026	0.000114264809964557	0.00026614970959407	68939	Rasl11b	RAS-like, family 11, member B	171
-1.11286094180856	-0.102738707435197	20.2638508639681	0.000120593572925181	0.000279463976993311	63872	Zfp296	zinc finger protein 296	342
-0.588887796783697	2.06103740900495	20.1700665137852	0.000123985370201569	0.000286730718132319	12448	Ccne2	cyclin E2	123.5
-1.01919910825381	0.788555492493149	20.0890725599861	0.000126997470985829	0.000292926563695216	108899	2700081O15Rik	RIKEN cDNA 2700081O15 gene	495
-0.713368742142078	2.79341448573632	20.0579373785562	0.000128176289940639	0.000295424282035713	641454	5830444B04Rik	RIKEN cDNA 5830444B04 gene	303
-1.47340571724736	0.092157878652596	20.0068085410019	0.000130137782184496	0.000299720842028129	67749	Mgarp	mitochondria localized glutamic acid rich protein	121
-0.811571906970935	8.23224858467722	35.2681308977047	0.000134209649159344	0.000308349234974005	12515	Cd69	CD69 antigen	148
-0.974471608815863	8.42148559598124	34.3477143819938	0.000149403130427282	0.000340903734248394	14605	Tsc22d3	TSC22 domain family, member 3	250
-2.31421812636875	0.0737635544912975	24.3495297685009	0.000152010877105421	0.000346468906977697	387216	Mir23a	microRNA 23a	75
-0.879903075287371	1.55994684671195	19.6317831896121	0.000160671702042	0.000364724171406435	73094	Sgip1	SH3-domain GRB2-like (endophilin) interacting protein 1	84
-1.011133404642	0.42998307022965	19.1610595369456	0.000167752693495154	0.000379678413410477	223881	Rnd1	Rho family GTPase 1	135
-0.769780523056042	2.55443472458777	19.0503608698845	0.000173487116895586	0.000391793329446815	77533	C030034I22Rik	RIKEN cDNA C030034I22 gene	2746
-1.1746921404843	0.698603447354501	18.9658252919231	0.00017800863613432	0.000401415666654416	211484	Tsga10	testis specific 10	159
-0.905362085578983	1.27130338198022	18.8988513595141	0.000181681131080446	0.00040894855473645	72873	Bbof1	basal body orientation factor 1	129.5
-0.767791962144381	1.70360217153201	18.8340119778623	0.000185314588249006	0.000416518208661132	71951	Gpc2	glypican 2 (cerebroglycan)	161
-0.80904131735945	-0.102812702345947	18.6917157035035	0.000193566460604031	0.000433325717059223	26904	Sh2d1b1	SH2 domain containing 1B1	174.5
-2.49239769777975	3.70159290699973	31.719062584636	0.000205111033306769	0.000457755498684448	15511	Hspa1b	heat shock protein 1B	2810
-0.78148332959181	1.31310344665316	18.481496003272	0.000206491537333961	0.000460714876286129	22339	Vegfa	vascular endothelial growth factor A	164.5
-0.840303418660391	0.715220783574428	18.3866654578899	0.000212624325756118	0.000473493729947226	328381	Sh2d4b	SH2 domain containing 4B	154
-0.650742793280929	1.79077905903167	18.0927436575631	0.000232915185622563	0.000515510573461476	69534	Avpi1	arginine vasopressin-induced 1	279
-0.868000294844522	0.39356927756811	17.9797513165907	0.000241263749005587	0.000533030600269385	216152	Plppr3	phospholipid phosphatase related 3	196
-0.620223643409023	2.76742548567292	18.1794800666139	0.000260063713753147	0.000569965260195286	319887	E030030I06Rik	RIKEN cDNA E030030I06 gene	782
-0.619506368064242	1.5977904631876	17.6502523620668	0.000267508970499777	0.000584825699262648	210029	Metrnl	meteorin, glial cell differentiation regulator-like	377.5
-1.06998311679565	0.982909289772494	17.5997732435958	0.000271795018865911	0.0005931430275286	80749	Lrfn1	leucine rich repeat and fibronectin type III domain containing 1	99
-0.759390445899832	1.17566628203479	17.5751066866272	0.000273916308452742	0.000597146509591325	231510	Gpat3	glycerol-3-phosphate acyltransferase 3	94
-0.738095337966632	1.1014692300297	17.5201092765259	0.000278710652052385	0.000606944678452834	234740	Tmem231	transmembrane protein 231	144
-2.43669642107444	-0.929511220701031	17.7465803099616	0.0002966057015702	0.000643257157299262	320158	Zmat4	zinc finger, matrin type 4	123.5
-0.80557476629146	1.29378604665505	17.3231396503573	0.000296638844967103	0.000643257157299262	69136	Tusc1	tumor suppressor candidate 1	1364
-0.608129378417621	0.984457955926834	17.3141879228564	0.000297482681591805	0.000644859941775124	101631	Pwwp2b	PWWP domain containing 2B	1086.5
-1.14298432358947	-0.165799010629304	17.2206928037234	0.000306452597219644	0.000662787820887508	103080	Sept10	septin 10	169
-0.916575354960287	0.609560730004077	17.0570675506646	0.000335585797463332	0.000720985569048641	16795	Large1	LARGE xylosyl- and glucuronyltransferase 1	160
-0.791749171399118	0.747297483511103	17.0864025118671	0.000363138846350511	0.000775716470776838	16716	Ky	kyphoscoliosis peptidase	109
-0.839579168188033	1.7674722427643	16.6843223603995	0.000363895446388583	0.000777197886798713	74165	Fbxl22	F-box and leucine-rich repeat protein 22	1967.5
-0.640152150676579	1.56399236141768	16.5299965703995	0.000382504147389173	0.000813837205630065	243931	Tshz3	teashirt zinc finger family member 3	2501
-2.45731654820142	3.07639695271156	26.9687050412633	0.00038449499013786	0.000817501330397435	193740	Hspa1a	heat shock protein 1A	2798
-0.834165581834635	1.52652476810527	16.5134612556297	0.000384558147951834	0.000817501330397435	77595	Nup210l	nucleoporin 210-like	137
-0.966698478775154	0.0421097693372177	16.2309643438298	0.0004215543065959	0.000889851652843479	20613	Snai1	snail family zinc finger 1	528
-1.2846211131874	0.169696922398954	16.1662755050712	0.000430556205844278	0.000907453933501706	72514	Fgfbp3	fibroblast growth factor binding protein 3	878
-0.8898815807331	0.421501491756457	16.0477263693548	0.000447596855093941	0.000940633076982097	433408	Gm13375	predicted gene 13375	692.5
-1.06239623958169	0.526995573012992	15.9664521129761	0.000459699869278539	0.000963437687579338	106389	Eaf2	ELL associated factor 2	172.5
-0.665936810200551	0.745379391795016	15.8382869861609	0.000479510109007697	0.0010029081359565	72349	Dusp3	dual specificity phosphatase 3 (vaccinia virus phosphatase VH1-related)	227
-1.75736795447375	-0.304140812554042	15.8259874314117	0.000481459188288637	0.00100613044149154	72821	Scn2b	sodium channel, voltage-gated, type II, beta	214.5
-1.08167907285358	-0.137523625254054	15.7276205009556	0.000497358703568029	0.00103671808289853	331493	Gm5127	predicted gene 5127	133
-0.97876286110949	0.367520154684442	15.5841660084549	0.000521571787916438	0.00108370440481896	56229	Thsd1	thrombospondin, type I, domain 1	159
-0.912754723447508	0.121060887158694	15.5033057003864	0.00053577892443169	0.00111191053280963	66341	Eid3	EP300 interacting inhibitor of differentiation 3	1304
-1.02511826262828	-0.0518284237496484	15.3394660437415	0.000565864675780511	0.00117138743051909	100504703	A730063M14Rik	RIKEN cDNA A730063M14 gene	164.5
-0.918178078843268	0.498591751940749	15.3275348678877	0.000568125833453633	0.00117567303270302	320616	B130006D01Rik	RIKEN cDNA B130006D01 gene	3188
-1.21292725456296	-0.0781597080571664	15.2066363924037	0.000591597074190238	0.00122178087907464	102634812	LOC102634812	ribosomal protein L39 pseudogene	1833
-0.778452366228162	0.127574189592723	15.1591461622938	0.000601101778568698	0.00124057818475715	21934	Tnfrsf11a	tumor necrosis factor receptor superfamily, member 11a, NFKB activator	110.5
-0.653923663121028	0.744625224602789	15.0259562920056	0.000628650272347457	0.00129072935564321	74387	4932438H23Rik	RIKEN cDNA 4932438H23 gene	248
-1.25605359862462	-0.395586518496482	15.0072452761335	0.000632628496485821	0.0012982481158307	12287	Cacna1b	calcium channel, voltage-dependent, N type, alpha 1B subunit	117
-0.875633678160129	11.2114594964183	23.3662585263565	0.000656682284224426	0.00134514480206091	21929	Tnfaip3	tumor necrosis factor, alpha-induced protein 3	224.5
-1.18815771541607	-0.388693327375358	14.7522903854445	0.000689635185013644	0.00140866278172687	381260	Gm973	predicted gene 973	158
-0.691685433129238	1.81446335845527	14.4927936619301	0.000753406671170246	0.00152979063119089	67685	Dyx1c1	dyslexia susceptibility 1 candidate 1	148
-0.87874180271047	0.344140995463726	14.478287628132	0.000757154999781772	0.00153714180032002	66330	1700020L24Rik	RIKEN cDNA 1700020L24 gene	310
-0.965112700008005	-0.384121379037143	14.370663470631	0.000785602912769544	0.00159070706503082	94226	S1pr5	sphingosine-1-phosphate receptor 5	157
-1.11093903617598	-0.384248574831362	14.3570688409282	0.000789277786524013	0.00159678140180699	18792	Plau	plasminogen activator, urokinase	141
-0.714900498477142	1.01146849956558	14.2827108624279	0.000809709875929595	0.00163441437919122	100503386	Tpbgl	trophoblast glycoprotein-like	3037
-0.649427059975805	1.55741101432157	14.1974735989385	0.000833837697100856	0.00167871508911266	16803	Lbp	lipopolysaccharide binding protein	92
-1.63246273117061	-0.449703448625895	14.4357757269874	0.000849790786394545	0.00170835344234886	77127	A930001A20Rik	RIKEN cDNA A930001A20 gene	184
-0.713200612598762	1.76643215074769	14.0993247966685	0.00086258772729435	0.00173291356011817	228775	Trib3	tribbles pseudokinase 3	292
-0.957380713476155	0.329079313458041	14.0148352988451	0.00088819634684602	0.00177913716118107	22341	Vegfc	vascular endothelial growth factor C	202
-1.00122646864916	2.21440854135113	14.003093685341	0.000891819822548277	0.00178610483810197	100042926	Gm13546	predicted gene 13546	166.5
-0.629445674489558	2.54056576435141	14.4184017376075	0.000892737272426609	0.00178765159884223	100504501	Gm20257	caspase 8 pseudogene	468
-0.743870987447581	1.49573007388086	14.1843353202782	0.000898458869894927	0.00179793954516585	71893	Noxo1	NADPH oxidase organizer 1	178
-0.865910207007081	-0.242077033100202	13.820528633363	0.000950266128949633	0.0018920833996561	170706	Tmem37	transmembrane protein 37	508.5
-0.791379967140333	0.836413048650033	13.4955684030697	0.00106481416089322	0.002101813464699	329650	Med12l	mediator complex subunit 12-like	143
-0.90376700067777	0.42342826444899	13.4009915253695	0.00110089759287379	0.0021681732733333	69519	Rwdd2a	RWD domain containing 2A	165
-0.920966590581127	0.433429344773025	13.3378375425179	0.00112572821176804	0.00221106592000429	20273	Scn8a	sodium channel, voltage-gated, type VIII, alpha	148.5
-0.878183121072072	0.722446901499877	13.2332056995501	0.00116821131755634	0.00228866849027222	230863	Sh2d5	SH2 domain containing 5	137.5
-0.841004163363699	9.36298050170242	19.660253101502	0.0012172704412976	0.00237797304131048	22695	Zfp36	zinc finger protein 36	882.5
-1.06511037145811	0.476120160614119	12.9469910885331	0.00129354641246896	0.00251739787681786	66061	Tctex1d2	Tctex1 domain containing 2	135.5
-0.840298520409684	-0.221133093431977	12.9242330376124	0.00130411959065001	0.00253717280019526	381091	H2-Eb2	histocompatibility 2, class II antigen E beta2	267
-1.37767298370338	-0.548540657166294	12.7831215585445	0.0013718041781539	0.00265793803088273	12768	Ccr1	chemokine (C-C motif) receptor 1	1415.5
-0.862192401276825	1.14146432422781	12.7794485037389	0.00137361600966107	0.00266102994510781	246738	Dnajc28	DnaJ heat shock protein family (Hsp40) member C28	412
-1.04126367748369	-0.338529495042659	12.7234606689355	0.00140155671240144	0.00271259805572731	18104	Nqo1	NAD(P)H dehydrogenase, quinone 1	135.5
-0.828412254715452	1.36767725124754	12.7210681696329	0.00140276432165792	0.00271450874310457	103214	Ifngas1	Ifng antisense RNA 1	127
-0.668323477816352	0.553318518243552	12.6296050376328	0.00144978588951942	0.00279803688817628	330483	Ceacam16	carcinoembryonic antigen-related cell adhesion molecule 16	277.5
-1.02069699477566	0.176450123426279	12.5887693714005	0.00147132852627939	0.00283782547105907	100041231	Gm3219	B-cell CLL/lymphoma 7C pseudogene	604
-1.78927334433093	-0.83248187178357	12.6972759969387	0.0015392679791945	0.00295959470804537	29859	Sult4a1	sulfotransferase family 4A, member 1	131
-0.742098711031948	1.33775161930299	12.4506874122154	0.00154678035859507	0.00297357478957632	217169	Tns4	tensin 4	93
-0.818332747742096	0.970363378805903	12.4158950571193	0.00156644610927387	0.00300856334444507	12845	Comp	cartilage oligomeric matrix protein	138
-0.707807380986007	0.544639156347603	12.3698795682639	0.00159287267393426	0.00305645937448953	17864	Mybl1	myeloblastosis oncogene-like 1	130
-0.925118195024126	-0.0884766985509633	12.1885783600143	0.00170179293680713	0.00325077289123038	77779	A930007I19Rik	RIKEN cDNA A930007I19 gene	151.5
-1.0045043360056	-0.593857642935563	12.1213542451392	0.00174420811137708	0.0033240617836657	66102	Cxcl16	chemokine (C-X-C motif) ligand 16	408
-1.12439651571959	-0.479628642743385	12.1017972324834	0.00175676174577959	0.00334643279040631	100504591	Gm15987	predicted gene 15987	541
-0.953857950766461	9.80162244839844	17.5638449348682	0.00179074528714284	0.00340747871183969	23849	Klf6	Kruppel-like factor 6	465.5
-2.75718335374604	3.25890220110692	12.0160720746917	0.00181295570714027	0.00344707864230421	237360	Adamts14	a disintegrin-like and metallopeptidase (reprolysin type) with thrombospondin type 1 motif, 14	146
-1.0824348082374	0.271759561238636	11.9451536277318	0.0018609169527057	0.00352955252640531	72184	Klhl35	kelch-like 35	189
-0.759699113139592	1.86169599994669	12.0984292292882	0.00188417967218743	0.00356927730272724	72640	Mex3a	mex3 RNA binding family member A	2888
-1.01826039813476	-0.574376710882067	11.5582360129831	0.00214801295672962	0.00403001912993735	320311	Rnf152	ring finger protein 152	368
-0.679925282833894	1.0746833437465	11.5505501287116	0.00215418157046135	0.00404036156591631	238323	Rps6kl1	ribosomal protein S6 kinase-like 1	102
-0.807345575915254	0.0851680118951857	11.4936212795724	0.00220047467410682	0.00411984090296045	99633	Adgrl2	adhesion G protein-coupled receptor L2	129
-0.977964355466082	0.34056486371942	11.4425165997976	0.00224295156294054	0.0041972704954024	70693	Adgra3	adhesion G protein-coupled receptor A3	161
-1.1460314799688	-1.02411375993703	11.3838220619291	0.00229283717647633	0.00427956895024382	170729	Scrt1	scratch family zinc finger 1	2005
-1.01029128964672	-0.740515463724053	11.3701249064815	0.00230465101672344	0.0042990135654979	14283	Fosl1	fos-like antigen 1	275
-0.589823210662681	1.6921651479272	11.3647511786267	0.00230930389261828	0.00430638850043593	54615	Npff	neuropeptide FF-amide peptide precursor	140
-0.803589029467357	0.627375497622998	11.1741762205973	0.00266166938803612	0.00490482355042633	22063	Trpc1	transient receptor potential cation channel, subfamily C, member 1	195
-0.59907166609708	3.48576685770148	12.4098835317437	0.00286200650598893	0.00524417348025374	213438	P2ry10b	purinergic receptor P2Y, G-protein coupled 10B	203
-0.897286555528131	4.35562149194597	14.9845250648639	0.00299627748644174	0.00546905005935135	50708	Hist1h1c	histone cluster 1, H1c	725
-1.38510323654899	-0.229916379410647	10.6532797342299	0.00302550250902494	0.00551422231483578	74684	4930451G09Rik	RIKEN cDNA 4930451G09 gene	147
-0.714225219916115	0.378221004375845	10.6269402775645	0.00305627956447544	0.00556290755070844	19400	Rapsn	receptor-associated protein of the synapse	179.5
-1.03013168027945	0.132752482312548	10.6722591448717	0.00308522318848596	0.00560813075746481	26427	Creb3l1	cAMP responsive element binding protein 3-like 1	154
-1.00282381004919	-0.164453582454417	10.4229325534054	0.00330649724800914	0.00597858581969004	432530	Adcy1	adenylate cyclase 1	127.5
-0.608976792124698	1.41524724369296	10.3852080731635	0.00335515931203899	0.00605856872106498	320456	B330016D10Rik	RIKEN cDNA B330016D10 gene	2152
-0.827459637513327	0.332467203638845	10.3337722698882	0.00342276567584829	0.00617160076554287	21648	Dynlt1b	dynein light chain Tctex-type 1B	124
-0.591205691045966	0.88018308306597	10.2352904641388	0.00355637481663909	0.00639673640542491	116701	Fgfrl1	fibroblast growth factor receptor-like 1	285
-0.683625257606973	0.924967609724436	10.0340498402062	0.00384735993452486	0.00686980752588326	18599	Padi1	peptidyl arginine deiminase, type I	125
-0.836735534983539	-0.283311715265862	9.94395937820264	0.00398592535869427	0.00709294019517529	100188919	Gm45915	predicted gene, 45915	2124
-0.608175184340108	0.692173707476832	9.84306552079738	0.004147577901238	0.00736423771220245	109163	3010003L21Rik	RIKEN cDNA 3010003L21 gene	878.5
-0.965512942365971	-0.00139458109167201	9.8350571525352	0.0041607109367742	0.00738329874776658	93835	Amn	amnionless	114
-0.814243497517584	0.080920246606432	9.57748183773165	0.00460819720352147	0.00812005221112646	100217423	Snord19	small nucleolar RNA, C/D box 19	54
-0.808411000806203	0.292550704486326	9.50529037984742	0.00474281905367057	0.00834056286180189	77633	4930594C11Rik	G1 to S phase transition pseudogene	2755
-0.798792094415662	0.603383037207174	9.36025886177951	0.00502638889837071	0.00881156163695303	628705	Phf11c	PHD finger protein 11C	119.5
-0.832931843708482	1.36730740180816	9.24723924930312	0.00526016117746869	0.00919389885382174	242894	Actr3b	ARP3 actin-related protein 3B	118
-0.73476334165472	-0.0978534136181056	9.11720850788506	0.00554386147841595	0.00963915045590758	13008	Csrp2	cysteine and glycine-rich protein 2	121.5
-0.684078808955629	0.599363680851796	9.11310107228212	0.00555309031860858	0.00965110956036431	67642	4930515G01Rik	RIKEN cDNA 4930515G01 gene	1251
-0.798252214887375	-0.661568375185934	9.05958824456518	0.00567486728556823	0.00984469582483717	74152	Stra6l	STRA6-like	120
-0.874023861224017	0.869590562296198	8.89274643267411	0.00607359371748655	0.0104685773605208	17385	Mmp11	matrix metallopeptidase 11	223.5
-0.914907751732248	0.219571391011402	8.86227115647009	0.00614966903230766	0.0105893294381285	100217453	Snord16a	small nucleolar RNA, C/D box 16A	91
-0.999194867054364	-0.168561196161009	8.82026692052722	0.00625623070054274	0.010760786697191	101055769	Gm12596	predicted gene 12596	302.5
-0.788074465004049	-0.166287456275281	8.74804833174969	0.00644417781016416	0.011067057736725	73072	Prr36	proline rich 36	224
-0.703047820918897	1.08603821908223	8.6097953981061	0.0068213767433352	0.0116595749857979	100217419	Snora52	small nucleolar RNA, H/ACA box 52	134
-0.845652540474624	0.146862472736402	8.54627061371604	0.00700270654325936	0.0119479618358949	114679	Selenom	selenoprotein M	79
-0.594767958187929	0.540520023445414	8.4422530447616	0.00731107445801454	0.0124276158017341	12609	Cebpd	CCAAT/enhancer binding protein (C/EBP), delta	2260
-0.852529501637862	-0.154862654073775	8.33010287452722	0.00766023348632969	0.0129674403313803	100306952	Snora78	small nucleolar RNA, H/ACA box 7	157
-0.703021838669832	0.00968551578821925	8.18896060464003	0.00812574820266667	0.0136840088340505	14789	P3h3	prolyl 3-hydroxylase 3	132
-0.787844343121629	0.0733261192429699	8.08203237147596	0.00849897011149194	0.0142501789903684	13143	Dapk2	death-associated protein kinase 2	106.5
-0.665148381773335	0.603267137206669	7.80731351388251	0.00954653147638186	0.0158896282789874	66175	Mustn1	musculoskeletal, embryonic nuclear protein 1	359
-0.670117424529332	-0.125900337183817	7.80702342381932	0.0095477095796692	0.0158896282789874	74365	Lonrf3	LON peptidase N-terminal domain and ring finger 3	150
-0.800218092547042	0.296438654302435	7.69943153844037	0.00999581656864448	0.0165860801126221	474160	Platr17	pluripotency associated transcript 17	357
-0.826075913289694	-0.327030137320136	7.60187298503445	0.0104220628481971	0.0172306775974824	170753	Zfp704	zinc finger protein 704	227
-0.893494160500263	-0.106065327507616	7.57226700355614	0.0105553161201045	0.017429927423425	22612	Yes1	YES proto-oncogene 1, Src family tyrosine kinase	156
-0.638117927667301	1.52627439133418	7.71628093353269	0.010560720259311	0.017436513597042	100039495	Gm15706	predicted gene 15706	443
-0.766250794287413	0.681831260183847	7.451902234489	0.0111165776213296	0.0182880842209052	226751	Cdc42bpa	CDC42 binding protein kinase alpha	123
-0.7798255244203	-0.690061076927049	7.23586556617837	0.0122076658103862	0.0199075625296607	19130	Prox1	prospero homeobox 1	413
-0.824635697954257	-0.661829006041757	7.22602245659837	0.0122600962597357	0.0199877704343037	629378	Dact3	dishevelled-binding antagonist of beta-catenin 3	255
-1.15344228891889	-0.763252476685599	7.18795801141103	0.012465183949612	0.0202872186452658	16533	Kcnmb1	potassium large conductance calcium-activated channel, subfamily M, beta member 1	243
-1.12494849815849	-0.34812775079257	7.09890599178927	0.0129598220773069	0.0209813523299407	100042757	Gm4013	predicted gene 4013	208
-1.02205509490631	9.63153651239424	9.04121680423436	0.0129622291356277	0.0209824912949831	16476	Jun	jun proto-oncogene	3187
-0.601212633735883	0.719257246592923	7.07641303197953	0.0130881338126281	0.0211751667109077	626058	E330020D12Rik	Riken cDNA E330020D12 gene	161.5
-0.872576346334025	-0.461351729724197	7.12054420914201	0.0133110875253627	0.0214935323872433	245386	Tmem255a	transmembrane protein 255A	143
-0.971907569050014	0.157256556622671	6.9258792203745	0.0139835479668204	0.02249090628197	100041244	Gm3230	predicted gene 3230	2092
-0.639285332815968	0.693740450167563	6.83155454600989	0.0145787250387933	0.0233445341007302	104370	Snora68	small nucleolar RNA, H/ACA box 68	98
-0.929051708281076	-0.466090309208391	6.88153525977575	0.0145858341921221	0.0233528818074051	16002	Igf2	insulin-like growth factor 2	263
-0.657434080802965	0.334695357315482	6.77111533061623	0.0149746674580395	0.0239225653801131	667977	Gm8909	predicted gene 8909	175
-1.36279671813509	1.19197024862552	8.23354258640859	0.0158688101614595	0.0252364279869201	723960	Mir24-2	microRNA 24-2	107
-0.802295892685469	-0.0821352389887644	6.3372212256008	0.0181891663147399	0.0285614433323115	75255	4930562F07Rik	RIKEN cDNA 4930562F07 gene	118.5
-2.65841055140533	-0.88022799235737	6.07386306616941	0.0205060392649877	0.0318945429507329	433470	AA467197	expressed sequence AA467197	62
-0.802969122329825	0.204045231174877	6.1107738850601	0.0207446299095082	0.0322330776580564	68070	Pdzd2	PDZ domain containing 2	139
-1.20163080893747	-0.611782048926413	6.74974241061988	0.0220547357750574	0.0341180834641274	66333	Aqp11	aquaporin 11	326
-0.585433958550935	0.0333773876700033	6.08073515775764	0.0226526406929983	0.0349639818816617	100415787	Tomm6os	translocase of outer mitochondrial membrane 6, opposite strand	508
-0.662994616383477	1.01779600909013	5.8426898435235	0.0228094389876438	0.0351839524121238	235533	Gk5	glycerol kinase 5 (putative)	94
-0.631118528341942	0.235416243329389	5.66011212785147	0.0248307629293998	0.0380587987806642	105246506	LOC105246506	uncharacterized LOC105246506	434
-0.820545603838653	0.0156336200401355	5.62976531534414	0.0251855209670316	0.0385306249845892	76229	Vmn2r29	vomeronasal 2, receptor 29	197
-0.77054055138453	1.82539790861553	5.61010381817376	0.025418353534435	0.0388482268871616	16512	Kcnh3	potassium voltage-gated channel, subfamily H (eag-related), member 3	208
-1.15050673610419	-0.51730134341273	5.56475846598992	0.0259644563339273	0.0396238642875706	241727	Snph	syntaphilin	138
-3.1540748119737	-0.690137482370204	6.32400769865781	0.0294275430735872	0.0444190009849723	630294	Gm7030	predicted gene 7030	268.5
-0.695000192420146	-0.0464294378765768	5.86020780904639	0.0300054869326778	0.0451861575436841	666907	Ms4a4a	membrane-spanning 4-domains, subfamily A, member 4A	144
-0.870442793879022	-0.38258050134174	5.22895713799623	0.0304368800653527	0.0457798329179324	414076	BC051537	cDNA sequence BC051537	130
-0.96197375842799	-0.184969780348142	5.0836976449051	0.0326307197261536	0.0488172689016196	65969	Cubn	cubilin (intrinsic factor-cobalamin receptor)	170

## Sheet: up_in_gfphi
logFC	logCPM	F	PValue	FDR	ENTREZID	SYMBOL	GENENAME	length
3.4928784621192	7.31249971083858	8000.65762432021	2.03356739849454e-34	2.50474496472572e-30	26360	Angptl2	angiopoietin-like 2	493
5.49725529516096	4.5963760967456	5821.9297135614	1.35132678430099e-32	4.23390764937118e-29	53945	Slc40a1	solute carrier family 40 (iron-regulated transporter), member 1	203
2.68331283171387	5.80331471073873	4975.03755113021	1.07424586975762e-31	1.10262386481705e-28	26362	Axl	AXL receptor tyrosine kinase	127.5
2.5362977049052	6.83714711051374	4042.65393861511	1.65422259375668e-30	8.85872160317434e-28	13849	Ephx1	epoxide hydrolase 1, microsomal	174
1.99040505693678	7.57828885703181	3977.70092753546	2.04745253877e-30	1.00873891680121e-27	21949	Tnfsf8	tumor necrosis factor (ligand) superfamily, member 8	253.5
3.78610750949143	5.09373384686088	3939.44181585015	2.32528075544187e-30	1.0607586320288e-27	15368	Hmox1	heme oxygenase 1	155
2.15375821204852	7.26718723096308	3915.64050803328	2.51839449257842e-30	1.10782374875316e-27	16001	Igf1r	insulin-like growth factor I receptor	163
4.82821707184697	4.71032334620997	3697.77124725518	5.51026804078938e-30	2.05666580176978e-27	12978	Csf1r	colony stimulating factor 1 receptor	122
1.89169694630001	7.4049806637191	3650.90065158771	6.32808362446961e-30	2.17340380736623e-27	252838	Tox	thymocyte selection-associated high mobility group box	243
2.7521362103079	6.55505095970749	3136.43847115686	4.66405216342588e-29	1.40114952431504e-26	12289	Cacna1d	calcium channel, voltage-dependent, L type, alpha 1D subunit	125
1.68667752963554	7.55231941848594	2929.17729002252	1.14524073035298e-28	3.00126171824631e-26	23959	Nt5e	5' nucleotidase, ecto	198
1.58841471938004	7.67724890051037	2900.50563749256	1.30319794240922e-28	3.27581409319476e-26	21844	Tiam1	T cell lymphoma invasion and metastasis 1	149
2.16151026356438	8.08225977935969	3127.91614338061	2.60250137699885e-28	5.72410883223122e-26	64931	Izumo1r	IZUMO1 receptor, JUNO	214
4.44624652710926	3.94628852433982	2642.54062577482	4.42708210653687e-28	9.24209666207029e-26	16971	Lrp1	low density lipoprotein receptor-related protein 1	141
13.6070849524673	4.45449717531525	4913.06666602367	7.63541799494755e-28	1.49278481656776e-25	20592	Kdm5d	lysine (K)-specific demethylase 5D	159
5.33409556695755	3.62440642637531	2455.23528656954	1.16140810109057e-27	2.13508411658695e-25	17533	Mrc1	mannose receptor, C type 1	148
2.3444479533956	5.48421680158185	2438.12602690624	1.27294701025386e-27	2.30571887136718e-25	21942	Tnfrsf9	tumor necrosis factor receptor superfamily, member 9	125
2.13354565277606	5.84391201021121	2359.00246851778	1.96181955543133e-27	3.4033424597532e-25	13655	Egr3	early growth response 3	117.5
2.66870030233881	6.43326327486519	2328.32581597008	2.32900885742404e-27	3.9842225134572e-25	68404	Nrn1	neuritin 1	242
1.31905784243386	7.84339171297657	2315.2324975664	2.50766958396024e-27	4.17391436022139e-25	18750	Prkca	protein kinase C, alpha	129
1.72196059844025	8.27682995058671	2229.93853982518	4.1008543832106e-27	6.73469645840067e-25	210789	Tbc1d4	TBC1 domain family, member 4	160
2.25890736182746	6.44254084366946	2288.81863605432	4.36129700937076e-27	7.02191211763466e-25	17470	Cd200	CD200 antigen	235.5
2.05987263518378	6.00212038593416	2172.05130453618	5.78755886450219e-27	9.13914904282994e-25	94214	Spock2	sparc/osteonectin, cwcv and kazal-like domains proteoglycan 2	115
2.40048937945068	5.31858288001326	2149.43649041115	6.63775517139638e-27	1.02196538057611e-24	12977	Csf1	colony stimulating factor 1 (macrophage)	148
3.52836684061222	4.43636073400347	2092.63510195256	9.42550829074054e-27	1.36581159549472e-24	320910	Itgb8	integrin beta 8	165
4.5832892041891	3.6064596401786	2086.62726081034	9.78700701352921e-27	1.39302042254262e-24	12262	C1qc	complement component 1, q subcomponent, C chain	185
1.48512844462543	8.4585386018364	2045.44479159601	1.27045632805603e-26	1.73869006585179e-24	19247	Ptpn11	protein tyrosine phosphatase, non-receptor type 11	132
2.65495590775898	5.03334947142669	2043.54174904642	1.28602707171918e-26	1.73926802418984e-24	18619	Penk	preproenkephalin	310.5
2.01052478602811	7.10597059095589	2041.47678726722	1.3031551244959e-26	1.73926802418984e-24	68259	Ift80	intraflagellar transport 80	130
1.36872766340413	9.21606550636592	2040.27441038827	1.313241262074e-26	1.73926802418984e-24	18018	Nfatc1	nuclear factor of activated T cells, cytoplasmic, calcineurin dependent 1	203
4.23079097018505	3.37985240111433	1985.53539687304	1.87449293895124e-26	2.43032942411184e-24	12259	C1qa	complement component 1, q subcomponent, alpha polypeptide	170
5.09801994475584	2.49366177052056	1967.82758169454	2.1075518367264e-26	2.67615628587207e-24	17289	Mertk	c-mer proto-oncogene tyrosine kinase	137
3.57093318779838	3.99960631949619	1966.06550509343	2.13239375912155e-26	2.68007080929593e-24	19259	Ptpn5	protein tyrosine phosphatase, non-receptor type 5	138
1.73873540070788	5.92793245178844	1952.71419166137	2.33117519336425e-26	2.87130848566675e-24	12522	Cd83	CD83 antigen	164
5.10458027888092	2.99280117058158	1943.86501129241	2.47385516497194e-26	3.01687862049103e-24	14133	Fcna	ficolin A	121
3.23799206733346	4.44635301888102	1922.72322509919	2.85420049432085e-26	3.38030648928365e-24	14608	Gpr83	G protein-coupled receptor 83	422.5
4.38874734837367	3.32599847220887	1918.0435101308	2.94661639799872e-26	3.4239126579387e-24	12260	C1qb	complement component 1, q subcomponent, beta polypeptide	202
1.93093672745329	5.69326022349585	1912.83933132372	3.05318336216406e-26	3.51458499736213e-24	11981	Atp9a	ATPase, class II, type 9A	111
4.01864422439239	4.30443882321532	1884.42739199883	3.71300523174111e-26	4.15755322175957e-24	225872	Npas4	neuronal PAS domain protein 4	213
1.33487179216152	6.77944665222141	1763.35434869464	8.84269836549918e-26	9.30885887706356e-24	215789	Phactr2	phosphatase and actin regulator 2	157
1.67265837755206	6.26186133004071	1756.57816299573	9.29874048373073e-26	9.62458710404297e-24	63959	Slc29a1	solute carrier family 29 (nucleoside transporters), member 1	98
3.63735376425851	3.35232222430737	1731.74633400893	1.11988089799322e-25	1.13996471244484e-23	223649	Nrbp2	nuclear receptor binding protein 2	90
1.71975096236369	6.26646631367641	1715.43964643029	1.26712865775099e-25	1.27928062930483e-23	225010	Lclat1	lysocardiolipin acyltransferase 1	170.5
1.80641737816643	6.01325054862556	1713.16123684137	1.28930790561899e-25	1.29108987589505e-23	12053	Bcl6	B cell leukemia/lymphoma 6	185
1.82558785860943	5.910322037911	1704.26943192928	1.37994388515211e-25	1.37070716398536e-23	13011	Cst7	cystatin F (leukocystatin)	172
1.41925366914404	6.99105537029129	1688.63814875603	1.55631932044966e-25	1.50938465117941e-23	16206	Lrig1	leucine-rich repeats and immunoglobulin-like domains 1	144
3.72844558871332	3.56581619824728	1664.39180440068	1.87964653348013e-25	1.78089279637498e-23	381924	Itgad	integrin, alpha D	114
2.27716883610194	4.83295364127854	1643.99755987642	2.20772792479539e-25	2.02929737684364e-23	20970	Sdc3	syndecan 3	289
2.04400311587796	6.12097322902601	1708.3049116085	3.47658591416329e-25	3.01557103554572e-23	67468	Mmd	monocyte to macrophage differentiation-associated	102
5.48336936814376	2.42765530936887	1577.89630259469	3.77066187223809e-25	3.22522515835809e-23	93671	Cd163	CD163 antigen	313.5
2.02242081665316	4.94333208440553	1559.38980872959	4.39766380843053e-25	3.73558793989233e-23	19217	Ptger2	prostaglandin E receptor 2 (subtype EP2)	1884
2.9850227699591	4.07549484258548	1495.67002487066	7.57453720632867e-25	6.18352866022827e-23	13654	Egr2	early growth response 2	315
3.2951381091406	3.50308431819555	1495.57690329171	7.58068383286895e-25	6.18352866022827e-23	20741	Sptb	spectrin beta, erythrocytic	166.5
2.32925043490046	4.69296395154121	1472.40282010991	9.290813848134e-25	7.43084117970562e-23	22781	Ikzf4	IKAROS family zinc finger 4	159
3.44271450738354	3.24376145450213	1445.70675669714	1.17905999603341e-24	9.13363645983866e-23	109232	Sccpdh	saccharopine dehydrogenase (putative)	115.5
2.04731310081949	6.12927711880334	1605.55228554489	1.20065749503038e-24	9.24281147893072e-23	104027	Synpo	synaptopodin	2378
3.88991201428274	3.21569084390377	1428.71692156693	1.3752324679352e-24	1.05209554705328e-22	13813	Eomes	eomesodermin	159
0.987066952034697	8.41975498283014	1387.47233640045	2.01345885854749e-24	1.48157966867563e-22	18755	Prkch	protein kinase C, eta	144
3.53741303223785	5.9230534102357	1988.99572508869	2.57332128389461e-24	1.85354375752807e-22	66042	Sostdc1	sclerostin domain containing 1	875.5
1.97140856594708	6.93767497468737	1723.94267411084	2.61244615357946e-24	1.87078484149059e-22	18566	Pdcd1	programmed cell death 1	162
2.35583809054512	4.80970648368192	1356.29144081147	2.70614572124978e-24	1.92668189876495e-22	18985	Pou2af1	POU domain, class 2, associating factor 1	131
5.00579376355016	2.46421173272935	1307.7849827809	4.34495605419517e-24	3.00656313031022e-22	11801	Cd5l	CD5 antigen-like	321
2.257708543605	4.72487019248301	1292.08000290719	5.08358366834464e-24	3.47858333572227e-22	11816	Apoe	apolipoprotein E	169
3.35047552713198	3.42587984850391	1284.58553982941	5.48270444282982e-24	3.73096522775331e-22	76408	Abcc3	ATP-binding cassette, sub-family C (CFTR/MRP), member 3	148
5.80438343696928	2.20734475509405	1282.54436190879	5.59715701182636e-24	3.78792213816842e-22	16513	Kcnj10	potassium inwardly-rectifying channel, subfamily J, member 10	2703.5
5.14716243791781	1.93764022910891	1271.21038040862	6.28124577498851e-24	4.17128238309297e-22	18173	Slc11a1	solute carrier family 11 (proton-coupled divalent metal ion transporters), member 1	120
1.29764896794382	6.79407414269255	1270.9328324113	6.29908681704386e-24	4.17128238309297e-22	98396	Slc41a1	solute carrier family 41, member 1	147
1.94080267594153	4.77051851117555	1268.42477930697	6.46280050599651e-24	4.25680822632936e-22	58894	Zfp862-ps	zinc finger protein 862, pseudogene	212
1.34041788165473	6.32591449657545	1250.73472229395	7.75596200383043e-24	5.02790442111471e-22	101490	Inpp5f	inositol polyphosphate-5-phosphatase F	129
1.26177752711992	6.69772292020586	1239.79426947246	8.69316051849838e-24	5.56179506490233e-22	100043314	Tigit	T cell immunoreceptor with Ig and ITIM domains	245.5
1.25958045347768	6.32535790634469	1239.06137759776	8.76015460413293e-24	5.56179506490233e-22	20430	Cyfip1	cytoplasmic FMR1 interacting protein 1	120
11.8288497711151	4.40327952144363	2924.88832482896	1.04744956321697e-23	6.54895242139263e-22	26908	Eif2s3y	eukaryotic translation initiation factor 2, subunit 3, structural gene Y-linked	131.5
3.0569544288233	4.1372439422331	1219.17187964628	1.08078323598612e-23	6.68945081288492e-22	229488	Fam160a1	family with sequence similarity 160, member A1	173.5
1.12386267105288	8.52057393843588	1189.54156752084	1.48724757225117e-23	8.93581870605741e-22	16195	Il6st	interleukin 6 signal transducer	147
2.04499367570982	4.48841694583729	1180.59508621199	1.64025100644116e-23	9.6204626887313e-22	73095	Slc25a42	solute carrier family 25, member 42	115
3.75247790934799	2.77464476434395	1179.94808024917	1.65195446624303e-23	9.64318633209259e-22	13733	Adgre1	adhesion G protein-coupled receptor E1	147
4.32310962195549	4.43451512211185	1144.44177818965	2.45493194363154e-23	1.39342842164561e-21	22295	Cdh23	cadherin 23 (otocadherin)	134
1.7883310203135	5.10283632497241	1139.38885160164	2.59983788130434e-23	1.4622010586313e-21	53881	Slc5a3	solute carrier family 5 (inositol transporters), member 3	5456.5
1.84724849276568	5.74051558425252	1257.629175733	2.63545625313068e-23	1.47549612135503e-21	434215	Lrrc32	leucine rich repeat containing 32	1908
1.32803788062937	5.7860824341066	1133.32022685466	2.78613931461749e-23	1.55279990670333e-21	98910	Usp6nl	USP6 N-terminal like	97.5
1.26087550904459	6.0006851248139	1127.02809529027	2.99456007038912e-23	1.65399086937143e-21	13034	Ctse	cathepsin E	149.5
5.2120386749842	2.00055481824148	1109.12564648279	3.68484023495713e-23	1.96433826441033e-21	20728	Spic	Spi-C transcription factor (Spi-1/PU.1 related)	103
1.32010487813621	6.23282920201358	1107.99458930947	3.73385817953533e-23	1.97381678958526e-21	12695	Patj	PATJ, crumbs cell polarity complex component	123.5
3.14255276905897	3.81494472510155	1105.41153154791	3.84845264941018e-23	2.02570048217031e-21	22337	Vdr	vitamin D (1,25-dihydroxyvitamin D3) receptor	139.5
1.83289017792801	5.43913125770569	1084.49128117043	4.92868485734718e-23	2.54002558108558e-21	17357	Marcksl1	MARCKS-like 1	800.5
1.25710544095709	8.69678629221905	1190.06642443459	7.11543056835523e-23	3.548208838479e-21	15251	Hif1a	hypoxia inducible factor 1, alpha subunit	175
1.25244630069516	6.40689249935773	1052.29325989203	7.27980910367848e-23	3.61554067459709e-21	21858	Timp2	tissue inhibitor of metalloproteinase 2	125
1.04359269967693	7.07834827429781	1039.52197155723	8.52537805359614e-23	4.16850352894813e-21	20250	Scd2	stearoyl-Coenzyme A desaturase 2	258
4.65806686115894	2.61871853384328	1046.76175759209	8.52856125107517e-23	4.16850352894813e-21	16658	Mafb	v-maf musculoaponeurotic fibrosarcoma oncogene family, protein B (avian)	3389
1.96161275348251	4.83812487707191	1032.30421484251	9.32919988514949e-23	4.52392736162938e-21	12520	Cd81	CD81 antigen	103.5
0.980912344465054	8.45232848844892	1026.95469100895	9.9774433430983e-23	4.81930077086046e-21	320495	Ipcef1	interaction protein for cytohesin exchange factors 1	135.5
1.65776162945907	5.7182641351069	1017.40360448288	1.12584603034815e-22	5.41681467023366e-21	68151	Wls	wntless WNT ligand secretion mediator	144
0.997957190541582	7.23856786789545	1016.30800393677	1.14163512255867e-22	5.4714084842627e-21	268903	Nrip1	nuclear receptor interacting protein 1	148.5
5.61876315496034	1.50184238572595	986.776155226981	1.67109701898684e-22	7.70895205350596e-21	12274	C6	complement component 6	160
1.01335766348033	7.10836893371655	984.795050913522	1.71504083563442e-22	7.85284682992906e-21	20371	Foxp3	forkhead box P3	102
1.57923995637139	5.1112320169178	978.480422890232	1.86360468745729e-22	8.47011768834368e-21	71602	Myo1e	myosin IE	132.5
4.00477990822965	3.23760000172002	977.633136462581	1.88456932320854e-22	8.53391189483808e-21	14119	Fbn2	fibrillin 2	126
2.85631233775724	2.76464660279207	975.634689609198	1.93502884859695e-22	8.73031147551965e-21	104099	Itga9	integrin alpha 9	108
5.20460894925178	5.00635272619182	1208.88562936932	2.27786047507434e-22	1.01286669572169e-20	20750	Spp1	secreted phosphoprotein 1	85
1.47110471567851	6.18608275997563	1038.72083502963	2.39806632792506e-22	1.06248140147673e-20	71946	Endod1	endonuclease domain containing 1	2235
2.32580476596066	4.39840446333378	950.422368042814	2.7130642590452e-22	1.18080609465229e-20	19122	Prnp	prion protein	819.5
4.90668513687744	1.89367955867854	947.791785239848	2.81184794709307e-22	1.21949053395582e-20	52614	Adgre4	adhesion G protein-coupled receptor E4	123
1.60127838306732	5.12017675679081	934.477811177553	3.37482344990599e-22	1.44835193144572e-20	16553	Kif13a	kinesin family member 13A	134
1.24031279739017	6.78559426324487	932.625910096802	3.46228310813554e-22	1.48072711954533e-20	19249	Ptpn13	protein tyrosine phosphatase, non-receptor type 13	138.5
1.9343341313586	4.66492445272457	921.91472577796	4.01841416167555e-22	1.70085248210851e-20	12606	Cebpa	CCAAT/enhancer binding protein (C/EBP), alpha	2637.5
3.41587857561839	2.83853537487102	912.244872380409	4.6035069286309e-22	1.93520118907668e-20	12035	Bcat1	branched chain aminotransferase 1, cytosolic	142
2.75485898043365	6.32330706451928	2191.43901935013	5.32412601654479e-22	2.22999253838745e-20	16656	Hivep3	human immunodeficiency virus type I enhancer binding protein 3	176
1.25673548609227	6.36692572751205	892.150444429898	6.13389387173958e-22	2.5100056750238e-20	16184	Il2ra	interleukin 2 receptor, alpha chain	145.5
1.68336670692867	4.51990973665645	878.385088385824	7.49392589964797e-22	2.99891433350718e-20	19221	Ptgfrn	prostaglandin F2 receptor negative regulator	381
4.39922151259348	1.78836228131938	860.876366493197	9.71109060287323e-22	3.8092835336175e-20	224840	Treml4	triggering receptor expressed on myeloid cells-like 4	130
0.962225568197419	6.61013482447723	859.729740260364	9.87908505536606e-22	3.86287906752202e-20	17937	Nab2	Ngfi-A binding protein 2	192
0.930716093989031	7.2244538167627	856.76247396391	1.03285075954259e-21	4.0258300016728e-20	22129	Ttc3	tetratricopeptide repeat domain 3	101.5
1.59920638343607	5.38806231020125	851.537383118541	1.1174249258887e-21	4.30103837880346e-20	11658	Alcam	activated leukocyte cell adhesion molecule	130.5
3.00557589402384	6.18927494800835	2397.05827976946	1.21101554237276e-21	4.60013500008447e-20	19734	Rgs16	regulator of G-protein signaling 16	160
1.04555325606946	6.73327278458046	846.078155261117	1.21380520827105e-21	4.60013500008447e-20	67865	Rgs10	regulator of G-protein signalling 10	119
3.55758015921958	2.43506984988032	841.067888167781	1.31015701930861e-21	4.9349247727291e-20	70097	Sash1	SAM and SH3 domain containing 1	132.5
1.06665745747728	7.72034590818906	836.047417631152	1.4150057580817e-21	5.26544589797349e-20	93679	Trim8	tripartite motif-containing 8	175
3.72611368536475	2.04483748097271	830.747076860345	1.53556784437636e-21	5.69686419854927e-20	28240	Trpm2	transient receptor potential cation channel, subfamily M, member 2	133
1.28192080480237	6.45790401221022	831.002068033087	1.55854162974184e-21	5.76473190796705e-20	230857	Ece1	endothelin converting enzyme 1	113
1.5159269580318	4.80756910369014	823.169063487244	1.72752066627072e-21	6.35160359595716e-20	18213	Ntrk3	neurotrophic tyrosine kinase, receptor, type 3	143
1.63752782744608	4.78462424050573	814.145901905871	1.99036094301359e-21	7.18923042084997e-20	52076	Tmem38b	transmembrane protein 38B	166.5
3.27132792375978	3.09518830542347	806.404603909705	2.25025329740583e-21	8.08057430441623e-20	60596	Gucy1a3	guanylate cyclase 1, soluble, alpha 3	206
5.12432220948817	4.94418671532413	2675.88441653843	2.47879961474392e-21	8.87539966709327e-20	22329	Vcam1	vascular cell adhesion molecule 1	276
1.18546125696859	7.10422291106035	900.210144186221	2.55195376457143e-21	9.08451286653939e-20	73182	Pear1	platelet endothelial aggregation receptor 1	129
0.799874588832021	7.6199900780121	791.917198223415	2.84004192980303e-21	9.99451327125256e-20	240754	Lax1	lymphocyte transmembrane adaptor 1	184
2.05927818465733	7.70103137334357	1886.28938097808	3.11988874364347e-21	1.08860253981464e-19	216238	Eea1	early endosome antigen 1	140
1.11620096006706	5.89204343462612	785.866399919556	3.13385437885624e-21	1.09038656453029e-19	74732	Stx11	syntaxin 11	202.5
0.816890425153602	7.88010560127305	785.098140970236	3.17343798022904e-21	1.09855322745814e-19	13196	Asap1	ArfGAP with SH3 domain, ankyrin repeat and PH domain1	101
1.28615973912846	7.02161090598092	964.059193346145	3.33403853313275e-21	1.15028998914835e-19	22163	Tnfrsf4	tumor necrosis factor receptor superfamily, member 4	123
0.817425885069415	8.30832294530536	780.704035489103	3.4104221336977e-21	1.17008828470069e-19	72121	Dennd2d	DENN/MADD domain containing 2D	149
4.57932345543959	2.88876185937801	770.89614267765	4.01090213407383e-21	1.35720553806009e-19	13599	Ecel1	endothelin converting enzyme-like 1	99
0.999006561462714	9.73723542527093	868.953538031168	4.17924554668233e-21	1.39879802713278e-19	104418	Dgkz	diacylglycerol kinase zeta	89.5
3.31928593470396	1.74622904234049	758.290130746739	4.95513091790291e-21	1.64952290583271e-19	20743	Sptbn2	spectrin beta, non-erythrocytic 2	159
0.83002874915684	8.00876698569555	755.565112324084	5.18915007383322e-21	1.71353247880439e-19	76901	Jade2	jade family PHD finger 2	159.5
0.858285196759742	6.96401385910123	750.772408275329	5.63007667508757e-21	1.83454112187972e-19	70356	St13	suppression of tumorigenicity 13	94
4.81390609019263	2.31319505056753	750.489151209182	5.65736783971373e-21	1.83856991244733e-19	14586	Gfra2	glial cell line derived neurotrophic factor family receptor alpha 2	173
1.94007672468158	3.56639235344234	746.019985422872	6.10732865357744e-21	1.97438233664339e-19	231646	Myo1h	myosin 1H	98
3.65120352944115	2.80938130270937	916.858030784828	6.25636843401153e-21	2.0110372943002e-19	53896	Slc7a10	solute carrier family 7 (cationic amino acid transporter, y+ system), member 10	152
0.768335898065152	8.02018411683811	744.342558767025	6.28602223191991e-21	2.0110372943002e-19	100043757	Zfp831	zinc finger protein 831	158
2.53493056079201	3.38636758919991	737.283249155028	7.10207982423186e-21	2.26036995336082e-19	76686	Clip3	CAP-GLY domain containing linker protein 3	132.5
3.70649153616348	1.45229259709191	727.970354519991	8.3574398115287e-21	2.6327004132634e-19	27226	Pla2g7	phospholipase A2, group VII (platelet-activating factor acetylhydrolase, plasma)	132
0.821585309072237	8.23947959650994	726.716380607966	8.54393586976528e-21	2.68458311499742e-19	54446	Nfat5	nuclear factor of activated T cells 5	182
1.86955056301293	4.07981653869282	724.249592163099	9.08467276922602e-21	2.84722428749508e-19	22041	Trf	transferrin	152
1.43692044143542	4.8815616956112	718.83541256421	9.82345413617849e-21	3.07095138566778e-19	319625	Galm	galactose mutarotase	175
4.51091498468179	1.91398793741998	716.071159113833	1.03198648284927e-20	3.21796898968466e-19	75745	Rian	RNA imprinted and accumulated in nucleus	87
3.94268974820798	2.23735581910863	709.70570068548	1.15686054057371e-20	3.55337937113375e-19	627872	Dnah7a	dynein, axonemal, heavy chain 7A	169
0.894847152900746	6.91441582215494	706.704913401368	1.22128144224366e-20	3.73974990843523e-19	229521	Syt11	synaptotagmin XI	566.5
3.67105531622169	1.50782714986029	704.515292442388	1.27071919890478e-20	3.87412088438371e-19	19224	Ptgs1	prostaglandin-endoperoxide synthase 1	144
1.19085492237231	5.96978947482982	704.20025800878	1.27800744401932e-20	3.88672041678667e-19	19159	Cyth3	cytohesin 3	112.5
1.1355250714206	5.5832373766769	698.748569249654	1.41151734978671e-20	4.24040468227388e-19	14682	Gnaq	guanine nucleotide binding protein, alpha q polypeptide	155
0.822811736536633	7.33638923079213	692.042350137425	1.59667691353649e-20	4.72746864039156e-19	434197	Fam169b	family with sequence similarity 169, member B	131
0.73482129737677	8.77418829917532	687.801060178665	1.72715387253106e-20	5.08931919807777e-19	30925	Slamf6	SLAM family member 6	256
0.877270971181776	7.48362596273481	685.720714730097	1.79530441795662e-20	5.26494393237421e-19	30945	Rnf19a	ring finger protein 19A	186
3.26284985358172	3.13767235433442	682.841147049636	1.89445095905615e-20	5.51630081860393e-19	20408	Sh3gl3	SH3-domain GRB2-like 3	122
1.64176578475591	4.07598907545018	674.695524498318	2.20820412868628e-20	6.36966048080303e-19	100340	Smpdl3b	sphingomyelin phosphodiesterase, acid-like 3B	177
1.45392464962292	4.35998117537852	674.10827321328	2.23289027569428e-20	6.42581998264635e-19	235431	Coro2b	coronin, actin binding protein, 2B	128.5
1.17892933234515	6.37577273294013	668.209397775919	2.49799651919604e-20	7.15221602298061e-19	108154	Adamts6	a disintegrin-like and metallopeptidase (reprolysin type) with thrombospondin type 1 motif, 6	139
3.02701296648686	2.91678536633484	668.110414997232	2.50272396355009e-20	7.15221602298061e-19	97086	Slc9b2	solute carrier family 9, subfamily B (NHA2, cation proton antiporter 2), member 2	143
0.930023146001681	6.817155091439	665.425963292688	2.63467426607302e-20	7.49452261783405e-19	58244	Stx6	syntaxin 6	116.5
1.25536275785154	5.4177736960004	665.079875365296	2.65222292430288e-20	7.5270575480734e-19	59009	Sh3rf1	SH3 domain containing ring finger 1	268
4.14694828120576	1.56404294342036	660.409787797715	2.90172492346639e-20	8.1786146183834e-19	18602	Padi4	peptidyl arginine deiminase, type IV	116.5
1.3533185950504	4.4898288156367	659.88484818705	2.93131052309045e-20	8.24313966048061e-19	73870	4930417O13Rik	RIKEN cDNA 4930417O13 gene	228.5
0.941499245268563	6.97378330661395	657.449244728554	3.07289005255272e-20	8.6215915210232e-19	21353	Tank	TRAF family member-associated Nf-kappa B activator	114
1.30037933334518	5.61942874518184	656.188372590874	3.1490574942768e-20	8.81521389931986e-19	12483	Cd22	CD22 antigen	258
1.18178591887677	5.57867764279633	655.029570876724	3.22085152881401e-20	8.99574337424086e-19	242126	Slc22a15	solute carrier family 22 (organic anion/cation transporter), member 15	153
1.65728074770884	5.43890014439304	753.47510790443	3.56233877262096e-20	9.8822807798136e-19	269389	Tox2	TOX high mobility group box family member 2	159
1.18588476856506	6.4035717093062	645.74692096776	3.86368755249323e-20	1.06701882475469e-18	230979	Tnfrsf14	tumor necrosis factor receptor superfamily, member 14 (herpesvirus entry mediator)	112
0.775522020010937	7.49548962023774	635.948449262534	4.69482651209134e-20	1.27651607393883e-18	53625	B3gnt2	UDP-GlcNAc:betaGal beta-1,3-N-acetylglucosaminyltransferase 2	242
2.53229341607736	2.91447048822051	632.044370053855	5.07789943222802e-20	1.37460411663192e-18	19739	Rgs9	regulator of G-protein signaling 9	92.5
2.16529345962847	4.10961234896177	631.410135082698	5.14324393776507e-20	1.38923981538273e-18	16178	Il1r2	interleukin 1 receptor, type II	149
2.73808546044789	2.71066323559713	631.112784107519	5.17419054122242e-20	1.39454058853909e-18	14619	Gjb2	gap junction protein, beta 2	1202
0.671951823419106	8.15572523964205	630.844913473889	5.2022404967402e-20	1.39903921830456e-18	18197	Nsg2	neuron specific gene family member 2	111
3.04386682551304	2.03285949909328	625.259949238818	5.82592216888381e-20	1.55995398595961e-18	20977	Syp	synaptophysin	192
0.825633263521048	6.96196610878054	619.841866422685	6.5084047285322e-20	1.73515197059158e-18	30841	Kdm2b	lysine (K)-specific demethylase 2B	154
0.787506872880552	8.90193346311497	617.568320015549	6.81997735425476e-20	1.80648733488937e-18	22637	Zap70	zeta-chain (TCR) associated protein kinase	157
0.994565884007686	6.22060466149796	615.907277979784	7.05773876893448e-20	1.86145970914274e-18	14042	Ext1	exostoses (multiple) 1	120
1.12451845185072	6.22026936902337	614.375368038604	7.28493076764173e-20	1.91727547574879e-18	74136	Sec14l1	SEC14-like lipid binding 1	161
2.56109327795849	3.49319045409735	612.297781145687	7.60570293175885e-20	1.99742948849624e-18	71653	Shtn1	shootin 1	100
2.06401344493952	3.29330984863955	609.248231170147	8.10436474335205e-20	2.11935160390376e-18	231986	Jazf1	JAZF zinc finger 1	172.5
1.02809183888447	6.19601689976884	607.717189327026	8.36788044261553e-20	2.17441315214547e-18	13924	Ptprv	protein tyrosine phosphatase, receptor type, V	132
0.896508828784715	6.54000794248947	605.201116974944	8.82116041833749e-20	2.28256791749292e-18	22379	Fmnl3	formin-like 3	102
3.88157290156509	2.81498415754676	731.987159391461	9.13831080601668e-20	2.34986838803305e-18	13616	Edn3	endothelin 3	313
1.93702882969605	3.3945103168939	601.182920527775	9.6007215252003e-20	2.46358514637275e-18	56405	Dusp14	dual specificity phosphatase 14	89
1.24209996200001	5.94948531029405	598.710718589644	1.01169371351885e-19	2.57992369967116e-18	13385	Dlg4	discs large MAGUK scaffold protein 4	110
2.38234625474051	3.0208820125263	595.306967948268	1.08770884545595e-19	2.75380275403033e-18	243369	Sspo	SCO-spondin	153
1.71729478643407	4.35730844790112	595.259048394392	1.08882190566921e-19	2.75380275403033e-18	230259	E130308A19Rik	RIKEN cDNA E130308A19 gene	1195
0.780555999127373	8.95839680133664	590.242229379579	1.21241386929206e-19	3.02906726735705e-18	12521	Cd82	CD82 antigen	83.5
3.69941964759013	1.79045447876123	589.083313367077	1.2430585808868e-19	3.09308132137025e-18	72145	Wdfy3	WD repeat and FYVE domain containing 3	161
0.927924122810072	6.67636147143423	586.697798398586	1.30879192687237e-19	3.24353926826701e-18	108058	Camk2d	calcium/calmodulin-dependent protein kinase II, delta	84
0.891697771727265	6.57331829747195	586.390695281179	1.31752219289168e-19	3.25861864454754e-18	140887	Lnx2	ligand of numb-protein X 2	216
1.72187948337033	3.82782145015672	577.326870352699	1.60558573251754e-19	3.93161023209116e-18	235611	Plxnb1	plexin B1	142
0.821796130194236	6.74282582741236	576.765381833988	1.62553279968122e-19	3.96765108849545e-18	18439	P2rx7	purinergic receptor P2X, ligand-gated ion channel, 7	130
3.7588592411367	1.18950766940514	571.822459976846	1.81308306381066e-19	4.40468325383745e-18	56620	Clec4n	C-type lectin domain family 4, member n	134
1.41919937998225	3.86594513547364	565.197367896048	2.10182945560895e-19	5.0661904901635e-18	195733	Grhl1	grainyhead like transcription factor 1	95
4.29171862560681	1.15080440170435	564.801218562999	2.12059580736488e-19	5.09149679518775e-18	83382	Siglece	sialic acid binding Ig-like lectin E	258
1.35970182929831	4.84665061448601	563.344335324361	2.19117647379328e-19	5.25072385753149e-18	105501	Abhd4	abhydrolase domain containing 4	171
0.756361453506048	6.86256928569712	553.837360815543	2.71856763951248e-19	6.390190384709e-18	319604	Fam168a	family with sequence similarity 168, member A	131
1.00523254693376	6.56966119354701	553.270946011737	2.79847531023719e-19	6.5530076798843e-18	13518	Dst	dystonin	156
3.41120025992955	2.82932381737859	549.601267241481	2.99619627745494e-19	6.98942226314631e-18	12266	C3	complement component 3	109
1.59916862541411	4.01332736140953	543.671916474631	3.43720992145961e-19	7.94298585414973e-18	332397	Nanos1	nanos C2HC-type zinc finger 1	3928
0.966695007557489	6.25271965404308	541.038997795324	3.65499421920358e-19	8.43044265878848e-18	229898	Gbp5	guanylate binding protein 5	194
0.736802956374339	7.26599702682516	536.588680639446	4.05758006619141e-19	9.2894449210557e-18	16764	Aff3	AF4/FMR2 family, member 3	123
1.66112076283133	3.54745792622006	534.467090833922	4.26606850212176e-19	9.74863928397658e-18	19038	Ppic	peptidylprolyl isomerase C	168
1.04060407931929	5.9083803276513	531.735358945393	4.55164520496626e-19	1.03627752291256e-17	67458	Ergic1	endoplasmic reticulum-golgi intermediate compartment (ERGIC) 1	103
1.3107951606278	4.40658747879151	531.081104310325	4.62305006493144e-19	1.050592392062e-17	52906	Ahi1	Abelson helper integration site 1	141
0.962322324270639	5.62395680311028	530.523774875224	4.68482709155361e-19	1.06267063143031e-17	17863	Myb	myeloblastosis oncogene	122
5.66147751771411	0.85419126681357	529.383828351276	4.813966887508e-19	1.08995643664404e-17	12818	Col14a1	collagen, type XIV, alpha 1	130
3.32660264460834	2.92086386456264	528.074559812468	4.96702942161142e-19	1.12254864928418e-17	94249	Slc24a3	solute carrier family 24 (sodium/potassium/calcium exchanger), member 3	104
2.72693037422135	2.46376551930255	633.258760142299	5.08055701430001e-19	1.1398400864323e-17	21941	Tnfrsf8	tumor necrosis factor receptor superfamily, member 8	99
1.93326848644716	3.11536543281155	525.549091366553	5.27726334834964e-19	1.17967427698044e-17	243219	2900026A02Rik	RIKEN cDNA 2900026A02 gene	175
5.48134549341401	1.1665929460599	522.395621622387	5.6942110915592e-19	1.26370446873396e-17	212980	Slc45a3	solute carrier family 45, member 3	330.5
0.671192276218016	7.89970171850544	518.782338546158	6.21596058267083e-19	1.37207861105299e-17	71458	Bcor	BCL6 interacting corepressor	187
4.37700088843412	1.20104720170848	517.405465183089	6.42811293956936e-19	1.41636971514626e-17	16000	Igf1	insulin-like growth factor 1	228.5
0.702921212666312	7.01739945568237	506.280652358038	8.45711503007377e-19	1.84039374249856e-17	67016	Tbc1d2b	TBC1 domain family, member 2B	186
3.83003751261248	1.01279070011136	504.419967998759	8.85914592552548e-19	1.92448148791353e-17	101488	Slco2b1	solute carrier organic anion transporter family, member 2b1	163.5
2.24741347494128	3.092182553588	503.995211318276	8.95377342753862e-19	1.94161315681326e-17	16419	Itgb5	integrin beta 5	164.5
1.36834109628241	6.0692283239177	658.893374909584	9.26339145910895e-19	2.00522306857372e-17	21873	Tjp2	tight junction protein 2	129.5
0.775310681431966	7.06692270500976	499.122696993661	1.01205451400664e-18	2.1754756455532e-17	76626	Msi2	musashi RNA-binding protein 2	84
3.72016265774733	3.39383224623255	592.893060029578	1.10501645131921e-18	2.36593902010119e-17	231214	Cc2d2a	coiled-coil and C2 domain containing 2A	133.5
1.27878852000769	7.49691108633743	814.175320010152	1.11021416759344e-18	2.36993204545033e-17	18987	Pou2f2	POU domain, class 2, transcription factor 2	114
2.90169241784367	1.94961194953193	491.192013520473	1.23838682900405e-18	2.63896376692783e-17	320051	Exph5	exophilin 5	159
2.20312454699578	2.71857033827718	491.105362431887	1.24114188465537e-18	2.64026676913647e-17	214968	Sema6d	sema domain, transmembrane domain (TM), and cytoplasmic domain, (semaphorin) 6D	121
1.26974359852867	4.76082552645232	485.138584312031	1.44767459945097e-18	3.06902031694278e-17	58205	Pdcd1lg2	programmed cell death 1 ligand 2	246.5
0.946788632478012	5.58592684000102	484.674292079993	1.46522871917653e-18	3.10089727389988e-17	14581	Gfi1	growth factor independent 1	215.5
1.26353600013947	4.6152758777065	484.249762466557	1.48147993762138e-18	3.12991224557163e-17	67460	Decr1	2,4-dienoyl CoA reductase 1, mitochondrial	123.5
0.900103826551019	5.93560541994125	483.778451337613	1.49974934360839e-18	3.16308436048366e-17	228140	Tnks1bp1	tankyrase 1 binding protein 1	154.5
3.35421054280965	2.08612963822057	712.056672253147	1.56981223079048e-18	3.29955243116832e-17	71907	Serpina9	serine (or cysteine) peptidase inhibitor, clade A (alpha-1 antiproteinase, antitrypsin), member 9	274
1.69665103318927	3.11786078684682	481.557323960662	1.58916943093793e-18	3.33454853166311e-17	70727	Rasgef1a	RasGEF domain family, member 1A	113
2.2161872108536	7.41114841641536	1642.02056796437	1.62152218707525e-18	3.39664775139556e-17	16768	Lag3	lymphocyte-activation gene 3	253
1.10208204844434	5.06920516601189	479.142618213481	1.69293026225219e-18	3.540207477107e-17	232187	Smyd5	SET and MYND domain containing 5	105
3.82001782568434	1.48866458676588	565.436558607945	1.93099615052281e-18	4.00405380235513e-17	108699	Chn1	chimerin 1	114
0.990903392584354	6.16064081222271	471.637425595553	2.0647262577466e-18	4.27415685994368e-17	67603	Dusp6	dual specificity phosphatase 6	861
0.928489928070013	5.97029305936441	468.698498919834	2.23347727265896e-18	4.59261094613363e-17	20975	Synj2	synaptojanin 2	155
0.750225252785229	6.54102068021091	466.511389775218	2.36866925369472e-18	4.84632877039167e-17	71371	Arid5b	AT rich interactive domain 5B (MRF1-like)	202
3.69628109203515	3.73773876225134	464.989078901951	2.46795012130972e-18	5.04108484977975e-17	320127	Dgki	diacylglycerol kinase, iota	79.5
0.595013371893883	8.66908756107945	464.022935945728	2.53327454482967e-18	5.14041887457447e-17	219140	Spata13	spermatogenesis associated 13	183
2.62752072820902	2.26512716694914	455.122182550392	3.23053280778984e-18	6.49110482765864e-17	20856	Stc2	stanniocalcin 2	281
4.62255779274197	1.35968774954649	453.943377465915	3.33737539096515e-18	6.67312543677235e-17	327766	Tmem26	transmembrane protein 26	167.5
1.24179335872319	4.10234156775197	452.735756312623	3.45078157534585e-18	6.86644211042567e-17	121022	Mrps6	mitochondrial ribosomal protein S6	145
2.8414657603285	2.90297904994326	452.600839951223	3.46370649240741e-18	6.88104401080356e-17	238130	Dock4	dedicator of cytokinesis 4	101
4.48857049120597	0.997485356259791	451.924622062665	3.52927701623539e-18	6.98876286317866e-17	13400	Dmpk	dystrophia myotonica-protein kinase	109
0.591481925590731	8.9974163278302	450.028842372339	3.72032607131817e-18	7.34347054814517e-17	12503	Cd247	CD247 antigen	94
2.59450521267044	2.22551685823926	449.456852634356	3.78013083454048e-18	7.44957943824562e-17	229474	Fhdc1	FH2 domain containing 1	103
2.61683093672526	1.9917118102023	446.711505014281	4.08192345899277e-18	7.99317189895294e-17	17314	Mgmt	O-6-methylguanine-DNA methyltransferase	140
0.783477276427437	7.2637617536387	446.441882449847	4.11293101962515e-18	8.02836313291965e-17	237256	Zc3h12d	zinc finger CCCH type containing 12D	187.5
1.78814595806082	3.3541724513795	445.032520228101	4.27918920730072e-18	8.33967934593718e-17	20425	Shmt1	serine hydroxymethyltransferase 1 (soluble)	120
2.42208984774899	2.32351594468834	444.087600208315	4.39469793468926e-18	8.53777515166681e-17	329427	Chn1os3	chimerin 1, opposite strand 3	335
1.620842706577	6.77032049469241	907.561829267614	4.43173575463622e-18	8.59617154170935e-17	65960	Twsg1	twisted gastrulation BMP signaling modulator 1	157
3.13356885454587	1.75810632264599	442.360189955901	4.61462034100864e-18	8.90882111915414e-17	21810	Tgfbi	transforming growth factor, beta induced	138
0.607577186967008	7.65432942012045	441.962324644739	4.66693287740457e-18	8.98165816421752e-17	208650	Cblb	Casitas B-lineage lymphoma b	144
0.869290749876992	5.79548144057257	441.735583286278	4.69703053643085e-18	9.02547973747563e-17	17179	Matk	megakaryocyte-associated tyrosine kinase	112.5
1.12294450775002	8.73542655060298	747.402004119443	4.74683545350552e-18	9.09281061910225e-17	56233	Hdac7	histone deacetylase 7	120.5
2.77862112391218	2.4517411081133	440.829715152402	4.81937504806033e-18	9.21742895449674e-17	20475	Six5	sine oculis-related homeobox 5	875
1.70007348143252	5.2516833379976	562.282770322583	5.08458721222223e-18	9.64974741031452e-17	69548	2310015A10Rik	RIKEN cDNA 2310015A10 gene	146
0.730423713248387	8.15949720252199	438.082285060511	5.21187021342629e-18	9.87609314134949e-17	101497	Plekhg2	pleckstrin homology domain containing, family G (with RhoGef domain) member 2	131
2.72214659900083	1.91001466563981	518.930357990047	5.28928604080181e-18	1.00073941881038e-16	234671	Ces2c	carboxylesterase 2C	141
3.22567147242982	1.45798784606016	437.196371136378	5.34565420260351e-18	1.0083066280776e-16	271844	Pla2g4f	phospholipase A2, group IVF	137
2.68808982375065	2.12844252445947	436.629366218282	5.43321423838815e-18	1.02116415250142e-16	15114	Hap1	huntingtin-associated protein 1	133
4.21437010907144	0.992733867549826	435.823714339671	5.56029064164113e-18	1.04240639015363e-16	13823	Epb41l3	erythrocyte membrane protein band 4.1 like 3	120
0.70805313859874	6.49011410392899	433.057381730612	6.02154131380054e-18	1.12374733881941e-16	72692	Hnrnpll	heterogeneous nuclear ribonucleoprotein L-like	119
3.01745047726731	1.80740375524187	432.784259706092	6.06926467365557e-18	1.13093998465077e-16	15898	Icam5	intercellular adhesion molecule 5, telencephalin	264
1.43671077805676	4.51815923623571	432.367779980152	6.1428221133613e-18	1.14291752220953e-16	20496	Slc12a2	solute carrier family 12, member 2	112
0.758022537763553	6.01339901318966	430.569498948688	6.47161851665446e-18	1.20168063804881e-16	59035	Carm1	coactivator-associated arginine methyltransferase 1	106
3.57209590100142	1.6836602386901	505.851891822812	7.13244209619175e-18	1.3190734128948e-16	235505	Cd109	CD109 antigen	142
0.997390230276269	5.72609852009523	427.006416955002	7.18035973618658e-18	1.32594439086372e-16	69632	Arhgef12	Rho guanine nucleotide exchange factor (GEF) 12	101
1.01645254601393	6.51163200263336	483.385199958212	7.35103914855389e-18	1.35340432276141e-16	16410	Itgav	integrin alpha V	107
0.630572547072127	7.11293364621826	423.076533964136	8.06008780896975e-18	1.47075705989749e-16	50771	Atp9b	ATPase, class II, type 9B	109
2.17308930840719	3.0837474895039	422.548589364046	8.18684023921244e-18	1.48727597679026e-16	65970	Lima1	LIM domain and actin binding 1	129
4.01941512077695	1.52206352462176	456.333843993767	8.23002798370627e-18	1.49291980376009e-16	67182	Pdzk1ip1	PDZK1 interacting protein 1	121
2.84248997013551	2.36551683994422	420.885821155579	8.60025685790844e-18	1.5554972645941e-16	242484	D630039A03Rik	RIKEN cDNA D630039A03 gene	1448
0.830291978616756	6.52967903543401	419.974083266535	8.83642832075104e-18	1.59353276173778e-16	20715	Serpina3g	serine (or cysteine) peptidase inhibitor, clade A, member 3G	223
1.84449133905161	3.73646322531316	419.117976915581	9.06454799475483e-18	1.63228125221338e-16	72386	2610035D17Rik	RIKEN cDNA 2610035D17 gene	548
3.98177848245438	6.40765824630222	2046.48034497359	9.18010907292781e-18	1.65067742264601e-16	60505	Il21	interleukin 21	187
1.62177760524527	3.83603289744039	417.495800459992	9.5143552430473e-18	1.70828445376988e-16	231668	Vsig10	V-set and immunoglobulin domain containing 10	246.5
0.63691368747822	8.15143872046594	417.314826597385	9.56600607173113e-18	1.71505817737281e-16	11842	Arf3	ADP-ribosylation factor 3	237
1.68729838198567	2.71307913740551	417.261161685902	9.58138021008852e-18	1.71531773325088e-16	103712	6330403K07Rik	RIKEN cDNA 6330403K07 gene	799
1.16794216995083	4.67525887600008	416.664791206502	9.7540307563837e-18	1.74116517139678e-16	11432	Acp2	acid phosphatase 2, lysosomal	107
0.664348849674429	7.10492266895263	413.725209450321	1.06553600137897e-17	1.89382495367745e-16	75747	Sesn3	sestrin 3	187
0.996125589543109	5.32733325473183	411.753933116014	1.13097376370777e-17	1.99859452619636e-16	622675	Zfp827	zinc finger protein 827	180.5
1.78488216054578	3.2939248608133	409.991843733841	1.19313372537479e-17	2.09940401363448e-16	54324	Arhgef5	Rho guanine nucleotide exchange factor (GEF) 5	130
0.770171271261683	6.09183328659723	407.859835132217	1.27329741572234e-17	2.23407468225812e-16	319997	A630001G21Rik	RIKEN cDNA A630001G21 gene	146
0.749253224294608	8.70441462894589	435.792658670598	1.31757139034305e-17	2.29540690450571e-16	16453	Jak3	Janus kinase 3	136.5
1.77002345171101	4.02761582830061	405.389386284851	1.37349759397493e-17	2.37850987866303e-16	50524	Sall2	spalt like transcription factor 2	568
5.14203055843244	0.315376168562687	403.752449861809	1.44454289994034e-17	2.4954326645954e-16	75552	Paqr9	progestin and adipoQ receptor family member IX	2305
3.73952512392767	1.29882489148056	580.205989038678	1.45838896072738e-17	2.51582308533322e-16	399558	Flrt2	fibronectin leucine rich transmembrane protein 2	3548.5
3.45740011330976	1.12778952001197	402.639436180377	1.49510107042478e-17	2.57194970452821e-16	17883	Myh3	myosin, heavy polypeptide 3, skeletal muscle, embryonic	137
0.752236086724991	6.55728789294367	402.478273089739	1.50257819301574e-17	2.5812071971234e-16	69206	2010016I18Rik	RIKEN cDNA 2010016I18 gene	779
0.779553400698862	5.88638731728568	401.966671862352	1.52658148465568e-17	2.61878887834318e-16	68839	Ankrd46	ankyrin repeat domain 46	159
4.2627992651686	1.44142839952426	425.527020270474	1.53872644562304e-17	2.6359518262502e-16	15446	Hpgd	hydroxyprostaglandin dehydrogenase 15 (NAD)	124
0.629364321585533	7.38395652889916	401.087284277167	1.56880962831667e-17	2.68375391555228e-16	17219	Mcm6	minichromosome maintenance complex component 6	149
6.46848648211447	0.0599801443129778	400.897834214956	1.57807047148073e-17	2.69585214940751e-16	21391	Tbxas1	thromboxane A synthase 1, platelet	131
1.82068299815546	4.33633025567919	410.068453738127	1.76887774653041e-17	3.00929105027832e-16	22634	Plagl1	pleiomorphic adenoma gene-like 1	161.5
3.7454713503512	1.58831885499428	423.677116907457	1.83947062299623e-17	3.12507029840614e-16	57764	Ntn4	netrin 4	201.5
0.878451293509527	8.32640387139994	498.036912104982	1.87331006259345e-17	3.17380468238838e-16	15463	Agfg1	ArfGAP with FG repeats 1	137
1.12525048082362	4.7333684640524	387.976101614574	2.37251138095851e-17	3.97581260942395e-16	208647	Creb3l2	cAMP responsive element binding protein 3-like 2	161.5
0.606509253664414	7.20704070406743	384.508214188712	2.6526218135655e-17	4.4092230604165e-16	16468	Jarid2	jumonji, AT rich interactive domain 2	161
2.54574512502024	3.62943283768175	532.812479447177	2.6907058936523e-17	4.4664992576975e-16	228911	Tshz2	teashirt zinc finger family member 2	2556.5
2.18150374618466	3.39763170052781	378.93723180388	3.17980209378552e-17	5.21512947924851e-16	55983	Pdzrn3	PDZ domain containing RING finger 3	105
0.746027935584872	6.46096926505179	378.069553322378	3.27159075237051e-17	5.35795237750956e-16	494448	Cbx6	chromobox 6	67
1.04060197179654	5.30549872918349	376.849869771779	3.40546708244125e-17	5.52636865012239e-16	98432	Phlpp1	PH domain and leucine rich repeat protein phosphatase 1	167
0.696063635595754	6.22009042573368	374.598325775336	3.66833568260385e-17	5.91399091657483e-16	73192	Xpot	exportin, tRNA (nuclear export receptor for tRNAs)	120
1.03120848488503	5.33699132992498	374.429570773468	3.68889867786771e-17	5.93936797585577e-16	69890	Zfp219	zinc finger protein 219	219
3.47605647686799	1.06608783175803	369.413054936702	4.36048258428378e-17	6.9660264579278e-16	74430	4930452B06Rik	RIKEN cDNA 4930452B06 gene	130
0.803457124240089	7.76273880874925	424.148136553882	4.49471147199472e-17	7.16188372581617e-16	17132	Maf	avian musculoaponeurotic fibrosarcoma oncogene homolog	3642
0.768450318037588	6.29110650796855	368.389307823657	4.51306388999126e-17	7.17256876555127e-16	77582	Mboat7	membrane bound O-acyltransferase domain containing 7	168.5
0.672460719887282	8.01551819430567	367.756635380908	4.61022241934682e-17	7.3175398890586e-16	18186	Nrp1	neuropilin 1	156
1.2534414113974	4.57931232061938	363.056863669314	5.40639157511066e-17	8.52631562492164e-16	16467	Atcay	ataxia, cerebellar, Cayman type	103
0.703080867640941	6.63149704194436	362.708483404779	5.47103252983428e-17	8.6062206475056e-16	387609	Zhx2	zinc fingers and homeoboxes 2	790
1.17857515934421	5.51485376929805	431.036881752172	5.58298483940722e-17	8.75995213592085e-16	14809	Grik5	glutamate receptor, ionotropic, kainate 5 (gamma 2)	157.5
2.09489533406685	2.69138321450726	360.923652583098	5.8155024420121e-17	9.11317348323957e-16	103140	Gstt3	glutathione S-transferase, theta 3	372.5
4.04470775560281	0.8512384253176	359.921566381709	6.01906987892772e-17	9.40468832688231e-16	231805	Pilra	paired immunoglobin-like type 2 receptor alpha	201
1.9167401813283	4.05486657923132	390.512731084936	6.02443703004802e-17	9.40468832688231e-16	114715	Spred1	sprouty protein with EVH-1 domain 1, related sequence	172
1.2965376097123	3.55368397741888	356.685893775883	6.73043715298368e-17	1.04406542082242e-15	50498	Ebi3	Epstein-Barr virus induced gene 3	179
0.793524634529074	5.7284878087524	355.86712368035	6.9244388960581e-17	1.0728089796572e-15	27218	Slamf1	signaling lymphocytic activation molecule family member 1	171
1.30298777014267	4.30819149460762	352.416675777767	7.81062825454728e-17	1.20104254945392e-15	53310	Dlg3	discs large MAGUK scaffold protein 3	112.5
3.19160827603448	1.17560589408507	350.543085671544	8.3423038791176e-17	1.27801190148124e-15	72693	Zcchc12	zinc finger, CCHC domain containing 12	109
1.39822526740103	3.70926840789378	347.359142619371	9.33720362836036e-17	1.42510950545867e-15	227120	Plcl1	phospholipase C-like 1	444.5
4.81296496456458	0.55612995559073	346.804630490375	9.52316437168855e-17	1.44989883270813e-15	80885	Hcar2	hydroxycarboxylic acid receptor 2	1947
3.04789805403169	1.98351676107125	346.641405123367	9.57865937818812e-17	1.45654750075485e-15	77057	Ston1	stonin 1	409
2.63558970823636	1.93852847939866	343.643061969507	1.0662445611948e-16	1.61536706767975e-15	16763	Lad1	ladinin	121.5
2.8468109398441	1.86813100495724	342.367874726397	1.11627202738375e-16	1.68700890322523e-15	242248	Bank1	B cell scaffold protein with ankyrin repeats 1	140
4.96056763865316	0.692895584837288	341.133458643693	1.16711177055469e-16	1.75781228355191e-15	16956	Lpl	lipoprotein lipase	181.5
2.52121838331732	2.594929473356	341.126551811489	1.16740314033082e-16	1.75781228355191e-15	55963	Slc1a4	solute carrier family 1 (glutamate/neutral amino acid transporter), member 4	181
1.0742236535682	4.82526962580765	339.544013638601	1.23627206424801e-16	1.85470925887245e-15	15903	Id3	inhibitor of DNA binding 3	357
2.9691050296336	1.37735398570698	339.271616141139	1.24856090538168e-16	1.87086674836815e-15	14131	Fcgr3	Fc receptor, IgG, low affinity III	255
3.61290439681502	1.53289917578264	338.699933511861	1.27478088432127e-16	1.90320923056789e-15	109979	Art3	ADP-ribosyltransferase 3	45
1.4710432152814	3.20463014000344	338.500075811081	1.28408646629688e-16	1.914781235518e-15	104156	Etv5	ets variant 5	102
0.904701078379441	5.56030970488664	338.293977101737	1.29375919842989e-16	1.92687207340519e-15	13875	Erf	Ets2 repressor factor	207.5
2.13770792515742	6.37131256118002	1145.37826984556	1.40855496067663e-16	2.09026162056073e-15	12145	Cxcr5	chemokine (C-X-C motif) receptor 5	1307.5
2.58268816973763	2.93425808068826	335.723245105825	1.42122264005127e-16	2.10652217298573e-15	17756	Map2	microtubule-associated protein 2	114
0.796697808004747	6.07782599026443	335.474758852795	1.43424074549921e-16	2.12237727657304e-15	67298	Gprasp1	G protein-coupled receptor associated sorting protein 1	82
0.689917342775	6.07969721776781	335.338392248515	1.44143939537131e-16	2.12880204230076e-15	12527	Cd9	CD9 antigen	98.5
3.84253816599725	1.6298051313984	333.634862179152	1.53471671003925e-16	2.25843556960017e-15	17173	Ascl2	achaete-scute family bHLH transcription factor 2	518
0.73100214399019	6.2248354655416	332.046459809274	1.62755743971859e-16	2.38934743563931e-15	229603	Otud7b	OTU domain containing 7B	128
1.72043539001402	4.0649950024953	338.017181700209	1.66788957995911e-16	2.44564237575672e-15	12524	Cd86	CD86 antigen	125.5
1.07808951777169	4.72900743509298	331.326697564208	1.67159976607282e-16	2.44816817107241e-15	71733	Susd2	sushi domain containing 2	175
0.661408951344719	6.27140761039143	329.154608111925	1.81246177115294e-16	2.64190433553737e-15	19206	Ptch1	patched 1	156
0.819487579737876	4.9477984250836	326.189219451391	2.02575639436822e-16	2.93199077666667e-15	56876	Nsmf	NMDA receptor synaptonuclear signaling and neuronal migration factor	76
1.53307340932903	3.11057433569402	326.060967301121	2.03557053248916e-16	2.94273735313017e-15	68304	Kdelc2	KDEL (Lys-Asp-Glu-Leu) containing 2	207.5
1.09634724309322	8.22398951479719	603.324522333883	2.15137592535516e-16	3.09923944708767e-15	19679	Pitpnm2	phosphatidylinositol transfer protein, membrane-associated 2	165
1.42454862531316	4.04940251327591	327.79838784645	2.24803518321113e-16	3.22340504675338e-15	78787	Usp54	ubiquitin specific peptidase 54	147
6.22834956488817	1.05928511843493	374.252213721668	2.36497336076381e-16	3.38320289018906e-15	67703	Kirrel3	kirre like nephrin family adhesion molecule 3	138.5
2.0750754458222	2.25487912332968	321.749096395693	2.39718924769931e-16	3.42531090068589e-15	22409	Wnt10a	wingless-type MMTV integration site family, member 10A	322.5
0.612461502391014	7.06716795274383	321.572815595543	2.41337264449159e-16	3.44443926560868e-15	57874	Hacd3	3-hydroxyacyl-CoA dehydratase 3	113
1.16484461613284	3.86465105818115	320.915800706444	2.47473262482938e-16	3.52384760000271e-15	232943	Klc3	kinesin light chain 3	107
1.0630690975203	4.40719949123858	320.215689250503	2.54196873974527e-16	3.61540750201414e-15	66953	Cdca7	cell division cycle associated 7	138
2.24754877468095	2.98971604820491	319.664634878351	2.59627148190102e-16	3.68413316158697e-15	24001	Tiam2	T cell lymphoma invasion and metastasis 2	126
2.11309441036061	4.15608745546998	319.599872220663	2.6027348833705e-16	3.68905472479568e-15	75847	Ispd	isoprenoid synthase domain containing	141
4.74586402191745	0.189269157803739	319.151678154176	2.64794233446525e-16	3.74881675098947e-15	15208	Hes5	hes family bHLH transcription factor 5	166
0.954220620506423	4.67048136030984	318.789981621456	2.68504090802359e-16	3.79697461126597e-15	16992	Lta	lymphotoxin A	149
2.76592111619451	1.09574004087406	318.65567750557	2.69895823405642e-16	3.81227850560469e-15	15216	Hfe	hemochromatosis	270
1.27883299366698	3.038961701478	318.362224232559	2.72963816355362e-16	3.85119739524512e-15	74030	Rin2	Ras and Rab interactor 2	132
1.43694520530518	3.798432969016	317.82531995439	2.78674563408128e-16	3.91383648517436e-15	12569	Cdk5r1	cyclin-dependent kinase 5, regulatory subunit 1 (p35)	4162
3.94364456147323	0.888893540494447	441.153016269759	2.80399118067634e-16	3.93357168250461e-15	71355	Col24a1	collagen, type XXIV, alpha 1	54
0.589638084628971	7.85215039934219	316.764025422413	2.90344558637885e-16	4.06383400993503e-15	64294	Itm2c	integral membrane protein 2C	170
1.87326971588661	3.70772000142209	316.129445805461	2.97572669798758e-16	4.16027533928638e-15	69601	Dab2ip	disabled 2 interacting protein	194
0.642091610996377	6.62885182014686	315.656331353839	3.030874895952e-16	4.23257211943773e-15	54711	Plagl2	pleiomorphic adenoma gene-like 2	373
2.13346545896573	2.97556908645878	311.301276428548	3.59337163663062e-16	4.96183390676898e-15	11905	Serpinc1	serine (or cysteine) peptidase inhibitor, clade C (antithrombin), member 1	179.5
1.29532668316621	4.88487688623331	358.83478113515	3.60687226569359e-16	4.9748987342159e-15	269713	Clip2	CAP-GLY domain containing linker protein 2	160
2.3168720304751	1.8807671656893	311.123646329513	3.61857813442486e-16	4.98546161987819e-15	72309	Tmem158	transmembrane protein 158	1733
2.73923176288299	1.97695693138363	311.034838902696	3.63125154677859e-16	4.997332435941e-15	22415	Wnt3	wingless-type MMTV integration site family, member 3	266
0.958517146721828	4.90340689868665	309.422119967525	3.86989917833116e-16	5.30206320127975e-15	74533	Gzf1	GDNF-inducible zinc finger protein 1	163
1.85246919854577	3.4067563340915	309.316844066036	3.88605364698223e-16	5.31828030776446e-15	73895	4930431P03Rik	RIKEN cDNA 4930431P03 gene	100
1.0360907245171	4.61293715862517	309.137497277973	3.9137414696465e-16	5.34429641703281e-15	207777	Tspoap1	TSPO associated protein 1	119.5
3.95144904173932	1.35861959335092	427.269166657965	3.95034773253641e-16	5.38234878558086e-15	11941	Atp2b2	ATPase, Ca++ transporting, plasma membrane 2	183
1.28297062168243	3.54664403266619	308.371873209056	4.03434850151107e-16	5.49072602133832e-15	192654	Pla2g15	phospholipase A2, group XV	186
2.5325067405091	1.97986451345728	307.481806942809	4.17960452671827e-16	5.67587529830088e-15	12348	Car11	carbonic anhydrase 11	155
3.13010921922831	0.92261390288903	307.284425904008	4.21257243655054e-16	5.7143452313869e-15	80719	Igsf6	immunoglobulin superfamily, member 6	98
0.58815863384727	6.46893028696957	305.645946246562	4.4972881640824e-16	6.06649470679593e-15	18515	Pbx2	pre B cell leukemia homeobox 2	154
1.86924396769818	3.54558457235398	305.514254401093	4.52105423670223e-16	6.07158654802924e-15	66889	Rnf128	ring finger protein 128	208.5
0.852808773249566	5.90590145948199	304.859362226539	4.64126394329754e-16	6.21374434669519e-15	319638	Nt5dc1	5'-nucleotidase domain containing 1	128
3.01645717427637	0.773026896412562	304.03702864041	4.79709928638534e-16	6.40150291553719e-15	269799	Clec4a1	C-type lectin domain family 4, member a1	134
0.842941995446317	5.45914616689358	301.219545629636	5.37516415447007e-16	7.09602324658177e-15	223254	Farp1	FERM, RhoGEF (Arhgef) and pleckstrin domain protein 1 (chondrocyte-derived)	113
0.888726841541481	5.57033763130229	299.131800305733	5.85170365062239e-16	7.68394817321066e-15	13601	Ecm1	extracellular matrix protein 1	102
0.872375363052094	5.85233689953301	297.982855377179	6.13317869693089e-16	8.03642149043593e-15	77578	Bcl9	B cell CLL/lymphoma 9	225.5
2.22468170104345	2.33901530271823	297.718834988399	6.19989608427002e-16	8.10659448725625e-15	56739	Rec8	REC8 meiotic recombination protein	99.5
0.858343762482529	5.44407212572954	296.441117827745	6.53398943263601e-16	8.52533345781544e-15	106068	Slc45a4	solute carrier family 45, member 4	212
4.37503327827527	0.781549814200493	296.177337421257	6.60534404899986e-16	8.60931456629961e-15	20259	Scin	scinderin	141.5
1.02283174776964	4.03536708598659	295.423082404283	6.81404003101693e-16	8.86256927793405e-15	50877	Neu3	neuraminidase 3	260
6.87187026372352	0.274434804429292	340.341157613466	7.04543920524051e-16	9.15386863828559e-15	53867	Col5a3	collagen, type V, alpha 3	54
2.69852157050991	0.845228818965244	294.491811495775	7.08154921818462e-16	9.19108974924973e-15	241275	Noxa1	NADPH oxidase activator 1	109
0.886667550101416	5.27945659183025	291.17052346161	8.13149444546503e-16	1.05095086133046e-14	69017	Prrt2	proline-rich transmembrane protein 2	584
0.956531073851808	5.37583293817242	289.620907985058	8.67760911706466e-16	1.11918441355901e-14	83925	Trps1	transcriptional repressor GATA binding 1	395
2.3801694092692	2.28850340335679	289.16359765993	8.84621630675036e-16	1.13973688546281e-14	215819	Nhsl1	NHS-like 1	185
1.49053291648701	3.78935248337143	289.001385111926	8.90686669521913e-16	1.14515529316299e-14	18027	Nfia	nuclear factor I/A	129.5
0.770884852991892	5.77608199683995	288.869222322763	8.9566122709993e-16	1.15035029553596e-14	107272	Psat1	phosphoserine aminotransferase 1	171.5
0.876020803757199	6.5232476887183	360.597979768016	9.23348944360439e-16	1.18467593205078e-14	19696	Rel	reticuloendotheliosis oncogene	142
0.977627576321223	4.66824244646069	287.589132076615	9.45419494375256e-16	1.21047109274637e-14	67533	Ppfibp1	PTPRF interacting protein, binding protein 1 (liprin beta 1)	115.5
1.98359034260838	3.89615317228017	285.475943591136	1.03418403139479e-15	1.31727453099169e-14	13642	Efnb2	ephrin B2	284
2.08327142865127	1.61082093340088	283.480222737858	1.12628594314632e-15	1.42867805991073e-14	72333	Palld	palladin, cytoskeletal associated protein	139
1.33576300616323	3.34011073467267	281.302223579997	1.2369658099766e-15	1.56263670579301e-14	17118	Marcks	myristoylated alanine rich protein kinase C substrate	2093
1.31587453843382	3.61746372536969	280.584878117093	1.27593610122424e-15	1.60692279742116e-14	66264	Ccdc28b	coiled coil domain containing 28B	170
1.13257475073767	4.03385008374131	277.879663259679	1.43521377345055e-15	1.78922348659822e-14	11838	Arc	activity regulated cytoskeletal-associated protein	526.5
5.68417105681101	0.154120733292528	275.893290222597	1.56574127943494e-15	1.94407614302421e-14	170744	Tlr8	toll-like receptor 8	181
0.669196397629271	6.07736903333422	275.788791319631	1.5729526658125e-15	1.95106324116944e-14	56364	Zmym3	zinc finger, MYM-type 3	151
1.11874543380008	4.26144096825559	275.1136126125	1.62041588426044e-15	2.00589572325988e-14	625054	Gm6548	eukaryotic translation elongation factor 1 alpha 1 pseudogene	2040
4.60959743126276	1.3426015723737	316.116996600879	1.63854726709142e-15	2.02630388441416e-14	217733	Tmem63c	transmembrane protein 63c	107
1.17922328170847	4.01317577132059	271.434443558948	1.90762781557581e-15	2.34026412394893e-14	320119	Rps6kc1	ribosomal protein S6 kinase polypeptide 1	116
1.00737880010231	4.53861982162554	270.332410489712	2.00397238981582e-15	2.44870316719856e-14	67088	Cand2	cullin-associated and neddylation-dissociated 2 (putative)	144
2.18455904436086	2.06528920112099	269.209288769443	2.10756751918669e-15	2.56005021043614e-14	320237	Smim10l2a	small integral membrane protein 10 like 2A	1566.5
2.2342224464727	4.14698381561004	290.760981521773	2.20691662084177e-15	2.66757527172798e-14	106763	Ttbk1	tau tubulin kinase 1	155
2.00235994178347	5.29630621503605	741.345056882497	2.21379209405126e-15	2.67326247278719e-14	224093	Fam43a	family with sequence similarity 43, member A	3075
1.63873466822758	2.57001947479446	267.803062487897	2.2454684191924e-15	2.70885744556247e-14	246104	Rhbdl3	rhomboid like 3	149
0.625359587936129	6.51249734287505	267.294208521383	2.29773421981378e-15	2.76648996925184e-14	269614	Pank4	pantothenate kinase 4	105
0.59782243151669	6.81411136678471	266.972930788747	2.33140634554928e-15	2.80429023028618e-14	54371	Chst2	carbohydrate sulfotransferase 2	3121
2.47626774188022	2.27377767004949	266.822249756024	2.3473812353446e-15	2.82075070007214e-14	59010	Sqor	sulfide quinone oxidoreductase	181.5
0.755907731799802	5.8349135408588	266.729405154001	2.35728301463519e-15	2.82856979902897e-14	108156	Mthfd1	methylenetetrahydrofolate dehydrogenase (NADP+ dependent), methenyltetrahydrofolate cyclohydrolase, formyltetrahydrofolate synthase	108
0.922907955386422	3.86331824381616	266.718199595111	2.35848111033754e-15	2.82856979902897e-14	231605	Galnt9	polypeptide N-acetylgalactosaminyltransferase 9	168
4.30223996725161	0.231370966520905	304.750265547519	2.48638953047276e-15	2.97617685586326e-14	380702	Shisa6	shisa family member 6	161
2.18881698087428	1.55676074768794	265.102321093128	2.53830298845107e-15	3.03536678725746e-14	192188	Stab2	stabilin 2	115
0.591272703008961	7.2581912312482	264.866575873991	2.56574735480862e-15	3.06223935747847e-14	13435	Dnmt3a	DNA methyltransferase 3A	119
1.44198258210228	4.22884012802461	264.217277658434	2.64299897868521e-15	3.14833833853633e-14	16511	Kcnh2	potassium voltage-gated channel, subfamily H (eag-related), member 2	242
0.620989811104962	6.90522657665807	263.008951888391	2.79350317070281e-15	3.31666822538859e-14	15510	Hspd1	heat shock protein 1 (chaperonin)	172
0.731314888293158	5.86030027959936	262.756665306523	2.82607538086268e-15	3.35021852416609e-14	13521	Slc26a2	solute carrier family 26 (sulfate transporter), member 2	461
0.821870671893986	5.28832729487949	262.454101487623	2.86567841308802e-15	3.39063986685929e-14	21961	Tns1	tensin 1	85.5
0.732609014542138	6.58764235960617	261.993959041774	2.9270556712462e-15	3.45661981809582e-14	22436	Xdh	xanthine dehydrogenase	112.5
0.663135722283889	6.54154126610277	260.971304105078	3.06858724444181e-15	3.61336415772368e-14	208727	Hdac4	histone deacetylase 4	121
4.14936062103569	-0.0778614140775093	258.89284563478	3.3794407590197e-15	3.96802400656298e-14	217306	Cd300e	CD300E molecule	225.5
0.85353854189818	4.46441202174501	257.215023759649	3.65508575823182e-15	4.27228460560044e-14	17951	Naip5	NLR family, apoptosis inhibitory protein 5	100
3.97528384171232	0.571003785695584	255.797960997732	3.90675199584772e-15	4.53529352807317e-14	19274	Ptprm	protein tyrosine phosphatase, receptor type, M	136
3.27655468619719	1.73404003387245	254.803256959348	4.09451196261999e-15	4.7398593837961e-14	13175	Dclk1	doublecortin-like kinase 1	117
3.47714316537302	0.591854745882248	254.157506066958	4.22158448835075e-15	4.87779138302216e-14	20612	Siglec1	sialic acid binding Ig-like lectin 1, sialoadhesin	270
1.65233253146022	2.68636918285929	252.473794447125	4.57328978239181e-15	5.24860716999683e-14	80884	Maged2	melanoma antigen, family D, 2	91.5
1.89781694595694	2.73241841620918	288.802140070633	4.57660477435787e-15	5.24860716999683e-14	76650	Srxn1	sulfiredoxin 1 homolog (S. cerevisiae)	1406
1.22894903338854	3.51751619472789	252.05063356835	4.6665533414909e-15	5.34678488438543e-14	72865	Rtl8c	retrotransposon Gag like 8C	476
7.13286943309733	-0.429269869543363	251.490965034505	4.79305735115865e-15	5.47644595493703e-14	20512	Slc1a3	solute carrier family 1 (glial high affinity glutamate transporter), member 3	219.5
0.742602157977978	5.60321785086114	251.452917234595	4.80179032065925e-15	5.48133933082113e-14	237823	Pfas	phosphoribosylformylglycinamidine synthase (FGAR amidotransferase)	132
0.987137445623851	4.57187665636397	251.409424541594	4.81179400251244e-15	5.48767284527275e-14	56224	Tspan5	tetraspanin 5	126
4.96481931043158	3.57178051433926	311.913016114842	4.88315045728018e-15	5.56390047940055e-14	67896	Ccdc80	coiled-coil domain containing 80	153
0.976617558398858	4.57894052699382	250.259467469508	5.08459409986759e-15	5.77206871226443e-14	11872	Art2b	ADP-ribosyltransferase 2b	83
1.08581531653686	4.05754240130025	249.665421181062	5.23199350912651e-15	5.92846955399367e-14	51799	Rundc3a	RUN domain containing 3A	149
0.721940135696062	6.67960971095827	262.511162801228	5.45996969216916e-15	6.16976575215115e-14	23969	Pacsin1	protein kinase C and casein kinase substrate in neurons 1	175
2.33816009358492	2.79930938946084	248.466790239977	5.54358863085931e-15	6.25851339746051e-14	64297	Gprc5b	G protein-coupled receptor, family C, group 5, member B	1031
0.695797566689042	5.64509108850581	247.567255669377	5.79052506113818e-15	6.53130926538818e-14	403202	A430093F15Rik	RIKEN cDNA A430093F15 gene	369.5
0.705182789906935	6.22073118206191	247.298601145293	5.96604144369306e-15	6.6925075101974e-14	17122	Mxd4	Max dimerization protein 4	139
3.80324068144324	0.161445015105736	246.408390431359	6.12623395818504e-15	6.85971124208773e-14	67916	Plpp3	phospholipid phosphatase 3	229
1.23095686810298	3.59178086859462	245.531705786955	6.39409222135021e-15	7.14016626385952e-14	237221	Gemin8	gem nuclear organelle associated protein 8	236.5
2.60228941913621	1.47434919885734	244.633446669331	6.68165530425642e-15	7.44777813416527e-14	225362	Reep2	receptor accessory protein 2	131
0.693921809426885	5.73655663985459	244.517804069011	6.71967547011976e-15	7.48338542183229e-14	21991	Tpi1	triosephosphate isomerase 1	124
0.703570876579761	6.19464431523099	242.987429122174	7.24534245006303e-15	8.03971918535373e-14	209683	Ttc28	tetratricopeptide repeat domain 28	166
4.50891602458021	0.722011287831967	242.776608440597	7.32115603642044e-15	8.11191019397577e-14	16517	Kcnj16	potassium inwardly-rectifying channel, subfamily J, member 16	101.5
0.694657784323313	5.83394081434748	241.60082845066	7.75993244447965e-15	8.55676704732818e-14	57914	Crlf2	cytokine receptor-like factor 2	158.5
4.94418846719145	0.0169830509151083	240.79940438819	8.07517165401203e-15	8.87260385927441e-14	66859	Slc16a9	solute carrier family 16 (monocarboxylic acid transporters), member 9	188.5
3.49569051121483	0.185489660403926	240.511196767509	8.19188201694166e-15	8.99281736209184e-14	80752	Fam20c	family with sequence similarity 20, member C	113
0.622088616925329	5.75967944393051	240.421999088203	8.2283694472555e-15	9.02482871610383e-14	71723	Dhx34	DEAH (Asp-Glu-Ala-His) box polypeptide 34	194
1.83573899145026	2.36578988782531	239.350675509541	8.68052997002791e-15	9.51228537729837e-14	15013	H2-Q2	histocompatibility 2, Q region locus 2	117
1.66259749111555	2.88079309185416	239.259334313523	8.72029930167894e-15	9.54737124433596e-14	52187	Rragd	Ras-related GTP binding D	200
1.02665826271075	4.35968975149809	237.878795234481	9.34585111188274e-15	1.0205039729172e-13	13998	Fgd6	FYVE, RhoGEF and PH domain containing 6	103
7.28282036170762	1.28252151070957	459.374499542845	9.41518824537845e-15	1.02625551874625e-13	73707	Gucy2g	guanylate cyclase 2g	142
2.05955495885819	1.50332652974919	236.773737097082	9.88135287711692e-15	1.07421556387863e-13	12388	Ctnnd1	catenin (cadherin associated protein), delta 1	128
1.62845888234867	2.46502320091807	235.813223075048	1.03736566764419e-14	1.12674011714052e-13	12771	Ccr3	chemokine (C-C motif) receptor 3	1636.5
3.78786427286775	0.353458963802805	234.514960703021	1.10814340901996e-14	1.20031938086407e-13	12986	Csf3r	colony stimulating factor 3 receptor (granulocyte)	142
0.778791152746647	4.54977160742782	234.499682728228	1.1090066212741e-14	1.20031938086407e-13	18846	Plxna3	plexin A3	150
1.6097197196907	3.91247943366926	233.889578459789	1.14407582288518e-14	1.23718892980481e-13	20776	Tmie	transmembrane inner ear	221.5
2.19175952886489	7.09550624887013	1179.07189436199	1.16439384786774e-14	1.25585280421952e-13	14758	Gpm6b	glycoprotein m6b	172
1.46652784136999	3.143368848531	232.452002138086	1.2315144549119e-14	1.32360938404449e-13	17761	Map7	microtubule-associated protein 7	118
2.61348086877262	1.39063896867124	232.283342921983	1.24223483620611e-14	1.33396743483441e-13	234797	6430548M08Rik	RIKEN cDNA 6430548M08 gene	95
3.02067346852059	0.507109082986858	232.174686419083	1.24919443236582e-14	1.34027245848866e-13	50934	Slc7a8	solute carrier family 7 (cationic amino acid transporter, y+ system), member 8	152
2.32941417672771	2.33607932085285	231.779409225642	1.27486839503864e-14	1.36662785219242e-13	234356	Csgalnact1	chondroitin sulfate N-acetylgalactosaminyltransferase 1	149
0.799668880293024	6.02411744257747	259.608003407563	1.29206910343155e-14	1.38386218669273e-13	100503659	Cbarp	calcium channel, voltage-dependent, beta subunit associated regulatory protein	145
1.88654924362626	2.92602491727751	231.35368700372	1.30315593500495e-14	1.3945240357477e-13	242662	Rims3	regulating synaptic membrane exocytosis 3	158
0.857850642436909	4.86945232941435	231.218412706481	1.3122851203537e-14	1.40204877055124e-13	11792	Apex1	apurinic/apyrimidinic endonuclease 1	188
0.941064333269566	5.09036842976489	230.809870697733	1.3402762242443e-14	1.42927984883265e-13	77963	Hook1	hook microtubule tethering protein 1	91
12.6707356047085	3.31917788003161	1446.23401759639	1.44849432904878e-14	1.54263884992911e-13	22290	Uty	ubiquitously transcribed tetratricopeptide repeat gene, Y chromosome	121
0.613536286728692	6.42594509347428	227.509241887832	1.59143284040462e-14	1.68689141955798e-13	56449	Ybx3	Y box protein 3	111
0.85834893654622	4.81689913968963	227.35334045989	1.60448520197568e-14	1.69926433643461e-13	207375	Fam120c	family with sequence similarity 120, member C	187
2.42954292880693	6.21363910180471	228.337098243652	1.74513844010971e-14	1.83873996294536e-13	381417	Gm14085	predicted gene 14085	113
0.87299221085335	4.39447297037617	225.676229501852	1.75241070949245e-14	1.84482416314688e-13	22691	Zscan2	zinc finger and SCAN domain containing 2	507
2.38650327727579	1.74265103599544	224.379534900713	1.87682731802652e-14	1.96572126497727e-13	22259	Nr1h3	nuclear receptor subfamily 1, group H, member 3	166
6.30793841980168	-0.585844932186201	223.973071911419	1.91775738912691e-14	2.00688341222397e-13	16667	Krt17	keratin 17	159.5
2.63690475545625	0.756893978415711	223.698788320632	1.94591914355042e-14	2.03288805763946e-13	347722	Agap1	ArfGAP with GTPase domain, ankyrin repeat and PH domain 1	148.5
0.865189663746313	4.85870287027655	222.520918024755	2.07201249172426e-14	2.15185310797367e-13	68910	Zfp467	zinc finger protein 467	154
0.754575769259802	5.56858162826174	222.195469289722	2.10838210932558e-14	2.18593791587232e-13	74868	Tmem65	transmembrane protein 65	68
0.621005250654316	6.09370596408143	222.069778009951	2.12261166403159e-14	2.1988400223614e-13	20286	Zc3h7b	zinc finger CCCH type containing 7B	134
1.24397077531118	3.23128258179628	221.719089212378	2.16286219509521e-14	2.23677360679997e-13	637515	Nlrp1b	NLR family, pyrin domain containing 1B	171
3.43154285103559	0.559228380530197	220.887948255679	2.26157274216062e-14	2.33298085973136e-13	21816	Tgm1	transglutaminase 1, K polypeptide	154
1.6116087062304	4.77177546578883	340.259689641857	2.36753975843762e-14	2.43617269880336e-13	29877	Hdgfl3	HDGF like 3	151.5
0.872627247676478	4.92259607613064	219.593156502841	2.42513016015899e-14	2.48712141404482e-13	67426	Coq8a	coenzyme Q8A	101
0.615595324001691	7.09653150339941	234.34390231253	2.43419937436323e-14	2.49434556522728e-13	18016	Nf2	neurofibromin 2	126
0.710499445720733	5.05694024302449	219.417753070434	2.4482478831445e-14	2.50665579191113e-13	11603	Agrn	agrin	165
1.50045665835503	2.90257555030343	219.304881953304	2.46324926265568e-14	2.51992036280149e-13	240066	Zfp870	zinc finger protein 870	145
2.36663501426779	1.47553855523264	219.02233162685	2.50123744968465e-14	2.55453911009666e-13	78185	Flicr	Foxp3 regulating long intergenic noncoding RNA	310
1.59385335405782	3.53838287484573	232.770874084795	2.523280903172e-14	2.57278566923588e-13	241041	Gm4956	predicted gene 4956	132.5
0.744671835801193	5.12309255531343	217.339431252165	2.7409584795519e-14	2.78321398125645e-13	78611	Btbd19	BTB (POZ) domain containing 19	132
0.620814796839011	6.22661532090243	216.952040985971	2.7995681472101e-14	2.83804780816352e-13	71586	Ifih1	interferon induced with helicase C domain 1	180
1.45924836965296	2.67451047763837	216.265839793589	2.90672068789374e-14	2.94424989414368e-13	64011	Nrgn	neurogranin	218
0.67077505897271	5.48899111924635	215.843279629948	2.97489329794516e-14	3.00689630720265e-13	231327	Ppat	phosphoribosyl pyrophosphate amidotransferase	146
4.10531168189591	0.40285833354315	214.299132419903	3.23901883076075e-14	3.25939501131374e-13	329977	Fhad1	forkhead-associated (FHA) phosphopeptide binding domain 1	125.5
1.39428417259449	4.3643331192821	248.846049528438	3.27023314945048e-14	3.28811932259442e-13	209378	Itih5	inter-alpha (globulin) inhibitor H5	169.5
5.36675227243112	-0.399754929994605	213.258276984011	3.43122640512667e-14	3.44156479087502e-13	19223	Ptgis	prostaglandin I2 (prostacyclin) synthase	174
2.00569218118007	2.61241738730269	222.161275905759	3.43839196405364e-14	3.44594579505685e-13	16480	Jup	junction plakoglobin	184
2.53021148223529	1.24021883868794	212.810298760411	3.51769611168307e-14	3.5196964262876e-13	94185	Tnfrsf21	tumor necrosis factor receptor superfamily, member 21	516.5
1.07568519553143	4.87302434151777	211.90693341607	3.69927777989061e-14	3.69238285372064e-13	329421	Myo3b	myosin IIIB	107
1.18468960075537	3.80116681852809	211.836552154423	3.71384217747585e-14	3.70092185274838e-13	353499	Tmc4	transmembrane channel-like gene family 4	148
2.75518602879505	0.739891596812833	211.790615349748	3.72338139771812e-14	3.70742834888392e-13	12579	Cdkn2b	cyclin-dependent kinase inhibitor 2B (p15, inhibits CDK4)	696.5
2.38633942184342	1.68056787472998	222.759695677104	3.76943446094778e-14	3.75025236312551e-13	382571	Kcnf1	potassium voltage-gated channel, subfamily F, member 1	4789
0.782910054752739	4.40357662991694	210.775173204582	3.9411209413343e-14	3.9115863524911e-13	268566	Gphn	gephyrin	93
1.99496765182834	2.98447762341981	210.574284625142	3.98579825750915e-14	3.94956372789543e-13	68725	1110032F04Rik	RIKEN cDNA 1110032F04 gene	2578
1.58817876497443	2.93639999653563	210.495042725873	4.00357108119771e-14	3.96398593304761e-13	80890	Trim2	tripartite motif-containing 2	181.5
2.04607946809797	1.99597045422634	209.791441800625	4.16516915167088e-14	4.11406483088454e-13	89867	Sec16b	SEC16 homolog B (S. cerevisiae)	112
0.690013158479039	5.25999369489524	209.233680925204	4.29825573354824e-14	4.2353292696091e-13	67220	Plekho1	pleckstrin homology domain containing, family O member 1	123
1.33838208202091	2.55766559138563	207.51067886081	4.73908792298325e-14	4.64001160154091e-13	66857	Plbd1	phospholipase B domain containing 1	145
2.23870592021904	1.73656361347895	207.270932545055	4.80418470569667e-14	4.7000113598146e-13	18208	Ntn1	netrin 1	189
4.40883059341613	-0.068426988118488	206.082714488259	5.14132367376471e-14	4.9902036004539e-13	246256	Fcgr4	Fc receptor, IgG, low affinity IV	255
0.708145433059282	5.25672078719014	205.938607132456	5.18391132056135e-14	5.02757761695702e-13	13660	Ehd1	EH-domain containing 1	413
0.899514755851563	4.10071005339477	205.817021191993	5.22013841282861e-14	5.05872894026829e-13	240427	Setbp1	SET binding protein 1	417
0.834337789551888	5.19757466975168	205.793783549438	5.22709311754546e-14	5.06148631515782e-13	240660	Slc35g1	solute carrier family 35, member G1	322
2.04517134034223	1.92622419372932	205.45822108084	5.32864106976875e-14	5.14767623971307e-13	57278	Bcam	basal cell adhesion molecule	137
0.90707634109441	3.84868004071027	205.277840379939	5.38410299489144e-14	5.1931085816819e-13	20187	Ryk	receptor-like tyrosine kinase	129.5
1.48409550292333	2.55319843739127	205.243799286973	5.39463912921811e-14	5.19919954261185e-13	230822	Ncmap	noncompact myelin associated protein	157
0.958794917885236	4.1829737809643	203.941548394309	5.81483070851662e-14	5.56497823129753e-13	106042	Prickle1	prickle planar cell polarity protein 1	192.5
2.61661036527098	1.24005444566281	203.60265915547	5.92985992647118e-14	5.66186703211981e-13	233424	Tmc3	transmembrane channel-like gene family 3	111
1.62187464445327	2.52959594523934	202.567705121347	6.29656564712687e-14	6.00734307325032e-13	56375	B4galt4	UDP-Gal:betaGlcNAc beta 1,4-galactosyltransferase, polypeptide 4	182.5
2.07370257508711	1.66880460947144	201.255429927841	6.79698690543204e-14	6.44484124050858e-13	104271	Tex15	testis expressed gene 15	661.5
2.20921472550802	1.28835361479528	200.806069026659	6.97804304373261e-14	6.59114694552566e-13	54426	Hgfac	hepatocyte growth factor activator	140.5
2.11386232496465	2.67379812021084	200.548142668137	7.08430421833976e-14	6.68564649289557e-13	29817	Igfbp7	insulin-like growth factor binding protein 7	122
0.958324792032436	3.60220035090137	200.298794466224	7.18868738773507e-14	6.77452659179288e-13	380684	Nefh	neurofilament, heavy polypeptide	603.5
1.2459398751887	2.95815560664211	199.855438016106	7.37839506327958e-14	6.94268082463061e-13	21817	Tgm2	transglutaminase 2, C polypeptide	161
2.58593170055163	0.546896108851479	199.313342793325	7.61769971810927e-14	7.15691894950053e-13	68481	Mpzl1	myelin protein zero-like 1	214
0.587599819930299	5.08366041432143	198.211288461662	8.13032591484774e-14	7.59796845927008e-13	12162	Bmp7	bone morphogenetic protein 7	193
4.44374625389462	0.0125674518884437	197.94675704297	8.25881763740647e-14	7.71219536314902e-13	73149	Clec4a3	C-type lectin domain family 4, member a3	130.5
1.09793718640066	4.82083331648091	197.501147061089	8.48022992155882e-14	7.90098274915582e-13	70080	Igsf23	immunoglobulin superfamily, member 23	270
1.25428606484533	3.07829626391379	196.755274761066	8.86524925605192e-14	8.24100189334275e-13	50799	Slc25a13	solute carrier family 25 (mitochondrial carrier, adenine nucleotide translocator), member 13	139
0.925193476916497	4.06529639013659	196.645640908385	8.92340932268566e-14	8.28256462905194e-13	26378	Decr2	2-4-dienoyl-Coenzyme A reductase 2, peroxisomal	125
0.667692340878186	6.05627756829046	196.149864959537	9.1915873595328e-14	8.51223921108011e-13	13848	Ephb6	Eph receptor B6	163
1.13382194329991	3.96607467613403	195.103717690916	9.78635061326102e-14	9.02909966318621e-13	71839	Osgin1	oxidative stress induced growth inhibitor 1	134.5
0.685064645552512	5.27638913532626	195.025109922476	9.83268386308324e-14	9.06505742077816e-13	243371	Lrrc61	leucine rich repeat containing 61	162
6.16511536080123	-0.224791675890811	194.806501606062	1.00570684825698e-13	9.25731290492711e-13	26903	Dysf	dysferlin	115.5
0.804492726517092	5.72880875876924	212.447574487058	1.01788620050901e-13	9.34225360034988e-13	67776	Vwa5a	von Willebrand factor A domain containing 5A	123.5
0.987785912656071	4.44329173411319	194.099481893292	1.03963752518958e-13	9.5347843616977e-13	77864	Ypel2	yippee like 2	171
2.21248381752262	2.04933518699725	193.58733303162	1.07231198756184e-13	9.81982658051986e-13	78444	Pgpep1l	pyroglutamyl-peptidase I-like	175
5.07918520688896	-0.446972101436456	193.052911711117	1.10758836748525e-13	1.01278143447037e-12	11421	Ace	angiotensin I converting enzyme (peptidyl-dipeptidase A) 1	159
5.80550489337222	-0.5725321637135	192.256890117352	1.1624668025522e-13	1.06217385808869e-12	320736	Vstm4	V-set and transmembrane domain containing 4	107.5
1.13389947202648	3.88620117485351	192.00162885877	1.18067842028019e-13	1.07721600759934e-12	57080	Gtf2ird1	general transcription factor II I repeat domain-containing 1	90
5.5543576028252	-0.688873990789466	191.77893870901	1.19681697718988e-13	1.08962458875822e-12	56807	Scamp5	secretory carrier membrane protein 5	128.5
2.26014377861691	0.793247775025986	191.777352887884	1.19693275033683e-13	1.08962458875822e-12	21928	Tnfaip2	tumor necrosis factor, alpha-induced protein 2	123
3.18448125744527	0.731905483395334	191.040927949221	1.2520198222091e-13	1.13390648162864e-12	215821	Arfgef3	ARFGEF family member 3	132
1.77722043506818	3.06345193109139	190.781840723574	1.27204375815122e-13	1.14950572040708e-12	67299	Dock7	dedicator of cytokinesis 7	139
1.00483148888472	5.24580460157349	207.060392663997	1.28843347668347e-13	1.16346298623975e-12	68332	Sdhaf1	succinate dehydrogenase complex assembly factor 1	967
1.21519516599444	3.89784698796385	190.041524014135	1.33118250904174e-13	1.19942757599613e-12	231999	Plekha8	pleckstrin homology domain containing, family A (phosphoinositide binding specific) member 8	131
3.02592163783499	0.757814061017261	213.060744834258	1.37526542706829e-13	1.23570425459942e-12	65086	Lpar3	lysophosphatidic acid receptor 3	757
5.94682189154561	2.48856257127606	212.508268118469	1.4152313311218e-13	1.26773849494016e-12	100040208	Gm2663	predicted gene 2663	163
0.601435364641124	5.74730844665963	188.637962441818	1.45158021928702e-13	1.29652745184613e-12	108086	Rnf216	ring finger protein 216	129
2.06998618620782	1.26403060931744	188.454646665531	1.46815036872953e-13	1.30942853668657e-12	171167	Fut10	fucosyltransferase 10	315.5
0.61522984331167	6.19334323127711	188.332849278279	1.47927220931349e-13	1.3183933286624e-12	380912	Zfp395	zinc finger protein 395	170
0.648146087092157	5.71056072055203	187.882038058824	1.52123278535224e-13	1.35481013862499e-12	223666	Arhgap39	Rho GTPase activating protein 39	174.5
0.814643823113781	4.44788124017757	187.727346798985	1.5359246616677e-13	1.36690636255499e-12	171486	Cd99l2	CD99 antigen-like 2	70.5
6.79196162149865	2.58932925319239	233.10129637156	1.56645529114594e-13	1.39206564365401e-12	20863	Stfa3	stefin A3	112
1.4063645342995	3.17750678608744	186.611458049943	1.64653700310508e-13	1.46007172550362e-12	213081	Wdr19	WD repeat domain 19	115
1.3260576057792	3.09758940063187	185.927489350035	1.71854871039814e-13	1.51628685286346e-12	96875	Prg4	proteoglycan 4 (megakaryocyte stimulating factor, articular superficial zone protein)	123
5.0127835682528	-0.405560368444159	185.811417064948	1.73110207860112e-13	1.52413757309736e-12	14129	Fcgr1	Fc receptor, IgG, high affinity I	253.5
0.956990844626297	3.65307124020174	185.810893381087	1.73115893867273e-13	1.52413757309736e-12	23882	Gadd45g	growth arrest and DNA-damage-inducible 45 gamma	186
2.00774119809717	1.50668016186365	185.596968920194	1.75455510707971e-13	1.54143047460063e-12	109620	Dsp	desmoplakin	151
0.872535605498642	4.47768302271208	185.237297963415	1.79466108443062e-13	1.57441884451082e-12	70186	Fam162a	family with sequence similarity 162, member A	109
1.32969193035609	2.8737103767524	184.96148656674	1.8260838396907e-13	1.59743427936579e-12	208659	Fam20a	family with sequence similarity 20, member A	110
0.696464752491877	5.34862210123366	184.700963314552	1.85630879657374e-13	1.62157130832616e-12	210992	Lpcat1	lysophosphatidylcholine acyltransferase 1	119.5
2.82591077007995	1.347871970096	205.368793533666	2.06191870921502e-13	1.79228318570229e-12	14675	Gna14	guanine nucleotide binding protein, alpha 14	155
1.15294662858932	3.52471715521311	182.994622998986	2.06807332503333e-13	1.79636524290801e-12	103172	Chchd10	coiled-coil-helix-coiled-coil-helix domain containing 10	208
0.658251600663079	5.21342045655634	182.235527395649	2.17050532643341e-13	1.87871497580326e-12	18415	Hspa4l	heat shock protein 4 like	134
0.835335380462883	4.45482399533317	182.059723838299	2.19499809719582e-13	1.89858086819951e-12	102294	Cyp4v3	cytochrome P450, family 4, subfamily v, polypeptide 3	135
1.37718571396362	2.6861184953917	181.659700768079	2.25184368667869e-13	1.94365512885924e-12	54381	Cpq	carboxypeptidase Q	202
4.3778669190404	0.116345843384528	203.673375295903	2.25857329795146e-13	1.94809855118124e-12	270097	Vat1l	vesicle amine transport protein 1 like	143
0.660450220302153	4.59502235947715	181.403431821421	2.28909174469299e-13	1.97028253105405e-12	19261	Sirpa	signal-regulatory protein alpha	175.5
3.80416402014077	-0.394037467803875	180.902782609651	2.36378569053907e-13	2.03173400909768e-12	78784	Celf3	CUGBP, Elav-like family member 3	137
4.84412517640981	-0.198527049172403	180.515603361552	2.4233474343789e-13	2.08147631445223e-12	11656	Alas2	aminolevulinic acid synthase 2, erythroid	172.5
2.322992855951	0.634872646445663	180.316714184603	2.45456937610198e-13	2.10682446030997e-12	216393	D930020B18Rik	RIKEN cDNA D930020B18 gene	124
0.706819189230589	5.38540232916573	178.961634295489	2.67915682893164e-13	2.28843097516998e-12	68770	Phtf2	putative homeodomain transcription factor 2	156
2.28722135909966	2.55712609686284	207.154824833589	2.68307585689916e-13	2.29019025151954e-12	21898	Tlr4	toll-like receptor 4	371
0.722845870247138	4.76750469254229	178.31098942375	2.79476058261164e-13	2.37728357016765e-12	320634	Ocrl	OCRL, inositol polyphosphate-5-phosphatase	113.5
1.89167729755431	1.89825733460215	177.564088307522	2.93411862456436e-13	2.49066430728872e-12	96935	Susd4	sushi domain containing 4	202.5
0.934120586845334	4.92284305835962	198.358599240592	2.93865577873449e-13	2.4927977428838e-12	22038	Plscr1	phospholipid scramblase 1	162
2.01721262976621	2.72624998282313	177.103166165801	3.02383439969345e-13	2.56152464243633e-12	18631	Pex11a	peroxisomal biogenesis factor 11 alpha	116
2.29015886875406	1.36759674788981	177.049283369677	3.03451345160402e-13	2.56741620355083e-12	76886	Fam81a	family with sequence similarity 81, member A	136
1.10980903489194	4.53003501903986	193.007095729674	3.53370566688107e-13	2.96489459802276e-12	76432	2310001H17Rik	RIKEN cDNA 2310001H17 gene	112.5
0.724346542280467	5.2600586086321	173.524499229711	3.82948852546834e-13	3.20869456926486e-12	225884	Gstp3	glutathione S-transferase pi 3	105.5
1.36875891184094	3.29004311496046	173.504368792022	3.8346260669073e-13	3.21081504188288e-12	215748	Cnksr3	Cnksr family member 3	125
5.29773031187783	-0.599148687728441	172.833289940696	4.01020847853307e-13	3.34645920258075e-12	14293	Fpr1	formyl peptide receptor 1	661.5
0.695976581297897	6.7541989864051	213.053678382391	4.09724120470311e-13	3.4167718292707e-12	17155	Man1a	mannosidase 1, alpha	116
3.20556371895418	0.149780938554925	172.266689235165	4.16519234338569e-13	3.46874064188516e-12	279572	Tlr13	toll-like receptor 13	168
0.812677975527387	4.77865605132621	171.63404711483	4.34588819295211e-13	3.61189641515459e-12	56468	Socs5	suppressor of cytokine signaling 5	369
0.932097185753825	3.86997778336502	170.647882721267	4.64458384018531e-13	3.85234607135101e-12	66515	Cul7	cullin 7	179.5
1.13538598900503	3.11829888314345	169.973206278917	4.86161559429311e-13	4.01882679697371e-12	78926	Gas2l1	growth arrest-specific 2 like 1	215
0.70144370112607	5.62595841904912	169.817219391718	4.91333069960009e-13	4.05341555438542e-12	83921	Tmem2	transmembrane protein 2	170
0.822881264567078	4.7526032181807	169.335912942307	5.07666485982e-13	4.17139967167465e-12	233552	Gdpd5	glycerophosphodiester phosphodiesterase domain containing 5	108.5
2.12188717759133	2.08781884822889	168.572975184475	5.34765709104034e-13	4.37783462117426e-12	114249	Npnt	nephronectin	120
0.810874060736925	4.33291645616705	168.15804665022	5.50153550342334e-13	4.4994962015714e-12	331623	Bend3	BEN domain containing 3	215
4.46324980473356	-0.219659107819196	166.955123417309	5.9751930769853e-13	4.85695458385949e-12	170741	Pilrb1	paired immunoglobin-like type 2 receptor beta 1	190
0.907141156956343	6.56038101050935	280.807811371359	6.19608137880101e-13	5.02747920571094e-12	12367	Casp3	caspase 3	152.5
0.698934404950979	4.49551265633391	166.38547890871	6.21463504809172e-13	5.03921394913402e-12	217340	Rnf157	ring finger protein 157	112
0.783374506964079	4.88926900430397	165.54785930832	6.5856528592958e-13	5.32603324149352e-12	74694	Tbc1d30	TBC1 domain family, member 30	154.5
4.07296568792954	-0.134553196183934	164.503398871613	7.08200211240907e-13	5.70497187825654e-12	66205	Cd302	CD302 antigen	144
1.42658018464375	3.34605071986782	174.981179600744	7.2368549606714e-13	5.81829912210115e-12	207182	Ggt7	gamma-glutamyltransferase 7	128
0.739222076549829	3.82831651147653	163.971934966278	7.34988217288528e-13	5.89762206667283e-12	56018	Stard10	START domain containing 10	118
0.922594965496439	4.21267058129855	163.709279738011	7.4862774633722e-13	5.99925045649677e-12	11431	Acp1	acid phosphatase 1, soluble	114
0.703846064779836	4.72310688163812	163.283107568964	7.71341204219227e-13	6.16922702101833e-12	20148	Dhrs3	dehydrogenase/reductase (SDR family) member 3	135
2.41024083813644	1.2623214908928	162.89662056803	7.92581224404357e-13	6.32678090796401e-12	22164	Tnfsf4	tumor necrosis factor (ligand) superfamily, member 4	306
1.52250454010182	3.22113530310265	162.372618045221	8.2238910476742e-13	6.55198357271689e-12	93737	Pard6g	par-6 family cell polarity regulator gamma	248
0.694478752956419	6.02568004341034	175.990192156539	8.24424977323238e-13	6.56395762488062e-12	214812	Zfp609	zinc finger protein 609	221.5
1.03697040731615	3.88368740873323	171.461864549683	8.38138322090108e-13	6.66883056407226e-12	12494	Cd38	CD38 antigen	111.5
0.806473612070802	4.29434805157086	161.418371091529	8.79814248678233e-13	6.97789575078544e-12	19299	Abcd3	ATP-binding cassette, sub-family D (ALD), member 3	90
3.8038622328174	0.225426976023965	179.540307536105	8.94204385953224e-13	7.08746166138086e-12	353504	Dio3os	deiodinase, iodothyronine type III, opposite strand	196
1.03956318067909	3.16865820184009	160.777452751071	9.20796542915626e-13	7.29353763285644e-12	58250	Chst11	carbohydrate sulfotransferase 11	486
2.67122396751225	2.33034941006629	158.633261283229	1.07352419364345e-12	8.47602403404255e-12	56175	Bace2	beta-site APP-cleaving enzyme 2	150
0.779393106200731	4.92013093849327	157.033580873952	1.20515517203978e-12	9.45471098981782e-12	56857	Slc37a2	solute carrier family 37 (glycerol-3-phosphate transporter), member 2	82
0.866553440152553	3.86492023447775	156.216891080316	1.27896257918044e-12	9.9828783826144e-12	67399	Pdlim7	PDZ and LIM domain 7	119
2.23813772229094	1.06825500869249	155.831256754217	1.31549079699174e-12	1.02485136916807e-11	19012	Plpp1	phospholipid phosphatase 1	177
0.722498647702002	5.05698031482477	155.035955189285	1.3944161115711e-12	1.08291445436451e-11	194401	Mical3	microtubule associated monooxygenase, calponin and LIM domain containing 3	127
0.595117767590563	5.04784130954383	154.898348313745	1.40858167899559e-12	1.09253781739224e-11	107895	Mgat5	mannoside acetylglucosaminyltransferase 5	141
4.15197428969908	-0.41194557078191	171.978384721606	1.4236628913616e-12	1.10354032932038e-11	17263	Meg3	maternally expressed 3	113
1.24781210143197	3.51631111215676	154.580075605586	1.44194188098445e-12	1.11700617283556e-11	327900	Ubtd2	ubiquitin domain containing 2	237
2.79682104922509	0.138306892096972	154.513080067439	1.44907179860425e-12	1.12182384308036e-11	20191	Ryr2	ryanodine receptor 2, cardiac	116
2.93685464247587	0.42052402751748	154.375785488089	1.4638019601216e-12	1.13251562454885e-11	110197	Dgkg	diacylglycerol kinase, gamma	91
1.74440647918986	1.45854510029632	153.438647706656	1.56875030469882e-12	1.21142931053137e-11	100041151	Gm3636	predicted gene 3636	163
0.985797295636236	3.48737299102454	152.901222636913	1.63256433607477e-12	1.25834135966414e-11	70686	Dusp16	dual specificity phosphatase 16	258
1.45492591682455	2.88876583201206	152.885261467467	1.63450175550758e-12	1.25904678690349e-11	110695	Aldh7a1	aldehyde dehydrogenase family 7, member A1	95
4.46219823585277	-0.710327247350804	152.736237090395	1.65271062046289e-12	1.27227729451509e-11	76477	Pcolce2	procollagen C-endopeptidase enhancer 2	155
4.01240878699586	-0.110611279347389	152.502461414877	1.68171602007127e-12	1.29218317025688e-11	20533	Slc4a1	solute carrier family 4 (anion exchanger), member 1	170.5
0.642440119208858	4.96562840887682	152.381025155354	1.69699871893548e-12	1.30149023792829e-11	66971	Cdk5rap1	CDK5 regulatory subunit associated protein 1	126
5.38879377743788	2.36214545067726	169.085496226947	1.70902445200762e-12	1.30989758403098e-11	19894	Rph3a	rabphilin 3A	113
0.987783975893371	3.14649648874534	152.255464749812	1.71295763510969e-12	1.31209572087351e-11	77619	Prelid2	PRELI domain containing 2	94
3.59710542080827	3.31738025982754	282.15217649819	1.78511775788312e-12	1.36567052322027e-11	67080	1700019D03Rik	RIKEN cDNA 1700019D03 gene	417
0.852234377417196	3.98254096590536	151.455786145513	1.81846293477808e-12	1.38773283566677e-11	14168	Fgf13	fibroblast growth factor 13	188
0.702261403946565	4.49782920696543	151.197261439458	1.85404974261251e-12	1.4113925018392e-11	72027	Slc39a4	solute carrier family 39 (zinc transporter), member 4	172.5
0.857647224198001	6.89814388817063	296.426388549048	1.85949793522148e-12	1.41466560025466e-11	19280	Ptprs	protein tyrosine phosphatase, receptor type, S	145.5
1.13793866612013	3.41239179384505	150.620154727151	1.93622191630907e-12	1.47031105691608e-11	243308	A430033K04Rik	RIKEN cDNA A430033K04 gene	128.5
0.62299621643848	5.66906949747042	156.965582044303	1.94884916153709e-12	1.4780772858776e-11	74007	Btbd11	BTB (POZ) domain containing 11	143
0.990922693854049	3.64941833234398	150.105517552477	2.01280824028762e-12	1.52190049696885e-11	109115	Supt3	suppressor of Ty 3	109.5
0.780081365887159	4.58601977454826	149.914622452734	2.04203958948604e-12	1.54305531433739e-11	14739	S1pr2	sphingosine-1-phosphate receptor 2	1407.5
4.1271746283492	-0.746795416336926	149.676479532226	2.079147561743e-12	1.56917037487675e-11	22784	Slc30a3	solute carrier family 30 (zinc transporter), member 3	168
0.681918463244363	5.04094339730877	148.4755890491	2.2776564633839e-12	1.71060333289631e-11	270163	Myo9a	myosin IXa	122.5
1.92793016237821	1.67284692074596	148.314673229058	2.30576839401241e-12	1.72855443146993e-11	16506	Kcnd1	potassium voltage-gated channel, Shal-related family, member 1	207
0.695488266116833	5.00138044774301	148.296999060873	2.30887873516665e-12	1.72983329568416e-11	114716	Spred2	sprouty-related, EVH1 domain containing 2	173.5
0.609392441531079	5.30612167094512	147.373898997025	2.47777125245934e-12	1.8484983959141e-11	212167	Gsap	gamma-secretase activating protein	78
0.637646526639163	5.25683963117766	147.139229773758	2.52279355375709e-12	1.88094722770134e-11	66970	Ssbp2	single-stranded DNA binding protein 2	71
4.6343117854144	-0.784252146157213	162.864734027883	2.55552417850329e-12	1.90419790118724e-11	243725	Ppp1r9a	protein phosphatase 1, regulatory (inhibitor) subunit 9A	134.5
2.74366497300765	1.76543742814563	146.467895044885	2.65652130903828e-12	1.97825713200874e-11	54195	Gucy1b3	guanylate cyclase 1, soluble, beta 3	140
1.5555570116453	1.83729100516729	146.344320719616	2.68195755552145e-12	1.99478690889842e-11	227377	Farp2	FERM, RhoGEF and pleckstrin domain protein 2	108
0.925516504366533	4.43952782093937	146.170312530509	2.71822010811937e-12	2.02053814554655e-11	11303	Abca1	ATP-binding cassette, sub-family A (ABC1), member 1	136.5
0.784509421729664	4.46135037473139	146.019961303557	2.74997746261277e-12	2.04168007275476e-11	12168	Bmpr2	bone morphogenetic protein receptor, type II (serine/threonine kinase)	171
0.803870688453154	4.39470687077315	145.491531222314	2.86479779193005e-12	2.1205357213463e-11	73656	Ms4a6c	membrane-spanning 4-domains, subfamily A, member 6C	176
1.22771302722493	4.09201750086773	189.891390299932	2.88095149003514e-12	2.13121198214792e-11	338349	Cntln	centlein, centrosomal protein	138
0.611747867108969	5.12306342059794	144.658722637634	3.05635196577922e-12	2.25554746330153e-11	235406	Snx33	sorting nexin 33	2282
1.88199094282612	2.22063438153061	144.549654664596	3.1064740284959e-12	2.28568940316511e-11	13043	Cttn	cortactin	111
0.773288374667557	3.98826558702541	143.290839828453	3.40152164902657e-12	2.4997936844308e-11	50997	Mpp2	membrane protein, palmitoylated 2 (MAGUK p55 subfamily member 2)	132
1.57547039851749	1.08647299554546	143.041918343293	3.46872744659651e-12	2.54614517042486e-11	20540	Slc7a7	solute carrier family 7 (cationic amino acid transporter, y+ system), member 7	139.5
0.953182888009803	3.54110655167344	142.005419690376	3.76432160006307e-12	2.75327489002237e-11	73390	Msl3l2	MSL3 like 2	1070
0.662826359572843	4.92082514222738	141.338756438005	3.96868867519062e-12	2.89073556548331e-11	18015	Nf1	neurofibromin 1	135.5
1.07183804373768	3.16916652052874	141.154708701658	4.02718834862443e-12	2.93161222754179e-11	57740	Stk32c	serine/threonine kinase 32C	117
3.8344592237076	-0.000842804158490674	178.318341838587	4.03734910609947e-12	2.9372728257429e-11	58860	Adamdec1	ADAM-like, decysin 1	98.5
2.92807975728853	0.984266344435928	140.967729597826	4.0875706267379e-12	2.97030132209621e-11	229722	5330417C22Rik	RIKEN cDNA 5330417C22 gene	149
0.867969923623917	4.35044131560462	140.821811748239	4.13536913425976e-12	3.00149331919136e-11	20509	Slc19a1	solute carrier family 19 (folate transporter), member 1	193
0.947816110791086	3.64467449155873	140.781289384852	4.14874950456006e-12	3.00943154579896e-11	54720	Rcan1	regulator of calcineurin 1	183
2.82863755966772	2.40302791948255	163.745006470334	4.902364737751e-12	3.52289536026132e-11	14425	Galnt3	polypeptide N-acetylgalactosaminyltransferase 3	173
1.1392411870767	4.07067474917121	138.232150227819	5.09174714439591e-12	3.65046854351132e-11	105005	Fam84a	family with sequence similarity 84, member A	1690
3.40878945305192	0.0790035616370986	151.09418423387	5.68440516894895e-12	4.04709933329157e-11	67792	Rgs8	regulator of G-protein signaling 8	115.5
6.05709651985805	-0.54073104713106	169.978394654884	5.7296723445809e-12	4.07673028453448e-11	214292	Syna	syncytin a	2918
1.03726819979791	3.13499841311539	136.774517178953	5.732643381354e-12	4.07673028453448e-11	667823	Trim5	tripartite motif-containing 5	97
3.01310077621687	0.331238545732848	136.488176674098	5.86845502672269e-12	4.17090366786747e-11	21825	Thbs1	thrombospondin 1	174
2.9807556674894	0.482852248336967	136.409521319928	5.90636433404536e-12	4.19542615354306e-11	14860	Gsta4	glutathione S-transferase, alpha 4	132
1.784083029881	1.82986457583499	136.274692525301	5.97196150700799e-12	4.23713420978211e-11	69640	Fam83g	family with sequence similarity 83, member G	646
0.785343511956136	5.94923575263684	204.802187456181	6.03910060913908e-12	4.27983902202337e-11	78286	Nav2	neuron navigator 2	151
3.65765521890485	-0.514941910539712	135.886467073622	6.16525705530246e-12	4.36422247989427e-11	545812	Pilrb2	paired immunoglobin-like type 2 receptor beta 2	288.5
0.810495566247727	3.6636524053565	135.552248473121	6.3370568592018e-12	4.47554640681127e-11	22690	Zfp28	zinc finger protein 28	127
0.706213968076485	4.53399703819164	134.950922606615	6.65926368476219e-12	4.68965985164185e-11	18032	Nfix	nuclear factor I/X	137
3.47783230709	-0.521312400655939	134.932218565855	6.66956422643164e-12	4.69422986154049e-11	554327	2610042L04Rik	RIKEN cDNA 2610042L04 gene	150.5
0.591251153755701	5.46348979072707	134.918241563037	6.67727271830289e-12	4.69697133474224e-11	67784	Plxnd1	plexin D1	130.5
1.05504430165639	4.33098656606027	142.498862965163	6.76747483809819e-12	4.75499073478924e-11	22710	Zfp52	zinc finger protein 52	127
2.72332764881931	0.0971321486313942	134.205387856294	7.08341560562747e-12	4.96564769576059e-11	56741	Igdcc4	immunoglobulin superfamily, DCC subclass, member 4	165
1.75906855432794	1.62797620758452	134.129047612938	7.12846003313385e-12	4.99154304878395e-11	27261	Dok3	docking protein 3	173
0.71215709071366	4.76684753961566	133.481204815274	7.52335519062172e-12	5.25909000470418e-11	14102	Fas	Fas (TNF receptor superfamily member 6)	97.5
0.769401085812088	4.55635283911644	133.323560362397	7.62296595162441e-12	5.32569890108666e-11	68691	Kansl1l	KAT8 regulatory NSL complex subunit 1-like	137
3.4034037219169	0.833533617562119	179.478656675482	7.77700717141271e-12	5.42101852463443e-11	74760	Rab3il1	RAB3A interacting protein (rabin3)-like 1	130.5
1.28355270074702	3.11226290235294	132.722963945852	8.01566196843737e-12	5.57790443306458e-11	244091	Fsd2	fibronectin type III and SPRY domain containing 2	141
2.87729313398305	1.33894762786009	132.067565549205	8.46915803305875e-12	5.87687997144702e-11	380785	Begain	brain-enriched guanylate kinase-associated	92
1.44610935968686	1.85132758326968	131.702625721105	8.73357274672276e-12	6.04333795063957e-11	22402	Wisp1	WNT1 inducible signaling pathway protein 1	261
6.01602569630783	0.558288568507809	144.715202388999	8.96968626438593e-12	6.18586930114454e-11	210094	Iglon5	IgLON family member 5	128
0.882312116886668	4.46776076042591	131.048758536852	9.22979817132153e-12	6.35457932231231e-11	99470	Magi3	membrane associated guanylate kinase, WW and PDZ domain containing 3	141.5
0.953759781470621	3.62774046370457	130.30907933317	9.82796427402561e-12	6.72879577338374e-11	229595	Adamtsl4	ADAMTS-like 4	177
0.594096767726612	5.16149184088641	130.268224311654	9.86219619202058e-12	6.7484816942843e-11	320267	Fubp3	far upstream element (FUSE) binding protein 3	102
0.778596859697423	6.4747559160306	201.401512051342	1.01537085505429e-11	6.93639646239803e-11	227399	Ppip5k2	diphosphoinositol pentakisphosphate kinase 2	124
1.10953835674347	3.36007974425126	129.84130137041	1.02276814319944e-11	6.98305721717708e-11	17181	Matn2	matrilin 2	123
0.588627552751455	4.96772801602841	129.825394513609	1.02415776593797e-11	6.98867102662494e-11	652925	Tmem243	transmembrane protein 243, mitochondrial	123
1.82131353655551	1.4887294400954	129.413807306386	1.06082940865398e-11	7.22690034645525e-11	207819	4930539E08Rik	RIKEN cDNA 4930539E08 gene	145.5
0.599529101937975	5.12568582546593	128.460856438542	1.15126971287759e-11	7.81277633802382e-11	230234	Fam206a	family with sequence similarity 206, member A	103.5
1.26527855790624	3.5288640446154	132.445201673217	1.16446345420796e-11	7.89796055367809e-11	195434	Utp14b	UTP14B small subunit processome component	221
1.28483639242242	2.53436688303752	128.290032797307	1.16834110829825e-11	7.91989952168934e-11	75146	Mfsd13a	major facilitator superfamily domain containing 13a	172
1.65904883426318	3.93297591558098	127.839189843644	1.21471773240591e-11	8.21909591252821e-11	23859	Dlg2	discs large MAGUK scaffold protein 2	120
0.672381217591236	4.74506633607408	127.597240951014	1.24041931520327e-11	8.38082540063556e-11	74196	Ttc27	tetratricopeptide repeat domain 27	126.5
2.07875893862322	0.229870184774533	126.962887403441	1.31062341721203e-11	8.81165318220552e-11	18787	Serpine1	serine (or cysteine) peptidase inhibitor, clade E, member 1	195
0.632542327389173	4.2448487377788	126.950006552596	1.31209248183629e-11	8.81671745705267e-11	66988	Lap3	leucine aminopeptidase 3	116
4.03916844562887	-0.566703901005116	156.315068266631	1.31796754641494e-11	8.85136655899283e-11	60613	Kcnq4	potassium voltage-gated channel, subfamily Q, member 4	128.5
2.3392139342954	-0.0873581536749791	126.411584940185	1.37511223686121e-11	9.21003666200085e-11	192190	Pkhd1l1	polycystic kidney and hepatic disease 1-like 1	144
3.11210520118989	0.0687422471483054	125.899778456597	1.43804318804586e-11	9.58462010127751e-11	14555	Gpd1	glycerol-3-phosphate dehydrogenase 1 (soluble)	140
2.88599918668676	0.917870184296276	125.377746809886	1.50543463598137e-11	1.00121157728847e-10	235300	Tmem136	transmembrane protein 136	200
1.53310369960058	1.82922243089062	125.27051771927	1.51969342738427e-11	1.01014916055543e-10	19153	Prx	periaxin	142
1.63813127087436	2.85615714852432	125.137810441088	1.53754162981898e-11	1.02091106493156e-10	245607	Gprasp2	G protein-coupled receptor associated sorting protein 2	80
0.697567390087964	4.54372538202107	125.027022111603	1.55261458996346e-11	1.0303638957209e-10	78697	Pus7	pseudouridylate synthase 7	126.5
0.866339848498616	3.57923502770721	124.795362754513	1.58464838647621e-11	1.04936097721653e-10	21752	Tert	telomerase reverse transcriptase	130.5
1.53782209127954	3.076943955968	124.643774296178	1.6059943273781e-11	1.06235403492568e-10	333050	Ksr2	kinase suppressor of ras 2	133
0.700374560299246	4.66807489389408	124.437741283975	1.63550414110261e-11	1.08129385431889e-10	74551	Pck2	phosphoenolpyruvate carboxykinase 2 (mitochondrial)	196
2.49855474784598	1.88700344409674	130.035094100331	1.71940817691207e-11	1.13130077537532e-10	320302	Glt28d2	glycosyltransferase 28 domain containing 2	1368.5
0.825071738099668	3.90502140613826	123.826911118897	1.72647280985733e-11	1.13481998635234e-10	100732	Mapre3	microtubule-associated protein, RP/EB family, member 3	156
3.79029246412619	-0.366324276404658	135.681101423625	1.76436034724915e-11	1.15840225997163e-10	21676	Tead1	TEA domain family member 1	130
12.7850459621983	5.37861967013714	2056.05804023114	1.77233895210384e-11	1.16240143094052e-10	26900	Ddx3y	DEAD (Asp-Glu-Ala-Asp) box polypeptide 3, Y-linked	135
0.62728104224	4.84811166224568	123.349388825838	1.80137706871905e-11	1.17956200719897e-10	20810	Srm	spermidine synthase	154
0.840958583286673	3.74581035432692	123.325467324911	1.80522020767811e-11	1.18117790919846e-10	246277	Csad	cysteine sulfinic acid decarboxylase	107
3.8969809792929	-0.894988690831984	122.49057321104	1.9450338458427e-11	1.26622525788819e-10	319711	E230029C05Rik	RIKEN cDNA E230029C05 gene	122
0.616929761780281	4.63399684646294	121.941783526035	2.04325302294811e-11	1.32666038395635e-10	105837	Mtbp	Mdm2, transformed 3T3 cell double minute p53 binding protein	118
2.24594896744382	0.685598807149036	121.391970190253	2.14702561075864e-11	1.38818448544431e-10	228357	Lrp4	low density lipoprotein receptor-related protein 4	136
4.28913332896492	-0.815078227855235	120.879637721066	2.24883907698856e-11	1.44944798070477e-10	195646	Hs3st2	heparan sulfate (glucosamine) 3-O-sulfotransferase 2	1135
0.765041761804433	4.50594520637005	121.950801373075	2.31630478574067e-11	1.49215094382677e-10	14673	Gna12	guanine nucleotide binding protein, alpha 12	327
5.15042043603499	-1.11586230721939	131.971173995475	2.35564994937929e-11	1.51670362919523e-10	232801	Lilra5	leukocyte immunoglobulin-like receptor, subfamily A (with TM domain), member 5	168
2.93186687436681	-0.184253918148049	120.265950607268	2.37767893398405e-11	1.52689632064033e-10	68875	Tmcc2	transmembrane and coiled-coil domains 2	417
0.645930517202902	4.55982494591657	119.889656400304	2.46059016703401e-11	1.57849422329989e-10	231093	Agbl5	ATP/GTP binding protein-like 5	170
1.42824382415823	2.2589582781955	119.370872678029	2.58003522822629e-11	1.65425788162744e-10	213980	Fbxw10	F-box and WD-40 domain protein 10	165
2.81872333812092	0.185399533743684	120.710538028985	2.72866097263749e-11	1.74139467357389e-10	270084	Lpcat2	lysophosphatidylcholine acyltransferase 2	119.5
0.891704344674664	3.79861463043584	118.695725291452	2.74490760762089e-11	1.75085587794234e-10	236266	Alms1	ALMS1, centrosome and basal body associated	154
0.589042978642856	4.98685126139481	118.418796310585	2.81578080687976e-11	1.79142418379845e-10	67895	Ppa1	pyrophosphatase (inorganic) 1	87
2.23942984945683	1.04531614989296	118.24818866153	2.86042167278505e-11	1.81794704559822e-10	236915	Arhgef9	CDC42 guanine nucleotide exchange factor (GEF) 9	186
1.1760391109158	2.5634182358819	118.179154152001	2.87870091546123e-11	1.82862089611841e-10	110532	Adarb1	adenosine deaminase, RNA-specific, B1	179
1.87761447005132	0.976166618274412	117.942450331427	2.9423364423469e-11	1.86711787534193e-10	270624	Spin4	spindlin family, member 4	4176
3.21129152337599	-0.717615357565384	117.766428278641	2.99063870162997e-11	1.89581558867609e-10	26888	Clec4a2	C-type lectin domain family 4, member a2	117
2.22063310244927	0.468968971273471	117.050140778853	3.19617559973867e-11	2.01676715481461e-10	14299	Ncs1	neuronal calcium sensor 1	103
3.11989748985412	0.670059500997523	116.80710644992	3.26932473374963e-11	2.06081232065477e-10	21916	Tmod1	tropomodulin 1	137.5
0.817868237048811	3.42983185121578	116.368237179321	3.40601878996488e-11	2.14368591905966e-10	13423	Dnase2a	deoxyribonuclease II alpha	188
2.22943201091101	0.759140328259774	116.159726388766	3.47310636955801e-11	2.1825638343799e-10	11629	Aif1	allograft inflammatory factor 1	101
0.649742923438358	4.50147782832495	116.086847851145	3.49688883027112e-11	2.19638856310298e-10	57752	Tacc2	transforming, acidic coiled-coil containing protein 2	137
0.6065116247142	4.75231820007441	116.016792473464	3.51991519345571e-11	2.20747430945998e-10	213452	Dstyk	dual serine/threonine and tyrosine protein kinase	157
0.690132677731307	4.34383294456369	115.105302717639	3.83484537401473e-11	2.40009097925506e-10	227099	Pms1	PMS1 homolog 1, mismatch repair system component	152
3.01862005952423	0.440854262783383	114.849087916219	3.92873310828954e-11	2.45510937061402e-10	14173	Fgf2	fibroblast growth factor 2	219
0.848897705725153	2.87464621107103	114.776668565075	3.95571656725487e-11	2.46919574862817e-10	16183	Il2	interleukin 2	192
2.97838742027843	0.152338409848528	114.726238533084	3.97462450718344e-11	2.47750253314668e-10	16181	Il1rn	interleukin 1 receptor antagonist	113
2.16384279871121	0.430290926318753	114.54091507697	4.04494801543733e-11	2.51878790223163e-10	214359	Tmem51	transmembrane protein 51	529
1.30196112481519	2.15442773824601	114.528326525417	4.04977321345888e-11	2.52051827540036e-10	232934	Mypop	Myb-related transcription factor, partner of profilin	789
1.62574356808889	2.62706426552105	114.190374506978	4.18165230294147e-11	2.59515383109419e-10	19099	Mapk8ip1	mitogen-activated protein kinase 8 interacting protein 1	145
3.28458584957436	-0.732487674405383	113.40460376044	4.50648254908356e-11	2.78506500537191e-10	18125	Nos1	nitric oxide synthase 1, neuronal	141
0.622249188705545	4.65839546288905	112.981606529207	4.69249707924952e-11	2.88416283393476e-10	237887	Slfn10-ps	schlafen 10, pseudogene	362
3.80420255694093	1.58326002868571	119.598406912228	5.17217399958256e-11	3.16471272493087e-10	244867	Arhgap20	Rho GTPase activating protein 20	150
0.655079107972576	4.45705982125185	111.457853687797	5.43415137478264e-11	3.31020981618189e-10	19141	Lgmn	legumain	94
0.80914145149471	4.01895880516055	111.198698850833	5.57238381787937e-11	3.38938525850964e-10	72709	C1qtnf6	C1q and tumor necrosis factor related protein 6	241
0.708429548215943	5.02466448525899	124.784013573161	5.79639100387788e-11	3.51349153517539e-10	329165	Abi2	abl-interactor 2	163.5
0.757198084602708	4.25045102285089	110.847272610834	5.82364031933624e-11	3.52653774893139e-10	270151	Nlrx1	NLR family member X1	188
2.94063215431456	0.030001398728116	112.109552388443	6.03950303065138e-11	3.6518683764621e-10	17167	Marco	macrophage receptor with collagenous structure	99
1.73812252660588	0.970131950482278	109.664571611035	6.47215478037343e-11	3.90580746839096e-10	208117	Aph1b	aph1 homolog B, gamma secretase subunit	149.5
0.717444795063035	6.83614432772949	184.449240265821	6.48301663007645e-11	3.91044641687814e-10	106869	Tnfaip8	tumor necrosis factor, alpha-induced protein 8	338
1.23681597556429	2.10074915048741	109.592753526842	6.51793837658469e-11	3.9276637467903e-10	223646	Naprt	nicotinate phosphoribosyltransferase	116
0.964503869522309	3.36016601451258	109.418884090605	6.63022799637846e-11	3.98947328927179e-10	268595	D430019H16Rik	RIKEN cDNA D430019H16 gene	2893
2.13396939208401	2.90383332571506	109.253987416521	6.73864706573454e-11	4.05273026897716e-10	330319	Wipf3	WAS/WASL interacting protein family, member 3	128
1.27760620251383	2.43700719029086	109.146919718264	6.81006383945669e-11	4.08969070261278e-10	263803	Pkn3	protein kinase N3	111
4.3322942550791	-0.732264754924867	108.677452259115	7.1329623749523e-11	4.27110829228427e-10	217305	Cd300ld	CD300 molecule like family member d	234.5
3.5132442613066	-0.81518418664518	108.166679199764	7.50307251907978e-11	4.47315315670405e-10	217262	Abca9	ATP-binding cassette, sub-family A (ABC1), member 9	134
2.50612431232547	2.28725784363902	154.168354571657	7.57809449671778e-11	4.51132865713257e-10	78771	Mctp1	multiple C2 domains, transmembrane 1	110
3.53038329878158	2.64814918436006	107.646473358179	7.90134045983187e-11	4.69015953945779e-10	68709	Cilp2	cartilage intermediate layer protein 2	157
1.12689059300185	2.89704179747964	107.561527355334	7.96850704002493e-11	4.72775054007645e-10	269878	Megf8	multiple EGF-like-domains 8	171
0.600065531851987	4.74179373016701	107.192405790657	8.26758589655473e-11	4.88402184594075e-10	70237	Bhlhb9	basic helix-loop-helix domain containing, class B9	172.5
0.689155980137666	3.99059498426274	106.716582735662	8.67105749876690e-11	5.10523017267266e-10	319899	Dock6	dedicator of cytokinesis 6	131
2.53498374870639	-0.116171279805534	106.342945702965	9.00272127127536e-11	5.28786446820689e-10	100042149	Gm3696	predicted gene 3696	135
0.6367049776892	4.89585292396178	106.032328767448	9.28883591812195e-11	5.44812342873848e-10	319734	Cacna2d4	calcium channel, voltage-dependent, alpha 2/delta subunit 4	81
0.680078571161934	4.82670205690512	104.86850976093	1.04510187735028e-10	6.09783032843364e-10	215445	Rab11fip3	RAB11 family interacting protein 3 (class II)	139.5
0.734898204625997	4.85992671145182	109.911229184158	1.07546603792228e-10	6.26905593425876e-10	211586	Tfdp2	transcription factor Dp 2	105
1.05558689717959	3.10438731507068	104.536026205143	1.08110792528824e-10	6.29300865584839e-10	54201	Zfp316	zinc finger protein 316	128
0.73027671458829	4.1610163296667	104.421593236323	1.09380715087293e-10	6.36091722252214e-10	70292	Afap1	actin filament associated protein 1	150
3.03364950624467	-0.165293840128615	104.395495769999	1.09672573413272e-10	6.3718730506192e-10	19193	Pipox	pipecolic acid oxidase	171
3.37180838245215	-0.919693198169499	103.308115184291	1.22609945569421e-10	7.06637444043937e-10	100038847	Gm10406	predicted gene 10406	135
1.8076740224993	0.890468354663709	103.15591084264	1.24548063766459e-10	7.16180439501156e-10	64540	Tspan4	tetraspanin 4	102
0.693239651958698	3.87967631778064	103.041805592713	1.26022646545479e-10	7.23646124708936e-10	12190	Brca2	breast cancer 2, early onset	163
0.861687710345331	4.25670023698252	102.973312297727	1.26916796627374e-10	7.28440905899051e-10	66412	Arrdc4	arrestin domain containing 4	163
1.99672459824039	0.818446124194486	106.072734867959	1.32609288544883e-10	7.60050538393355e-10	14748	Gpr3	G-protein coupled receptor 3	1071.5
0.655321248659284	4.32248740463316	102.216208484794	1.37268013387434e-10	7.85290348765918e-10	26404	Map3k12	mitogen-activated protein kinase kinase kinase 12	159
0.65721536416659	3.91564891161685	102.055271366507	1.3958330627379e-10	7.97424667613298e-10	76843	Dtl	denticleless E3 ubiquitin protein ligase	109
0.666591085678729	3.8279318453167	101.119593183019	1.53903913637762e-10	8.73161908925064e-10	100038725	Cep85l	centrosomal protein 85-like	155
4.51019633582824	-0.695521204915243	109.791549821332	1.55430243505489e-10	8.81009806376949e-10	20202	S100a9	S100 calcium binding protein A9 (calgranulin B)	163.5
0.804954849490065	3.38456903790612	100.835429711405	1.58559998824932e-10	8.96686641655961e-10	23955	Nek4	NIMA (never in mitosis gene a)-related expressed kinase 4	150
0.615633619213303	4.19399585026151	100.748280479892	1.60018145848036e-10	9.0451744029842e-10	18648	Pgam1	phosphoglycerate mutase 1	295.5
1.0989786245578	2.70062423109309	100.335579201179	1.67121926634045e-10	9.40356679009382e-10	29857	Mapk12	mitogen-activated protein kinase 12	96
0.600421040789549	4.1835002719088	100.307123865871	1.67624072425225e-10	9.42751461215294e-10	83922	Cep41	centrosomal protein 41	115
2.35033046112038	0.46260662061518	99.6595556374405	1.79501621670946e-10	1.00268547579186e-09	22017	Tpmt	thiopurine methyltransferase	93
0.65236636550233	7.54640836908646	170.958702741285	1.81283642319198e-10	1.0121806992047e-09	11487	Adam10	a disintegrin and metallopeptidase domain 10	156
3.19972621151304	4.07275553612594	99.4325855273089	1.83876344732119e-10	1.02619163482805e-09	22240	Dpysl3	dihydropyrimidinase-like 3	164
2.34899259389323	1.72502780907395	98.8698073594082	1.95226116353569e-10	1.08364131371199e-09	11647	Alpl	alkaline phosphatase, liver/bone/kidney	144
0.756487429607691	3.67008938019082	97.8189342601739	2.18488118339143e-10	1.20354121358821e-09	50492	Thop1	thimet oligopeptidase 1	161
1.52569112075491	0.812273556471872	97.6347402026372	2.22864117302085e-10	1.22545416643294e-09	75323	4930558J18Rik	RIKEN cDNA 4930558J18 gene	235
0.588513390614103	5.88744168710918	113.34861256153	2.25362223643013e-10	1.23863744248594e-09	17319	Mif	macrophage migration inhibitory factor (glycosylation-inhibiting factor)	190
4.89621291255149	-1.13514616663428	97.3528041478372	2.29745835312814e-10	1.26155103684781e-09	26559	Hunk	hormonally upregulated Neu-associated kinase	136
1.9226121128167	1.33771009751601	97.3224548493238	2.30500140873946e-10	1.26461925841621e-09	109332	Cdcp1	CUB domain containing protein 1	363
0.69807523373462	4.46857940816879	97.3057442575689	2.30916604992803e-10	1.26634008178822e-09	53375	Mtx2	metaxin 2	77
0.70859040423417	4.03674115872987	96.9846497280272	2.39078196219498e-10	1.30702447529319e-09	80909	Gatsl2	GATS protein-like 2	124
0.667211553087302	3.86460388141078	96.6999711365309	2.46573957466672e-10	1.34486121564365e-09	22256	Ung	uracil DNA glycosylase	185
1.52061944782235	8.33111965401191	433.81327522525	2.51004218509927e-10	1.36736796080795e-09	22779	Ikzf2	IKAROS family zinc finger 2	156
0.626622939162648	4.06104929999637	96.3348306776411	2.56560524127465e-10	1.3939373514239e-09	101565	Ccp110	centriolar coiled coil protein 110	130
0.7476785415021	3.83565142198766	96.2920276531136	2.57759374705846e-10	1.3992164910762e-09	22701	Zfp41	zinc finger protein 41	996.5
0.741685466231821	3.41337168700672	96.2643849288609	2.58536808697844e-10	1.40220874248643e-09	545622	Ptpn3	protein tyrosine phosphatase, non-receptor type 3	125
3.69139234354467	2.50871299321625	287.682760175925	2.62385057475577e-10	1.42181995289339e-09	75697	C2cd4b	C2 calcium-dependent domain containing 4B	665
0.747297020523136	3.89779599360964	96.014954574975	2.65667030862402e-10	1.43770686253612e-09	276919	Gemin4	gem nuclear organelle associated protein 4	1724
1.85686929766603	0.34601106419452	95.6117826937863	2.77643233171844e-10	1.4952915185735e-09	15199	Hebp1	heme binding protein 1	188.5
1.83873054544296	0.759586502497633	95.5600409413578	2.79221784903543e-10	1.5024791282905e-09	225875	Lrfn4	leucine rich repeat and fibronectin type III domain containing 4	855
0.832192764981128	3.58935815670248	95.4250256277734	2.83386510899506e-10	1.52422343002149e-09	75871	Zfp821	zinc finger protein 821	145
4.40387773381146	-1.05968135187866	94.1532998330395	3.26061071909289e-10	1.74234022677081e-09	16633	Klra2	killer cell lectin-like receptor, subfamily A, member 2	143
3.80604120063655	-1.06907651904057	94.1415291729743	3.2648695601347e-10	1.74385942637377e-09	13857	Epor	erythropoietin receptor	156
0.628166827224052	3.81002427366061	93.9595836195716	3.33146750555472e-10	1.7755813615715e-09	16490	Kcna2	potassium voltage-gated channel, shaker-related subfamily, member 2	328
6.06232486249229	-1.45939751788881	111.912874070099	3.34310817000895e-10	1.7810148499135e-09	16524	Kcnj9	potassium inwardly-rectifying channel, subfamily J, member 9	503.5
2.10092961424871	1.03468171531065	93.7770223447309	3.39976181226938e-10	1.80806849057521e-09	76380	Cep112	centrosomal protein 112	107.5
0.779500492370062	3.73128556424552	93.6506114412162	3.44793247040295e-10	1.83131454238694e-09	216551	Lgalsl	lectin, galactoside binding-like	135
1.32722825809235	2.457477988552	93.6163971595113	3.46109618560776e-10	1.83751386716081e-09	14756	Gpld1	glycosylphosphatidylinositol specific phospholipase D1	108.5
0.724751083642941	3.95747243561376	93.212126002355	3.62079675710979e-10	1.91816574870199e-09	68631	Cryl1	crystallin, lambda 1	117.5
1.00883462961844	9.11275395390281	298.267156239598	3.77721664902237e-10	1.9967372303008e-09	234515	Inpp4b	inositol polyphosphate-4-phosphatase, type II	121.5
4.23419224336458	-1.38847260525201	92.4672059221154	3.9362083363016e-10	2.07366458846137e-09	74480	Samd4	sterile alpha motif domain containing 4	202
1.89726130419989	1.3528072752921	92.4109617377367	3.96119497902132e-10	2.08542259825134e-09	74761	Mxra8	matrix-remodelling associated 8	130.5
1.70976037341638	1.37211462297737	92.4059255091767	3.96344064628277e-10	2.08542259825134e-09	13401	Dmwd	dystrophia myotonica-containing WD repeat motif	500
3.15332813910291	0.340702229713265	92.3754213988778	3.9770718078598e-10	2.09072101824196e-09	545056	Gm5801	ubiquitin-conjugating enzyme E2, J2 homolog pseudogene	135
1.07449550906591	2.68874705659931	92.3446820688427	3.99085910640637e-10	2.09707387430065e-09	433940	Fam222a	family with sequence similarity 222, member A	174
0.742744228028509	4.13113521215726	91.5863890867549	4.34777811254271e-10	2.26913487339782e-09	73750	Whrn	whirlin	206.5
3.11961938546901	-0.919731307880567	91.5725727080273	4.35459158351377e-10	2.27172827336464e-09	210108	D130043K22Rik	RIKEN cDNA D130043K22 gene	139
2.94302758811068	-0.746807309157166	91.3195237400078	4.48143438266292e-10	2.33098932817817e-09	319387	Adgrl3	adhesion G protein-coupled receptor L3	169
0.668608999117758	3.58457502331205	91.1193546757941	4.58458566112699e-10	2.37961827172782e-09	20353	Sema4c	sema domain, immunoglobulin domain (Ig), transmembrane domain (TM) and short cytoplasmic domain, (semaphorin) 4C	149
2.85453315010253	-0.477752461520149	91.0786303650528	4.60588275795961e-10	2.38865928125426e-09	14919	Gucy2e	guanylate cyclase 2e	150
6.18922722551541	-0.593574535313592	91.0159984851214	4.63884454919857e-10	2.40372941996125e-09	12268	C4b	complement component 4B (Chido blood group)	117
1.67266325876165	0.960799467036069	90.5597074041194	4.88677656312038e-10	2.52053714103659e-09	20667	Sox12	SRY (sex determining region Y)-box 12	4435
3.63109326894688	-0.953374708477496	90.3591655923198	5.00021974687747e-10	2.57258590736382e-09	20648	Snta1	syntrophin, acidic 1	201
7.97234553564415	-1.24592199693938	118.858162760672	5.49401503524953e-10	2.81137445738132e-09	545481	Arhgap40	Rho GTPase activating protein 40	143
1.40008621687304	1.10435219830798	88.9889211442608	5.85538063512074e-10	2.98512927494959e-09	381101	Dnph1	2'-deoxynucleoside 5'-phosphate N-hydrolase 1	147.5
0.592646848895694	7.7095495529861	140.459300112558	5.9634997551706e-10	3.03647897827352e-09	208154	Btla	B and T lymphocyte associated	156
0.64759251019902	3.78176026742273	88.8004260429151	5.98482846899766e-10	3.04607984515058e-09	20170	Hps6	HPS6, biogenesis of lysosomal organelles complex 2 subunit 3	2696
1.40565254320815	1.83676482432116	88.7897939627343	5.99222112201578e-10	3.04858271622753e-09	21819	Tg	thyroglobulin	152.5
5.3352447508624	-1.35427499983777	95.4973684605972	6.24634130715951e-10	3.17393506106781e-09	11988	Slc7a2	solute carrier family 7 (cationic amino acid transporter, y+ system), member 2	166
2.0129657362292	0.941469634529245	88.3801161192151	6.28469354394161e-10	3.19079020530622e-09	241525	Ypel4	yippee like 4	109
3.02486578429335	-0.354151148333631	87.9735734297757	6.59016125371519e-10	3.33762401981949e-09	276891	Timd4	T cell immunoglobulin and mucin domain containing 4	84
2.25667166438103	-0.219923416413232	87.7713057169673	6.74805741091557e-10	3.41197960304791e-09	77290	9430078K24Rik	RIKEN cDNA 9430078K24 gene	103
3.1853664320078	0.63316558932254	94.0936053781259	7.22489318902116e-10	3.63963228667377e-09	20254	Scg2	secretogranin II	1115
0.643352888183293	4.74357391217485	87.1229632906422	7.3209153640722e-10	3.68198099384554e-09	229285	Spg20	spastic paraplegia 20, spartin (Troyer syndrome) homolog (human)	183
0.625257487493519	3.53647568459397	86.9120957468659	7.4656073324418e-10	3.75168851545025e-09	210544	Tbc1d31	TBC1 domain family, member 31	149.5
1.2663894028908	2.65769394920676	86.7038710792717	7.65158615472813e-10	3.84044770447377e-09	16576	Kif7	kinesin family member 7	199
0.701027055022657	7.73993868460384	175.186294286973	7.81230817627563e-10	3.91632884848136e-09	101685	Spty2d1	SPT2, Suppressor of Ty, domain containing 1 (S. cerevisiae)	254.5
0.618171539696971	3.75605753179107	86.0839401822369	8.23541271080494e-10	4.1217219975207e-09	216011	Lrrc20	leucine rich repeat containing 20	150
1.73978472549275	2.61559060183077	86.0765145613036	8.24268980072482e-10	4.12201422149929e-09	14460	Gata1	GATA binding protein 1	192.5
0.857582037010565	4.91191867687173	128.178950123112	8.45391550282827e-10	4.22592845975389e-09	12776	Ccr8	chemokine (C-C motif) receptor 8	578
1.47742232552008	1.45609591357508	85.8283112551317	8.48995240316329e-10	4.24222084177534e-09	13982	Esr1	estrogen receptor 1 (alpha)	167
0.753891848566883	3.65107342661526	85.7417511598649	8.57805121399648e-10	4.28103147499168e-09	18627	Per2	period circadian clock 2	154
0.670958516951801	4.26289349139721	85.6132883655834	8.71061517796499e-10	4.34191206584358e-09	107771	Bmyc	brain expressed myelocytomatosis oncogene	841
0.731522309372326	3.24981101476701	85.5346998088619	8.79279787362788e-10	4.37756230434416e-09	100504486	Gdap10	ganglioside-induced differentiation-associated-protein 10	2793
1.00183790507433	4.8666368783803	85.5254490399539	8.80252644564365e-10	4.38063508004012e-09	81913	Bambi-ps1	BMP and activin membrane-bound inhibitor, pseudogene (Xenopus laevis)	1215
1.22722701046124	2.42914170487614	85.2328402135872	9.11630292465896e-10	4.52946765320792e-09	76459	Car12	carbonic anhydrase 12	127
1.52196737706893	1.19071876095092	84.8614960842523	9.53194422942036e-10	4.72264509548554e-09	330119	Adamts3	a disintegrin-like and metallopeptidase (reprolysin type) with thrombospondin type 1 motif, 3	144
2.73455504663033	4.35407743152496	85.7832704472436	9.78320318211737e-10	4.83934592747549e-09	12810	Coch	cochlin	134
1.05471445844806	3.3544987837646	91.7257251818202	9.90688442097752e-10	4.89404089004703e-09	107528	Magee1	melanoma antigen, family E, 1	3584
3.43350172945308	-0.784562810906179	84.492793641844	9.96486355085339e-10	4.91735674502649e-09	67092	Gatm	glycine amidinotransferase (L-arginine:glycine amidinotransferase)	165
4.2891230954279	-0.944910635408223	90.9034943820861	1.01234967757425e-09	4.9916377016341e-09	23886	Gdf15	growth differentiation factor 15	535
4.56943823563817	-1.33191396532164	110.817328058316	1.01515214724212e-09	5.00345298022455e-09	238880	Actbl2	actin, beta-like 2	2737
0.794961127835059	3.58797838309561	84.3129802351368	1.0183626335646e-09	5.01726902304607e-09	20192	Ryr3	ryanodine receptor 3	117.5
0.687551345114307	3.52547800407104	83.6988570749351	1.09705958198451e-09	5.38775234102999e-09	56043	Akr1e1	aldo-keto reductase family 1, member E1	91
6.01041903536217	-0.92860979142562	90.0412027041821	1.110794173135e-09	5.45085730298957e-09	100040421	Gm2762	predicted gene 2762	120.5
1.18423859541234	2.91316151911059	83.5548169529332	1.11644929951459e-09	5.47206765703191e-09	18645	Pfn2	profilin 2	407
2.99343281962238	-0.717780993578623	83.5289988186971	1.11996356026718e-09	5.48492690728064e-09	11551	Adra2a	adrenergic receptor, alpha 2a	3801
2.01337384266289	1.03291240422356	83.4716441165754	1.12781310341683e-09	5.52117408377784e-09	100504026	Gm16157	predicted gene 16157	180
1.7607950396674	0.868019667226456	83.361261548322	1.14308707055643e-09	5.58928282971162e-09	225471	Ticam2	toll-like receptor adaptor molecule 2	319
0.861577284185518	2.56995946002873	83.297108936435	1.15206618321459e-09	5.63095205502149e-09	72401	Slc43a1	solute carrier family 43, member 1	147
0.6275157640597	5.42266401623516	85.9976592202192	1.15697649214786e-09	5.65270902569823e-09	58206	Zbtb32	zinc finger and BTB domain containing 32	119.5
1.86821671343043	2.03916508308414	86.325719399504	1.15837059847966e-09	5.65727623373274e-09	16164	Il13ra1	interleukin 13 receptor, alpha 1	139
3.6990921283402	0.614715870522316	100.681949506236	1.17238940291929e-09	5.71441245578032e-09	15234	Hgf	hepatocyte growth factor	128
1.46168721778478	2.4826995449756	82.8843644347881	1.21168145965019e-09	5.89193862554734e-09	54384	Mtmr7	myotubularin related protein 7	131
1.57234216741127	2.08312880694196	89.6831578214344	1.23226992643064e-09	5.98732492459414e-09	23947	Mid2	midline 2	149
0.989432879111621	2.33281471103216	82.5778126458775	1.2581037533652e-09	6.10802677579785e-09	242341	Atp6v0d2	ATPase, H+ transporting, lysosomal V0 subunit D2	174.5
1.48205838166834	1.09106524841409	81.7816657532061	1.38784292034183e-09	6.70355343131385e-09	57875	Angptl4	angiopoietin-like 4	118
1.0705669793294	1.63311569292303	81.4410035665876	1.44769065313678e-09	6.97621509181756e-09	15213	Hey1	hairy/enhancer-of-split related with YRPW motif 1	84
1.09843732101631	2.24433278566377	81.2285788357461	1.48641076055359e-09	7.14881739076088e-09	226861	Hhat	hedgehog acyltransferase	161.5
0.972903096894972	2.6497817750314	80.9537204857279	1.53817267063539e-09	7.37759843622123e-09	17075	Epcam	epithelial cell adhesion molecule	105
1.69778535936108	2.84405316472357	80.9182532647006	1.54499192606218e-09	7.40453912580075e-09	240328	F830016B08Rik	RIKEN cDNA F830016B08 gene	1648.5
1.3830942065304	1.02904532802206	80.8443207377485	1.55931165647626e-09	7.47026124963752e-09	20541	Slc8a1	solute carrier family 8 (sodium/calcium exchanger), member 1	105.5
0.87663218828412	3.06385846505629	80.8124545063339	1.56552768647804e-09	7.49712461677684e-09	18516	Pbx3	pre B cell leukemia homeobox 3	166
1.24346773645478	2.09665305354237	80.6698313331247	1.59367714354127e-09	7.62303742796031e-09	15587	Hyal2	hyaluronoglucosaminidase 2	405.5
2.9873716978359	-0.732340977462929	86.7445808687374	1.59441290201318e-09	7.62359616230446e-09	545007	Gm5796	predicted gene 5796	149
2.16799510265655	3.53014610932639	80.6628854578529	1.59506187916556e-09	7.6237396840055e-09	235380	Dmxl2	Dmx-like 2	131
1.66928718581064	0.522201579966509	80.4648352868758	1.63509498499752e-09	7.79089552426091e-09	69169	Fcmr	Fc fragment of IgM receptor	155.5
0.898415735225797	3.40044705354664	80.3895563952137	1.65059391880902e-09	7.8586645914073e-09	100048658	Ddx43	DEAD (Asp-Glu-Ala-Asp) box polypeptide 43	127
0.983113018773024	2.56283808582841	80.3596218403119	1.65680090171311e-09	7.88212310019328e-09	11515	Adcy9	adenylate cyclase 9	209
2.42506915144302	0.649833161508787	80.1807781130781	1.69441150968508e-09	8.04861803501392e-09	74145	F13a1	coagulation factor XIII, A1 subunit	143.5
2.41023908514333	1.55625896663858	85.5838583673544	1.815482569766e-09	8.57411764256433e-09	71685	Galnt14	polypeptide N-acetylgalactosaminyltransferase 14	104
1.85374102458736	0.583550511590173	79.3174669415364	1.88934582154343e-09	8.9058830784349e-09	58251	Cep295nl	CEP295 N-terminal like	222
1.58774642011905	1.91448068591604	82.6975709358003	1.89518253648291e-09	8.92656340415299e-09	12121	Bicd1	BICD cargo adaptor 1	213
1.21969236758916	1.61007804827627	79.0988559212901	1.94244708064832e-09	9.14219361572233e-09	212531	Sh3bgrl2	SH3 domain binding glutamic acid-rich protein like 2	176
0.623191781132276	3.83504746516262	78.4602366496655	2.10697772428949e-09	9.87431962298236e-09	545428	Ccdc141	coiled-coil domain containing 141	180
0.745240030542047	3.09263012579364	78.2789500423369	2.15637082754077e-09	1.00988667235056e-08	56350	Arl3	ADP-ribosylation factor-like 3	143
1.04911503231183	2.5054181790302	78.2747513131986	2.15752946364229e-09	1.01004524529389e-08	216856	Nlgn2	neuroligin 2	193
4.76670795333679	-1.20479476691568	83.5762761376981	2.28015121346853e-09	1.06502171013621e-08	56615	Mgst1	microsomal glutathione S-transferase 1	223
1.3761316549223	1.43359777239573	77.8231555641621	2.28614410690015e-09	1.06669523825024e-08	66469	Fam213b	family with sequence similarity 213, member B	101
0.588150606640082	3.46439798024463	77.3422062252771	2.43224219030063e-09	1.13006137525209e-08	58207	Slc43a3	solute carrier family 43, member 3	130
0.953116108305609	3.41703356371933	77.0486051811	2.5263437992203e-09	1.17069136851002e-08	18604	Pdk2	pyruvate dehydrogenase kinase, isoenzyme 2	108
2.33284651635463	0.193610037589125	76.9596669985794	2.55561646755881e-09	1.18336571544819e-08	319636	Fsd1l	fibronectin type III and SPRY domain containing 1-like	122
1.59947245660995	1.75030111737587	76.2632333254493	2.79785553932886e-09	1.28826866085658e-08	233066	Syne4	spectrin repeat containing, nuclear envelope family member 4	169.5
1.13148849863606	1.75442141459145	76.245916864017	2.80418487529689e-09	1.29070048987413e-08	74485	Lrrc71	leucine rich repeat containing 71	115
0.713175234569802	3.39515713568369	76.0770361460263	2.8667263542247e-09	1.3185014378262e-08	17921	Myo7a	myosin VIIA	128
1.72979975999689	0.627825748383561	75.9670695818806	2.90825578873852e-09	1.33610542894041e-08	19301	Pxmp2	peroxisomal membrane protein 2	163
1.64390637681185	1.56569775546838	75.687468221455	3.01679178816838e-09	1.38338884791027e-08	74682	Wdr35	WD repeat domain 35	135.5
2.50367651279284	-0.878866802997468	81.0930659818761	3.04084112814211e-09	1.39389803406499e-08	18260	Ocln	occludin	162
3.95245760950058	-1.25645288641019	87.7463837666227	3.17246761878524e-09	1.45099456593308e-08	19276	Ptprn2	protein tyrosine phosphatase, receptor type, N polypeptide 2	114
0.653931910411674	3.795513338909	75.2333195320104	3.20248013060032e-09	1.46363442555118e-08	71982	Snx10	sorting nexin 10	127
2.71935058686185	0.212535962811095	75.0701021705694	3.27218773608918e-09	1.49272356834854e-08	17364	Trpm1	transient receptor potential cation channel, subfamily M, member 1	145
2.90639706876681	-0.919861357487448	86.4384807654909	3.63339523575776e-09	1.64955875852666e-08	100041874	Gm3558	predicted gene 3558	151
3.49089917651754	-1.15468267556585	79.2200881398077	3.79565968333644e-09	1.72005667106898e-08	217304	Cd300lb	CD300 molecule like family member B	254
1.39389320740726	1.12959498186581	73.8869534953949	3.82902612134039e-09	1.73453897523169e-08	16988	Lst1	leukocyte specific transcript 1	90
1.86875706173079	0.259015022075968	73.8745908934558	3.83535681925454e-09	1.7367680126014e-08	14163	Fgd1	FYVE, RhoGEF and PH domain containing 1	145.5
0.796451152770428	3.3355217061914	73.4717272235712	4.04794539046466e-09	1.82782838563706e-08	140721	Caskin2	CASK-interacting protein 2	110
2.03428186703718	0.330863648739098	73.1667349320016	4.21731100563748e-09	1.90134039738056e-08	68166	Spire1	spire type actin nucleation factor 1	133.5
1.01073462632002	2.41687983428226	73.0313493997567	4.29492123926428e-09	1.93420639502809e-08	171166	Mcoln3	mucolipin 3	136.5
1.01677343333246	1.65403054392538	72.9336252727947	4.35189618738886e-09	1.95771750694188e-08	69274	Ctdspl	CTD (carboxy-terminal domain, RNA polymerase II, polypeptide A) small phosphatase-like	128.5
2.74034342563757	-0.599730153093392	72.8542275938818	4.39878516717189e-09	1.97736631036701e-08	11496	Adam22	a disintegrin and metallopeptidase domain 22	91
1.11410226241581	1.41702939261019	72.1105710757066	4.86530102937248e-09	2.17516924786863e-08	237465	Ccdc38	coiled-coil domain containing 38	118.5
0.814203466519846	2.28291545309297	72.0536704968575	4.90312656229689e-09	2.19049002059524e-08	12649	Chek1	checkpoint kinase 1	105
0.900859083731417	1.95074121357869	71.8808777803552	5.0199452081438e-09	2.23861930227035e-08	378431	Txlnb	taxilin beta	145.5
1.73138149524772	1.80294140761482	74.19494598863	5.08744001205706e-09	2.26707665081428e-08	110784	Nr3c2	nuclear receptor subfamily 3, group C, member 2	145
2.75014595475082	-0.484223760731627	71.6884524946044	5.15357046361761e-09	2.29322714596742e-08	227933	Ccdc148	coiled-coil domain containing 148	129
0.739440740829167	3.60767820996271	71.6985399207369	5.18242768121530e-09	2.30440295124653e-08	53620	Vamp5	vesicle-associated membrane protein 5	181
2.27030257798032	-0.0453959036309767	70.6912172850648	5.91020726850404e-09	2.60730741139557e-08	207818	Smagp	small cell adhesion glycoprotein	220.5
0.805122360634511	3.00975095644061	70.6438721991758	5.94898273568752e-09	2.62258709820874e-08	12335	Capn3	calpain 3	86
4.23560101909955	-0.141978250968374	70.3235476967087	6.21862616399324e-09	2.73552923078231e-08	18612	Etv4	ets variant 4	124
1.03746705799466	1.97248948296044	70.1280183555637	6.38966039606531e-09	2.8087597108614e-08	319545	D430020J02Rik	RIKEN cDNA D430020J02 gene	1446
3.10448467112298	-0.754787511643033	70.0426303793421	6.46593277186023e-09	2.83924755618547e-08	636741	Zfp964	zinc finger protein 964	94
1.68867716792341	1.21177868970514	70.0162582045963	6.4896871042991e-09	2.84663376295057e-08	71898	Apol9b	apolipoprotein L 9b	126
1.33385100823435	2.29129868627591	69.1948318067163	7.27865755764156e-09	3.17461845387646e-08	21834	Thrb	thyroid hormone receptor beta	148
3.21267650520574	-0.674226430396206	69.1104154783539	7.3654044598996e-09	3.21017999761441e-08	19085	Prkar1b	protein kinase, cAMP dependent regulatory, type I beta	108
0.899526325344366	2.96080647164899	68.9443670773303	7.53929999512626e-09	3.27900981779556e-08	72190	2510009E07Rik	RIKEN cDNA 2510009E07 gene	2582
1.00179664465439	2.72430607034272	68.3181628745802	8.23592162723013e-09	3.56343187228772e-08	54698	Crtam	cytotoxic and regulatory T cell molecule	144
1.11978774319657	3.11498968613883	67.6106264853908	9.10730833135688e-09	3.92356476800709e-08	225594	Gm4841	predicted gene 4841	1419
0.603938722525166	4.04124104845154	67.4141962552644	9.36645865146081e-09	4.03098082494909e-08	320506	Lmbrd2	LMBR1 domain containing 2	120.5
0.746061410474349	3.44011458436731	67.4067047827062	9.37649790261478e-09	4.03389188496354e-08	74498	Gorasp1	golgi reassembly stacking protein 1	151
0.75792297320091	2.27317755745829	67.3140065630856	9.50168432459596e-09	4.08489514227045e-08	20568	Slpi	secretory leukocyte peptidase inhibitor	203
2.1977760101286	5.36216728171736	240.807631223144	9.71366955425994e-09	4.17311712242133e-08	16153	Il10	interleukin 10	153
1.08314344256895	1.86531698825906	66.9901499017644	9.95335469820434e-09	4.26419025453158e-08	245350	AA414768	expressed sequence AA414768	1669
1.46986992902517	0.779004802038175	66.9678012782984	9.98536428078516e-09	4.27628251461856e-08	54651	Usp27x	ubiquitin specific peptidase 27, X chromosome	3240
2.95616230475543	-0.528992969208126	66.3652013381354	1.08915932857316e-08	4.6403235731704e-08	326623	Tnfsf15	tumor necrosis factor (ligand) superfamily, member 15	174
7.11043724540478	0.185643424403071	76.2952539703751	1.10443267898485e-08	4.70214217319611e-08	52250	Reep1	receptor accessory protein 1	121
1.76675178778765	0.320706302367162	66.0134802011252	1.14611271060673e-08	4.86949646655507e-08	67038	2010109I03Rik	RIKEN cDNA 2010109I03 gene	99
2.86112111612498	-1.02348223440142	65.7696907869595	1.18746497696718e-08	5.03303720623015e-08	224014	Fgd4	FYVE, RhoGEF and PH domain containing 4	146
0.690109000911072	3.13495900003422	65.6799694869439	1.20308543975099e-08	5.09748997640623e-08	240334	Pcyox1l	prenylcysteine oxidase 1 like	191
0.909974854475308	2.90476855973446	65.5767881962661	1.22132305727932e-08	5.17120525833944e-08	228356	1110051M20Rik	RIKEN cDNA 1110051M20 gene	110
1.61775403600091	0.640778571187454	65.236684163108	1.28357429157558e-08	5.41802075028666e-08	14862	Gstm1	glutathione S-transferase, mu 1	98.5
3.21190210468077	-1.11605301890935	64.8510864612918	1.35830829536509e-08	5.7158466942302e-08	100040671	Gm2897	predicted gene 2897	163
1.23385190768197	1.46706560227374	64.8208148137846	1.3643704014481e-08	5.7393955719386e-08	16173	Il18	interleukin 18	133
2.09798974029839	1.35523578372797	64.5636085056954	1.41706767297647e-08	5.94058934902133e-08	18007	Neo1	neogenin	151.5
2.74568582522991	-0.87848179370831	64.3321845104739	1.46635678475494e-08	6.12656598298051e-08	238803	Zfp366	zinc finger protein 366	192
3.51960043471519	0.150858728522989	68.3475412768977	1.49860785114684e-08	6.24436837028946e-08	20290	Ccl1	chemokine (C-C motif) ligand 1	144
1.80550128185559	0.698920818374348	64.1140641387832	1.51450405887405e-08	6.3063375568464e-08	373864	Col27a1	collagen, type XXVII, alpha 1	54
2.22071358404927	1.00071091297512	67.9828785436126	1.57362869184468e-08	6.53265406048227e-08	23920	Insrr	insulin receptor-related receptor	161.5
0.676270179811058	3.25346394400048	63.7574198595197	1.59693129475334e-08	6.62269453113699e-08	67157	2610301B20Rik	RIKEN cDNA 2610301B20 gene	92
1.54481364687176	1.31271326998359	63.7182277277928	1.60627951209137e-08	6.65922071707485e-08	102747	Lrrc49	leucine rich repeat containing 49	148
0.929305421000089	2.26813306320357	63.1972087514146	1.73630859165387e-08	7.1741405311643e-08	12361	Cask	calcium/calmodulin-dependent serine protein kinase (MAGUK family)	85
1.3539586038219	1.96165208820592	63.1337888227109	1.75289343212683e-08	7.23781039339799e-08	18606	Enpp2	ectonucleotide pyrophosphatase/phosphodiesterase 2	114.5
2.95110243223583	0.231330555579367	67.0738367190634	1.77892873290624e-08	7.3330204830007e-08	75625	Mageh1	melanoma antigen, family H, 1	1398
1.96979771339693	0.277995490352162	62.7392813108247	1.85996512333546e-08	7.64914538368043e-08	71970	Zbed5	zinc finger, BED type containing 5	200.5
0.597816081317028	3.24010205375727	62.6901026873292	1.87379810831254e-08	7.70089132468655e-08	217203	Tmem106a	transmembrane protein 106A	84
0.799698912566841	2.51811898417957	62.5005474098262	1.92816087917085e-08	7.91638584958245e-08	244585	Rpgrip1l	Rpgrip1-like	137
1.65350930616945	0.520730930828809	61.8695751200063	2.12169281360176e-08	8.67337882015693e-08	19212	Pter	phosphotriesterase related	158
2.57159015444076	-1.13518628915915	61.4808254825108	2.25126296500261e-08	9.16654741816105e-08	14456	Gas6	growth arrest specific 6	165
2.46260977627384	-1.08744526550493	61.1582259835557	2.36525315210981e-08	9.59579152652717e-08	330662	Dock1	dedicator of cytokinesis 1	101.5
1.47230311630117	5.86815107504495	201.00751829809	2.39984946217589e-08	9.7329423199277e-08	18030	Nfil3	nuclear factor, interleukin 3, regulated	996
0.745609591038077	4.04357362625125	61.0471799533429	2.40591526739272e-08	9.75112153618827e-08	626578	Gbp10	guanylate-binding protein 10	197
1.53330457766496	0.136402097077089	60.9294563114328	2.44984523017245e-08	9.92263850708126e-08	14429	Galr3	galanin receptor 3	622.5
5.25528114821146	1.0629655442151	69.2152310158813	2.5760991713371e-08	1.04040794295439e-07	73626	1810009J06Rik	RIKEN cDNA 1810009J06 gene	163
2.40091118157369	1.245278686933	60.4461033874845	2.63947248809346e-08	1.06382142133008e-07	230612	Slc5a9	solute carrier family 5 (sodium/glucose cotransporter), member 9	151
3.77005622832235	0.231230798065414	60.4288880361723	2.64651118862153e-08	1.06596070340914e-07	104943	Fam110c	family with sequence similarity 110, member C	1335
1.16821701405088	1.54524932682242	60.3803206611305	2.66647761195941e-08	1.07365167526983e-07	73212	3110082I17Rik	RIKEN cDNA 3110082I17 gene	130
1.50246419788375	2.15007226645046	60.2021582600893	2.74112085313738e-08	1.10262526283779e-07	70375	Ica1l	islet cell autoantigen 1-like	147.5
1.47707850294689	1.29179452588926	59.9522597474447	2.84963134131046e-08	1.14458796384357e-07	112415	Zfp607b	zinc finger protein 607B	127
1.38561455666408	0.991622314163124	59.8541222912479	2.89350049508331e-08	1.15975416849792e-07	171286	Slc12a8	solute carrier family 12 (potassium/chloride transporters), member 8	116
1.79151674912176	-0.107191235638885	59.8490157451979	2.89580301078882e-08	1.16029946922205e-07	214685	Chadl	chondroadherin-like	187
0.751044266649801	3.47071567918703	59.7647710778917	2.93407439313016e-08	1.17491809087756e-07	99011	Pomt1	protein-O-mannosyltransferase 1	109.5
3.91927599494466	0.861448315612286	63.4253083734607	2.9475644161677e-08	1.17988790750528e-07	117606	Boc	biregional cell adhesion molecule-related/down-regulated by oncogenes (Cdon) binding protein	191
0.684618118120913	3.86082771046848	59.5621062384348	3.02839016857404e-08	1.21027520137334e-07	216516	Ccdc157	coiled-coil domain containing 157	169
0.64260495129756	7.19369507791565	119.139141285882	3.03450393275608e-08	1.21232516833463e-07	67501	Ccdc50	coiled-coil domain containing 50	106
0.775624217255376	3.14466415821962	59.4231767090137	3.0949267253014e-08	1.23526287995908e-07	68133	Gcsh	glycine cleavage system protein H (aminomethyl carrier)	132
2.50413160885311	1.05769840759002	59.3008531641578	3.15481323012723e-08	1.25753509888276e-07	73246	Rassf6	Ras association (RalGDS/AF-6) domain family member 6	110.5
5.21533747124354	0.920589928378433	67.4343025247624	3.16889973381792e-08	1.26274144359221e-07	16518	Kcnj2	potassium inwardly-rectifying channel, subfamily J, member 2	2724
2.48384049729153	1.63059655101794	62.5554678956995	3.33515385111491e-08	1.32385078904874e-07	50787	Hs6st3	heparan sulfate 6-O-sulfotransferase 3	892
0.610722304159819	3.98313355228072	58.6067257450285	3.51912736199945e-08	1.39328485110084e-07	22704	Zfp46	zinc finger protein 46	413
0.847919852827749	2.46103549898184	58.5602418738918	3.54509155661414e-08	1.40266279160991e-07	384763	Zfp667	zinc finger protein 667	93
1.57219784023318	3.32926010244436	58.4531130117474	3.60571804124072e-08	1.42527692920289e-07	71994	Cnn3	calponin 3, acidic	138
0.646021716932773	3.22398889555907	58.2019896219425	3.75225086934881e-08	1.47798125864309e-07	100169874	Gm11110	predicted gene 11110	117
0.783475180197584	3.47060492969863	58.0952433546152	3.81646765048353e-08	1.50135522360286e-07	74011	Slc25a27	solute carrier family 25, member 27	113
0.812299572619768	2.50291628351778	58.0674860016991	3.8333590431437e-08	1.50751862498087e-07	81703	Jdp2	Jun dimerization protein 2	161
1.00223900479953	2.86196793550429	57.959004527613	3.90014966051106e-08	1.53231717283939e-07	50874	Tmod4	tropomodulin 4	126
0.602442684899805	3.60481875400851	57.9344766589078	3.91542403722276e-08	1.53782773808905e-07	230872	Crocc	ciliary rootlet coiled-coil, rootletin	164
1.14830703688846	1.22759841521741	57.7669747054941	4.02146971441118e-08	1.57746632077715e-07	338367	Myo1d	myosin ID	145.5
1.20185549095346	2.67561108527491	57.7159468450053	4.05438646926111e-08	1.58987195612509e-07	234725	Zfp612	zinc finger protein 612	127
0.807982129398714	1.93805241053711	57.5924360812062	4.13526620523756e-08	1.62004051685468e-07	11468	Actg2	actin, gamma 2, smooth muscle, enteric	162
2.38621533260105	-0.846630765302662	64.9624579400105	4.4263769742843e-08	1.72804073509539e-07	17057	Klrb1a	killer cell lectin-like receptor subfamily B member 1A	135.5
0.736937505990237	3.46601799551082	56.8597892836459	4.6521643120666e-08	1.81216659809375e-07	26357	Abcg2	ATP binding cassette subfamily G member 2 (Junior blood group)	125
3.67557861786213	0.827469634790012	64.4426845452753	4.73778288154171e-08	1.8414412039113e-07	232585	Vwde	von Willebrand factor D and EGF domains	195.5
0.924102409664787	2.5409589130157	56.7289981666466	4.75154536808127e-08	1.84620770658224e-07	22756	Zfp94	zinc finger protein 94	120.5
1.06342933179558	2.55546452213634	56.4569501502486	4.965653928319e-08	1.92333205770771e-07	382864	Colq	collagen-like tail subunit (single strand of homotrimer) of asymmetric acetylcholinesterase	99
0.687721519179071	3.04110401573983	56.4199738964848	4.99554745033713e-08	1.93369446718424e-07	381802	Tsen2	tRNA splicing endonuclease subunit 2	86
0.733861073632397	3.1030419114437	55.9520941625516	5.3909997966534e-08	2.07438127133333e-07	74080	Nmnat3	nicotinamide nucleotide adenylyltransferase 3	184
1.31940853941636	1.4667874997026	55.7910834778347	5.53477092500578e-08	2.12439306585529e-07	20317	Serpinf1	serine (or cysteine) peptidase inhibitor, clade F, member 1	177.5
0.905665289414767	2.36803402986845	55.7685475941948	5.5552207850626e-08	2.13091418279714e-07	24099	Tnfsf13b	tumor necrosis factor (ligand) superfamily, member 13b	132
2.71368743213411	-0.886992885116148	55.4651482128597	5.83859519131025e-08	2.23404712554733e-07	17912	Myo1b	myosin IB	105
3.07170171229594	1.08427764244874	58.4642538717502	6.06772469091036e-08	2.31811926234314e-07	26877	B3galt1	UDP-Gal:betaGlcNAc beta 1,3-galactosyltransferase, polypeptide 1	2611
1.74004215691275	0.28922224739006	55.030137059412	6.27236793457414e-08	2.39481574241009e-07	54200	Sult2b1	sulfotransferase family, cytosolic, 2B, member 1	164
0.885998183984996	2.5204584959258	54.9718211218005	6.33310500611751e-08	2.41725610041368e-07	67389	C1qtnf12	C1q and tumor necrosis factor related 12	119
3.10352260689065	-1.00591185719708	54.6240184838556	6.70874522833559e-08	2.55667125548915e-07	21872	Tjp1	tight junction protein 1	151
2.14406271069576	-0.936638042844901	57.3640039578675	7.16403381147497e-08	2.71422345296639e-07	23832	Xcr1	chemokine (C motif) receptor 1	2226.5
1.12324541573162	2.32748989971484	55.0099908197331	7.24819244298134e-08	2.74526403198651e-07	67790	Rab39b	RAB39B, member RAS oncogene family	1701
1.29987855336658	1.07687291834462	54.1153159707544	7.30198968803311e-08	2.76478963994786e-07	70779	Prdm5	PR domain containing 5	122.5
3.66257087339419	0.548202789621241	54.0725382862528	7.35438925718863e-08	2.78291897022404e-07	270109	Pcnx2	pecanex homolog 2	146
2.57081714080255	-0.740203853325336	54.0083379635722	7.43379073286147e-08	2.81123734899155e-07	11745	Anxa3	annexin A3	94
1.13913596558688	0.767992618661556	53.955224716843	7.50017725963294e-08	2.83373261677604e-07	22249	Unc13b	unc-13 homolog B (C. elegans)	118
1.33758943287213	0.74154545161522	53.7086499581959	7.81683829622946e-08	2.94524311087973e-07	71779	March8	membrane-associated ring finger (C3HC4) 8	171
1.63186297100186	1.23556310923628	53.6622644149264	7.87800038612912e-08	2.96647296716455e-07	74580	Pyroxd2	pyridine nucleotide-disulphide oxidoreductase domain 2	128
1.65593089391514	6.68297419928375	175.237764186887	8.13012443048764e-08	3.05580538939018e-07	22138	Ttn	titin	279
1.6917967948557	0.996736765568919	53.4433087267368	8.17374099379259e-08	3.07126198354312e-07	270210	Zfp651	zinc finger protein 651	170.5
1.28913817047993	1.17225620383877	53.2591282642695	8.4317671502429e-08	3.16242618725767e-07	16582	Kifc3	kinesin family member C3	135
0.811051492568461	3.12487286815819	53.1580021459835	8.60622461613713e-08	3.22197168987723e-07	54447	Asah2	N-acylsphingosine amidohydrolase 2	116
0.618347473302492	3.33173246313275	53.012411086038	8.79122659638552e-08	3.28723551875168e-07	70123	Nbdy	negative regulator of P-body association	197
1.75385880913599	0.269675786954593	52.9160699797702	8.93603961762236e-08	3.33935679521404e-07	240261	Ccdc112	coiled-coil domain containing 112	122
1.24194697885121	1.4278305812836	52.8125290434461	9.09454149752224e-08	3.39549765459174e-07	232223	Txnrd3	thioredoxin reductase 3	113
1.50636758966256	1.43474652770812	52.6297224184476	9.38181837357905e-08	3.4942805233557e-07	207474	Kctd12b	potassium channel tetramerisation domain containing 12b	196
1.49015505623534	1.1118278851472	52.4931273804505	9.60284436651388e-08	3.57012478304713e-07	103768	Tubg2	tubulin, gamma 2	150
1.29211266450926	1.21821772823892	52.4175394343841	9.72755687833634e-08	3.61321827715527e-07	228094	Cerkl	ceramide kinase-like	132
2.58057841172593	2.68413328304169	52.1872652643293	1.01183489981514e-07	3.75384652440454e-07	433070	Vmn2r96	vomeronasal 2, receptor 96	285
0.636259158257932	3.07232285799531	52.0567275173779	1.03473568665484e-07	3.82842879318945e-07	60530	Fignl1	fidgetin-like 1	99
2.12684225537118	-0.895047353731521	58.6064793382139	1.04720638183002e-07	3.86759850224897e-07	16980	Lrrn2	leucine rich repeat protein 2, neuronal	1673
1.81930921645567	-0.534487118961901	51.8714149594296	1.06820885385614e-07	3.93808094969952e-07	226791	Lyplal1	lysophospholipase-like 1	154
1.22796406052418	6.34973088698877	156.959305876182	1.06963211950993e-07	3.94214805984556e-07	319520	Dusp4	dual specificity phosphatase 4	392
1.06739833676809	2.49084525670936	51.2944315546702	1.18010953867268e-07	4.31958668286224e-07	230972	Arhgef16	Rho guanine nucleotide exchange factor (GEF) 16	130
1.01353429581848	6.01888566729156	127.684017480014	1.18490460169972e-07	4.335849667004e-07	16543	Mdfic	MyoD family inhibitor domain containing	279
0.969390233942743	2.13101030007185	51.0131051530076	1.23918904585335e-07	4.52642096019447e-07	18710	Pik3r3	phosphoinositide-3-kinase regulatory subunit 3	157
2.98027276235268	0.671669675965204	53.7731305813449	1.25216285183848e-07	4.56974513958357e-07	76897	Ralyl	RALY RNA binding protein-like	161
0.623855037781149	3.99362836057845	50.9184809904433	1.26385921905088e-07	4.60969914156046e-07	110350	Dync2h1	dynein cytoplasmic 2 heavy chain 1	133
0.668583898334937	3.67668792673521	50.745358049237	1.29838128602579e-07	4.72861096983433e-07	211135	D130040H23Rik	RIKEN cDNA D130040H23 gene	119.5
1.21883284912846	0.727103609001663	50.7126569781969	1.30581662367197e-07	4.75428417196796e-07	211228	Lrrc25	leucine rich repeat containing 25	287
0.70579453642531	2.49701503593094	50.6749122063453	1.31445576970921e-07	4.78149784864394e-07	12672	Chrm4	cholinergic receptor, muscarinic 4	1384
2.36520895925372	-0.654343259080946	50.6715027867327	1.31523915193675e-07	4.78293493782255e-07	320893	6430562O15Rik	RIKEN cDNA 6430562O15 gene	860.5
2.18481332818178	0.7344647356478	50.2182325035108	1.42399887629601e-07	5.15107023769102e-07	217125	Samd14	sterile alpha motif domain containing 14	158
0.805873668420614	2.54052944176629	50.214407242073	1.42495690926782e-07	5.1530223873904e-07	80720	Pbx4	pre B cell leukemia homeobox 4	151
0.827439496128605	2.75635509565693	49.9855513736582	1.48355513645679e-07	5.3507902242279e-07	15473	Rida	reactive intermediate imine deaminase A homolog	87.5
0.981281448840418	3.13762521549532	49.7488783244869	1.54689237040774e-07	5.56131737487218e-07	433586	Maml3	mastermind like transcriptional coactivator 3	1328
2.66126348244857	-0.903120589568561	49.7335255832744	1.64389369534437e-07	5.88599960626645e-07	239027	Arhgap22	Rho GTPase activating protein 22	133
1.76859215408882	0.00381254476165818	49.3709389246882	1.65414683481964e-07	5.91926977468726e-07	63873	Trpv4	transient receptor potential cation channel, subfamily V, member 4	156
0.901890710565462	2.26475698490235	49.3142737242655	1.67090593951675e-07	5.97230077104695e-07	14865	Gstm4	glutathione S-transferase, mu 4	96
2.42784377096832	0.296981379718365	49.2497613750252	1.69020860490562e-07	6.03778984530816e-07	229658	Vangl1	VANGL planar cell polarity 1	183.5
1.70603545320363	-0.332142320239803	49.2044530935252	1.70390862368772e-07	6.08496448766647e-07	77976	Nuak1	NUAK family, SNF1-like kinase, 1	133
1.30433208314871	0.616434097865434	49.0963457618866	1.73708250939877e-07	6.20163630964191e-07	110095	Pygl	liver glycogen phosphorylase	123.5
0.713445917014402	2.22837966377096	48.9719758881529	1.77610868569705e-07	6.33545632253997e-07	381259	Tmem237	transmembrane protein 237	122
2.42980612082579	-0.732834078781512	48.8385125956161	1.81904026251986e-07	6.4735969122962e-07	27355	Pald1	phosphatase domain containing, paladin 1	146.5
1.91703944383175	-0.682184839028632	48.5966611492481	1.89970950898912e-07	6.74509138720639e-07	99031	Osbpl6	oxysterol binding protein-like 6	130
0.940937506528404	7.06096173550109	125.247728774444	1.93624551351201e-07	6.86492112548285e-07	226442	Zfp281	zinc finger protein 281	5120
0.700667047942444	2.54263977445877	48.4008440887123	1.96784480718685e-07	6.97093600521151e-07	233016	Blvrb	biliverdin reductase B (flavin reductase (NADPH))	149
2.55735287725481	-1.16463647343724	54.0533147651009	2.02676816967673e-07	7.17141727834194e-07	333605	Frmpd4	FERM and PDZ domain containing 4	134.5
2.49392934462083	-0.988011608413736	48.0191634686765	2.10833079973707e-07	7.44504313657154e-07	207212	Arhgef17	Rho guanine nucleotide exchange factor (GEF) 17	149
1.55499388350812	0.236725278306177	47.9030490004699	2.15318204754998e-07	7.5947145703531e-07	100129	Gpr153	G protein-coupled receptor 153	311.5
0.620296593747599	3.52054910111578	47.6152200178484	2.26884932888474e-07	7.97756699511088e-07	216274	Cep290	centrosomal protein 290	135
1.53249392889785	0.676313133290757	47.5862774888691	2.28084497173053e-07	8.01059809432705e-07	71712	Dram1	DNA-damage regulated autophagy modulator 1	143
1.98759613685688	0.139264292171304	47.4134937873105	2.35389259819303e-07	8.24598837654823e-07	238161	Akap6	A kinase (PRKA) anchor protein 6	190
1.77339756333471	0.876298923932494	47.0638407660489	2.50953398738799e-07	8.76877450288165e-07	328035	Fads6	fatty acid desaturase domain family, member 6	184.5
0.690437634988997	2.32802423026571	46.9437724972681	2.56550559351689e-07	8.95165223664237e-07	108800	Ston2	stonin 2	276
0.776641318958812	2.74598747161387	46.8409766371579	2.61449336205282e-07	9.10452777506489e-07	242409	Tmem8b	transmembrane protein 8B	179
0.702979376372463	3.06308762695694	46.730974214987	2.66803262474097e-07	9.27523506602725e-07	66497	Cmss1	cms small ribosomal subunit 1	88.5
1.76605154366098	1.55312195153407	46.6374654807835	2.71447237557821e-07	9.42603784888549e-07	414084	Tnip3	TNFAIP3 interacting protein 3	108
7.05288101536433	-0.312151956152533	55.9607898968997	2.77830830066323e-07	9.63412819236176e-07	17700	Mstn	myostatin	502
1.82254507462784	1.34857189533218	47.461484494552	2.79404185600293e-07	9.68323397309737e-07	11554	Adrb1	adrenergic receptor, beta 1	2491
2.32838975060436	-1.00553256073343	51.7561044713435	2.87195778944717e-07	9.93091075031465e-07	70423	Tspan15	tetraspanin 15	117
1.71315770059438	1.3143591835197	46.6504468860049	3.13523294138135e-07	1.07897916007248e-06	13656	Egr4	early growth response 4	1050
1.90479751919022	-0.533934813915829	45.8517720505512	3.1408506944237e-07	1.08061055874907e-06	68859	Smim1	small integral membrane protein 1	136
2.19280657762691	-0.277902116165881	45.6196596710568	3.28020844891301e-07	1.12506503832247e-06	102465604	Mir6999	microRNA 6999	61
1.38991848629535	0.295326039879302	45.6183375505712	3.28102104218098e-07	1.12506503832247e-06	620246	Gpr52	G protein-coupled receptor 52	1086
6.35271345052023	-0.792792293628458	47.7736520003596	3.38399776124248e-07	1.15811893373781e-06	19126	Prom1	prominin 1	91.5
2.63762031148087	-0.0280183212718246	45.1161424827533	3.60592828678221e-07	1.22962953234486e-06	94047	Tmem121b	transmembrane protein 121B	4869
0.714385683700991	3.04706076086923	45.0917157506067	3.62259063836615e-07	1.23496952374082e-06	319996	Casc4	cancer susceptibility candidate 4	142
0.7457827952349	2.72823602043905	45.0706286452599	3.6370415606918e-07	1.23955287501497e-06	231125	Zfyve28	zinc finger, FYVE domain containing 28	138
2.54324762420744	2.00332583414323	47.331850708552	3.65313703185119e-07	1.24366193535962e-06	243084	Tmprss11e	transmembrane protease, serine 11e	134
1.65969046498698	0.39044556298854	44.7638585704082	3.85443651728283e-07	1.30893561023911e-06	217333	Trim47	tripartite motif-containing 47	199
0.604602168262487	3.59209726921302	44.7036094963129	3.8987532153188e-07	1.32362026882805e-06	226830	Smyd2	SET and MYND domain containing 2	111
0.645928788096803	3.45897956795484	44.5481778051991	4.01563443502578e-07	1.36084361544245e-06	56794	Hacl1	2-hydroxyacyl-CoA lyase 1	106
0.609726872163958	3.43032881429012	44.4062851989771	4.12563147680867e-07	1.39679502198605e-06	21389	Tbx6	T-box 6	165.5
0.900906858060149	2.31182111848662	44.3994292429564	4.13102778965186e-07	1.39823768302121e-06	103406	Zfr2	zinc finger RNA binding protein 2	139.5
0.931246640091436	1.43830087922274	44.3061973113529	4.20516941304587e-07	1.42216012247353e-06	53417	Hif3a	hypoxia inducible factor 3, alpha subunit	113
0.788168764249401	6.67531222740285	97.3048935946707	4.40913290084757e-07	1.48583556606675e-06	320191	Hook3	hook microtubule tethering protein 3	88
0.663423873325992	2.89489111920955	43.8191383786401	4.61650577711125e-07	1.55020451626716e-06	668173	Pex10	peroxisomal biogenesis factor 10	160.5
1.51125006141814	2.32246884049817	44.4691052695598	4.8788654692662e-07	1.63518329210753e-06	73442	Hspa12a	heat shock protein 12A	125
1.97227483461346	-0.585938172702649	45.6828467609425	4.88202544501955e-07	1.63579726350124e-06	74711	Ttll9	tubulin tyrosine ligase-like family, member 9	92
0.771888362205529	2.34276259360592	43.3368875246057	5.06674873550242e-07	1.69354529647716e-06	382913	Neil2	nei like 2 (E. coli)	197
0.742747454195602	2.78988931964367	43.3170192997029	5.08628430230534e-07	1.69869207569129e-06	329659	E130311K13Rik	RIKEN cDNA E130311K13 gene	148
0.963925772348616	1.26117158777154	43.2034175340954	5.19955232314303e-07	1.73486646418548e-06	80515	Chd3os	chromodomain helicase DNA binding protein 3, opposite strand	889.5
1.33000888013455	6.93852063461343	122.898317377673	5.20023299973433e-07	1.73486646418548e-06	24063	Spry1	sprouty RTK signaling antagonist 1	224
0.992860126486042	1.52943509839637	47.8078194112052	5.36923430968202e-07	1.78979320682959e-06	13646	Klk1b22	kallikrein 1-related peptidase b22	160
0.819007667053472	2.42725150965518	42.9347697082191	5.47835745582112e-07	1.82419380328058e-06	320685	Dctd	dCMP deaminase	136
0.659443757914475	3.17784495015544	42.879697199685	5.53747566198456e-07	1.84089305610429e-06	72170	Chchd4	coiled-coil-helix-coiled-coil-helix domain containing 4	108
1.18275947948446	1.44345575095868	42.8039760391498	5.6198831134634e-07	1.86526813011395e-06	93703	Pcdhgb6	protocadherin gamma subfamily B, 6	1029.5
2.15238612123038	-0.293153543446377	45.566835257732	6.03128917954127e-07	1.99536365362369e-06	18783	Pla2g4a	phospholipase A2, group IVA (cytosolic, calcium-dependent)	138
2.60654347607455	-0.793226380031971	44.4304695706606	6.11355831061374e-07	2.022038069598e-06	54648	Ccdc120	coiled-coil domain containing 120	137.5
2.63011432624755	0.916167513493804	44.3945336428455	6.15352827281967e-07	2.03361974071156e-06	24059	Slco2a1	solute carrier organic anion transporter family, member 2a1	163.5
2.06224118401546	-0.626896465448468	44.2606151004085	6.30498976073671e-07	2.08032571344747e-06	107581	Col16a1	collagen, type XVI, alpha 1	54
0.614019258243534	3.95646241397643	45.1866043399449	6.3479213448118e-07	2.09280907933744e-06	93838	Dqx1	DEAQ RNA-dependent ATPase	193
1.32572554928009	2.72499921973427	49.04338089829	6.38123036511173e-07	2.10266491190693e-06	380686	Cnrip1	cannabinoid receptor interacting protein 1	415
0.868424358033825	3.04620166508913	43.4119796331089	6.42918051302029e-07	2.11691943910629e-06	16336	Insl3	insulin-like 3	293.5
0.695205074166933	2.29482856785848	42.0761621799313	6.48280090592255e-07	2.13270990273098e-06	50883	Chek2	checkpoint kinase 2	100
1.82182539317989	-0.838942327691489	41.8674968640955	6.75575313164927e-07	2.21599497530024e-06	11475	Acta2	actin, alpha 2, smooth muscle, aorta	152
0.59434056380649	3.13495739495102	41.7075078874635	6.97340587238719e-07	2.28313237985627e-06	13421	Dnase1l3	deoxyribonuclease 1-like 3	113
0.788924369537711	2.52730494948438	41.2399894613076	7.6538339302901e-07	2.49529572576451e-06	11688	Alox8	arachidonate 8-lipoxygenase	158.5
1.89596985736843	-0.0802756514592015	41.1965258775043	7.72062922282211e-07	2.51574047982804e-06	93700	Pcdhgb2	protocadherin gamma subfamily B, 2	1029.5
0.815038850788631	2.44229616104065	41.0519201546308	7.94741564507341e-07	2.58758441713902e-06	66237	Atp6v1g2	ATPase, H+ transporting, lysosomal V1 subunit G2	249.5
1.21589537220532	0.451040815754562	40.995560961396	8.03773722373183e-07	2.6135377345487e-06	67951	Tubb6	tubulin, beta 6 class V	110
0.748379605147544	1.7597870447083	40.6039386609763	8.69670159165077e-07	2.81073926802316e-06	71310	Tbc1d9	TBC1 domain family, member 9	151
0.646250637360136	2.44476819878782	40.1738846366416	9.48794959152042e-07	3.05045876060446e-06	232685	Lncpint	long non-protein coding RNA, Trp53 induced transcript	144
1.26516238872333	0.569042767265657	40.1423822568864	9.54888180153217e-07	3.06764676967845e-06	73873	Fam161a	family with sequence similarity 161, member A	286.5
3.33335604478606	-0.0354217218044065	39.9697552955021	9.89034370806432e-07	3.17320561219662e-06	58187	Cldn10	claudin 10	260
1.62553714354767	-0.406454520700016	39.5291699531976	1.0822868513285e-06	3.44814463212961e-06	208777	Sned1	sushi, nidogen and EGF-like domains 1	117
2.07034312929348	-0.647254769917222	39.5200736842706	1.08430914712285e-06	3.4528013870507e-06	232156	Slc4a5	solute carrier family 4, sodium bicarbonate cotransporter, member 5	155
2.18191626876744	1.6445675453759	39.1462647351298	1.17103722982857e-06	3.71265522774736e-06	108072	Grm6	glutamate receptor, metabotropic 6	201
1.1635354712586	1.65920200239453	40.4523001648111	1.17572028511022e-06	3.72654316821991e-06	100504377	Gm20199	predicted gene, 20199	3997
0.83743856623443	1.05603406839664	39.1091927881706	1.18003687685705e-06	3.73830098051655e-06	102103	Mtus1	mitochondrial tumor suppressor 1	132
0.846398032866804	2.00294553467815	38.9028383369081	1.2315117716567e-06	3.89335998241673e-06	217944	Rapgef5	Rap guanine nucleotide exchange factor (GEF) 5	98
6.35345466452437	-0.285340377514836	45.5973226389304	1.26339393135594e-06	3.98801205856256e-06	13809	Enpep	glutamyl aminopeptidase	133
1.4924380883859	1.34891914112671	38.2162550245738	1.4209353684232e-06	4.45448229393448e-06	208111	Zfp976	zinc finger protein 976	126
1.09511061549763	1.73086133150037	38.1473146242877	1.44162117866864e-06	4.51588200856093e-06	110351	Rap1gap	Rap1 GTPase-activating protein	104
2.52238782116257	-0.118313866313442	39.7961039094407	1.46025560923639e-06	4.57016912330206e-06	320360	Ric3	RIC3 acetylcholine receptor chaperone	162
3.42260007584498	-0.785630604869702	39.7578601569315	1.47117769363781e-06	4.60261510097456e-06	78500	1700063D05Rik	RIKEN cDNA 1700063D05 gene	168
2.64372872262017	-0.662134679878055	37.8555869422669	1.53281316366571e-06	4.78329357407413e-06	12890	Cplx2	complexin 2	201.5
0.668715881460697	3.2348848742072	37.8412317000495	1.53745796651353e-06	4.79535826121731e-06	100503498	Gm16675	predicted gene, 16675	354
1.56980236241173	-0.355333061302816	37.8051740908842	1.54919177841904e-06	4.82951028468422e-06	21959	Tnp2	transition protein 2	275
1.02722475947702	8.93012160514365	97.2034799367123	1.55928491516405e-06	4.8597450152013e-06	12477	Ctla4	cytotoxic T-lymphocyte-associated protein 4	301.5
0.734959245988872	2.67080093985776	38.5203986688519	1.5719488668589e-06	4.89549789964628e-06	80879	Slc16a3	solute carrier family 16 (monocarboxylic acid transporters), member 3	144
1.24285671175968	0.13720679840797	37.5880642642286	1.6219126487738e-06	5.04316686881086e-06	18782	Pla2g2d	phospholipase A2, group IID	130.5
1.39877107645126	-0.321155534061697	37.5871351472645	1.62223164197683e-06	5.04316686881086e-06	17311	Kitl	kit ligand	112
6.20276833527855	-0.581463821100781	38.7629354508088	1.78881234055049e-06	5.52200541317304e-06	235631	Prss50	protease, serine 50	284
0.942028254428491	1.62264686244474	37.0404971475148	1.82215686495307e-06	5.61789890003178e-06	19363	Rad51b	RAD51 paralog B	114
2.80051832503998	0.595493969567368	38.2454207078756	1.98277653331624e-06	6.08872065840343e-06	14187	Akr1b8	aldo-keto reductase family 1, member B8	112
1.12675468149727	0.211217140256666	36.6145078772479	1.99633050524727e-06	6.12728702544994e-06	12475	Cd14	CD14 antigen	830.5
0.796797107852972	2.2569630876173	35.9331935339992	2.31325752551545e-06	7.04037384279066e-06	81896	Ift122	intraflagellar transport 122	138.5
0.760028389435661	2.39647365991212	35.7808168420577	2.39130590784579e-06	7.25818503374484e-06	544696	Tbc1d32	TBC1 domain family, member 32	119
1.73619020626807	0.471787352417207	37.2032504089144	2.44613080631773e-06	7.41180643085253e-06	70918	Nsun7	NOL1/NOP2/Sun domain family, member 7	184
1.0932698989778	0.490611644790373	35.6416776618576	2.46505391779082e-06	7.46581874951639e-06	67900	Mtfp1	mitochondrial fission process 1	224.5
0.817412777903204	7.6361570077988	84.2034690737554	2.47131061273831e-06	7.48074043182546e-06	22761	Zfpm1	zinc finger protein, multitype 1	148.5
0.708886582413207	9.42495305258828	83.191211926306	2.50838057488297e-06	7.58363366245301e-06	70099	Smc4	structural maintenance of chromosomes 4	169.5
0.827597045237866	2.73104257000808	35.5400822450868	2.5204480551742e-06	7.61637848272342e-06	66350	Pla2g12a	phospholipase A2, group XIIA	166
0.711291485215224	6.96052181492767	68.3948213490115	2.59921032455124e-06	7.83899940438237e-06	60440	Iigp1	interferon inducible GTPase 1	183
0.884640511693162	1.80929633306441	35.3935990050779	2.60268925130546e-06	7.84757001427891e-06	320827	C530008M17Rik	RIKEN cDNA C530008M17 gene	165
0.850880651001793	2.05786178149595	35.85516433393	2.67612365987777e-06	8.05124941834747e-06	54486	Hpgds	hematopoietic prostaglandin D synthase	104.5
1.72006709987021	-0.0385531432971289	35.0321823158831	2.81822156943896e-06	8.44164277013124e-06	66790	Grtp1	GH regulated TBC protein 1	155.5
0.703474182517956	3.77175822256353	36.4704562335872	2.83145458423786e-06	8.47715753866256e-06	106347	Ildr1	immunoglobulin-like domain containing receptor 1	171
0.873742599954788	1.70374836538965	34.899654938931	2.90200565922485e-06	8.67151957900836e-06	107767	Scamp1	secretory carrier membrane protein 1	118
0.678512156507611	2.20785866663106	34.5762603898814	3.11792624234195e-06	9.27620713210769e-06	67844	Rab32	RAB32, member RAS oncogene family	363
1.54165790652035	-0.337599459214749	34.3975468402007	3.24461728234544e-06	9.63683411300912e-06	16776	Lama5	laminin, alpha 5	138
2.44840859352215	1.31544003360785	35.7205796124745	3.31916026887599e-06	9.83451937256328e-06	104174	Gldc	glycine decarboxylase	113
1.65260186437838	-0.962231493669496	34.2474347255226	3.35531843595303e-06	9.93209737458146e-06	13371	Dio2	deiodinase, iodothyronine, type II	3207
1.30350052828593	-0.0231602668608469	34.1235340531518	3.44975439114513e-06	1.01798334536978e-05	20249	Scd1	stearoyl-Coenzyme A desaturase 1	253.5
0.732388883104214	2.70831670661169	34.0933136560561	3.47321965880059e-06	1.02441682321472e-05	269529	Fbxo10	F-box protein 10	182
1.68079842180011	3.7892403852266	77.0740086322815	3.49418136410839e-06	1.02961320243356e-05	72500	Ier5l	immediate early response 5-like	1559
0.627591255571017	2.51395911536902	34.0559379103102	3.50247883255005e-06	1.0315646049861e-05	58220	Pard6b	par-6 family cell polarity regulator beta	356
1.1061297241467	0.916360748149985	34.0414094962326	3.5139237723421e-06	1.03468800152851e-05	280411	Lix1l	Lix1-like	152.5
0.586321757636484	3.35058419786541	33.8000643376442	3.71005588264037e-06	1.08801805491622e-05	74205	Acsl3	acyl-CoA synthetase long-chain family member 3	145.5
2.45065612138685	-0.621090018421438	33.7430409287047	3.75809783901791e-06	1.10132027321398e-05	207175	Cetn4	centrin 4	138
0.669998712931975	2.25424297355121	33.3470758751987	4.11074954011794e-06	1.20009722886069e-05	17105	Lyz2	lysozyme 2	165.5
0.803714062595401	6.35877138836387	70.5105765868098	4.14771743108002e-06	1.209200318374e-05	66949	Trim59	tripartite motif-containing 59	130
1.16990220263078	0.843439452180345	33.268984326617	4.18441758092798e-06	1.21929196461533e-05	12794	Cnih2	cornichon family AMPA receptor auxiliary protein 2	113
1.87247021930426	-1.0875593837569	34.5408825634812	4.25536442576033e-06	1.23820750371108e-05	50768	Dlc1	deleted in liver cancer 1	188
0.591061151336486	2.91786728064841	32.9964577153081	4.45285288825158e-06	1.29292289072595e-05	668923	Zfp442	zinc finger protein 442	113.5
0.851333150896246	6.02340316506598	70.6758528617836	4.60260636128054e-06	1.33546060192915e-05	353310	Zfp703	zinc finger protein 703	276
0.627058854596431	2.8350151022523	32.7776895118884	4.68175544128991e-06	1.35618959949125e-05	217666	L2hgdh	L-2-hydroxyglutarate dehydrogenase	155
1.42522282581096	-0.696271646911165	34.0391648488376	4.73708708294583e-06	1.37157267514442e-05	13405	Dmd	dystrophin, muscular dystrophy	151
0.616960616714303	3.05427341252872	32.6387174698951	4.83372551212086e-06	1.3979102402628e-05	29807	Tpk1	thiamine pyrophosphokinase	96
0.972219674879314	1.58508484776897	32.4987123676519	4.99221054947304e-06	1.44205106327062e-05	268345	Kcnc2	potassium voltage gated channel, Shaw-related subfamily, member 2	718
1.57732281755417	-0.746977861291399	32.4159017009784	5.08857863542193e-06	1.46851038079878e-05	78801	Ak7	adenylate kinase 7	129
0.853809872756006	1.93269380173249	32.4026263342958	5.10421282247295e-06	1.47233230291333e-05	243833	Zfp128	zinc finger protein 128	155
1.4088518544441	0.413445364556687	32.2153966858073	5.33030707580645e-06	1.53288331199412e-05	17957	Napb	N-ethylmaleimide sensitive fusion protein attachment protein beta	80
6.20238079908755	0.0517516039574551	34.8121768618204	5.62514554130175e-06	1.61465666819421e-05	14588	Gfra4	glial cell line derived neurotrophic factor family receptor alpha 4	122.5
0.754563507546571	1.65844043251702	31.892926363823	5.74539790413068e-06	1.64725479481326e-05	212032	Hk3	hexokinase 3	156
0.788626185011926	2.06277039643962	31.5569716570994	6.21513837634836e-06	1.77573322620002e-05	432488	Gm17745	predicted gene, 17745	144
0.599630696867789	3.49998631598849	31.5262236141765	6.42020395053744e-06	1.82923090582396e-05	57895	Ccdc126	coiled-coil domain containing 126	297
1.06411278627038	0.215203408497144	31.4156967096575	6.4248830046045e-06	1.83014070230605e-05	23792	Adam23	a disintegrin and metallopeptidase domain 23	84
2.73072920728639	-0.904122317899625	33.9785579306793	6.66120789779767e-06	1.8957046598238e-05	210530	P3h2	prolyl 3-hydroxylase 2	128
0.649951036936225	2.67614378016554	31.1362535850246	6.86255697539532e-06	1.950752694806e-05	321008	Zswim9	zinc finger SWIM-type containing 9	313
1.87885877211793	-0.988141529425121	30.9900238515332	7.10429459417192e-06	2.01389174951474e-05	211652	Wwc1	WW, C2 and coiled-coil domain containing 1	118
0.759479054134466	7.0818489332982	67.1998696487398	7.27054315687966e-06	2.05959705757329e-05	69202	Ptms	parathymosin	79
0.649672296080112	2.61417877037275	30.8718707034122	7.30631727415087e-06	2.06735377591813e-05	269037	Ctif	CBP80/20-dependent translation initiation factor	130.5
0.613756602473035	2.43172549744906	30.8518249169312	7.34120203113005e-06	2.07627061808103e-05	242584	Wdr78	WD repeat domain 78	157
1.12986454784623	1.82742139360856	30.7155592583498	7.58314597587787e-06	2.13978485646936e-05	381066	Zfp948	zinc finger protein 948	120
3.12449981965746	-0.152473870244231	31.7889242539984	7.75626111919583e-06	2.1866300802274e-05	246316	Lgi2	leucine-rich repeat LGI family, member 2	165
0.854275786123496	2.10238324403468	30.1829268967064	8.61457142913644e-06	2.41643535168922e-05	71599	Senp8	SUMO/sentrin specific peptidase 8	110
0.596917146486515	7.40909544088194	59.2233351640753	8.69536964893073e-06	2.43466396830825e-05	74123	Foxp4	forkhead box P4	123
1.48365714670532	0.0327959473670184	29.778788980448	9.49779856233341e-06	2.6455084778892e-05	320225	Catsperg1	cation channel sperm associated auxiliary subunit gamma 1	111
0.94202646763584	1.8666803357451	29.8526786221213	1.0034584031937e-05	2.78432015141626e-05	432572	Specc1	sperm antigen with calponin homology and coiled-coil domains 1	146
6.09262410409141	-0.581616246848963	32.0082872309752	1.00383399614116e-05	2.78473498434025e-05	20564	Slit3	slit guidance ligand 3	132
2.03297860983411	-0.0390136533665561	29.5269339085049	1.00972197079271e-05	2.80043808021927e-05	98970	Fibcd1	fibrinogen C domain containing 1	180
1.97702182634444	0.00569367950823435	31.4336246727836	1.01083833140641e-05	2.8023474102735e-05	18423	Otx1	orthodenticle homeobox 1	152
0.716485385359636	2.55020269145187	29.4502457082635	1.02877373280821e-05	2.84750698134804e-05	67096	Mmachc	methylmalonic aciduria cblC type, with homocystinuria	174
0.726205744976079	2.79502432341	29.1461298808849	1.10822697191721e-05	3.04552244826065e-05	245174	Zfp937	zinc finger protein 937	113.5
6.09379417817314	-1.16568248600758	33.1803783740861	1.11879401315884e-05	3.07250520848995e-05	77629	Sphkap	SPHK1 interactor, AKAP domain containing	185
1.08723246816905	4.86820564384024	59.3364131199073	1.12849009869119e-05	3.0956820814208e-05	67117	Dynlt3	dynein light chain Tctex-type 3	115
0.788955700601399	1.46770803936382	28.969816049924	1.15729835894532e-05	3.16695043037759e-05	16780	Lamb3	laminin, beta 3	155.5
0.841549731238799	1.94208512123592	28.9463656075069	1.16399943776857e-05	3.1845804253655e-05	245522	Zc4h2	zinc finger, C4H2 domain containing	173
2.2659948048169	0.130613195632304	28.8682578789038	1.1866222579786e-05	3.24390245308598e-05	226123	Morn4	MORN repeat containing 4	115
0.897982286196723	0.868804571615571	28.7886971358093	1.21015364529809e-05	3.29912847479782e-05	12263	C2	complement component 2 (within H-2S)	136.5
2.29077160326522	1.35052090938145	28.5975291208787	1.26877496625342e-05	3.44723214942889e-05	259300	Ehd2	EH-domain containing 2	289
0.62720344794777	2.64769618584085	28.5607383040143	1.28040391553157e-05	3.47602711650922e-05	22021	Tpst1	protein-tyrosine sulfotransferase 1	199
0.855611051621651	1.90783375552479	28.5356175448592	1.28841009472682e-05	3.49649187198856e-05	22775	Zik1	zinc finger protein interacting with K protein 1	183.5
0.709321181031678	3.67859386538898	35.241795043012	1.33332366954336e-05	3.61332181248968e-05	319901	Dsel	dermatan sulfate epimerase-like	2881.5
2.24341228804116	0.580645603671612	29.1451957817145	1.42227920141624e-05	3.83666511691718e-05	272636	Esyt3	extended synaptotagmin-like protein 3	90
2.33554436175619	-0.522787601184382	28.0265869975431	1.46282457164525e-05	3.94172177837552e-05	70598	Filip1	filamin A interacting protein 1	309
0.87303374496362	1.97834767923868	27.9426165883876	1.49396394737418e-05	4.01947442984004e-05	106522	Pkdcc	protein kinase domain containing, cytoplasmic	174
1.99028308768854	-0.355849176981383	27.8585776764807	1.52584489217472e-05	4.09898179649206e-05	93713	Pcdhga5	protocadherin gamma subfamily A, 5	1028.5
1.33512108859498	0.880872466797106	27.8333778701881	1.53554693176147e-05	4.12324647013431e-05	76976	Arxes2	adipocyte-related X-chromosome expressed sequence 2	1540
0.726380749252013	2.17311099666456	27.6893046168717	1.59230744387701e-05	4.26172333468778e-05	66832	Rsph3a	radial spoke 3A homolog (Chlamydomonas)	154.5
1.0607947809192	1.5870606288097	27.5877163127084	1.63368721109433e-05	4.36204755669822e-05	243277	Adgrd1	adhesion G protein-coupled receptor D1	107.5
1.28458807533791	0.00782574678173874	27.4781211845352	1.6796311041001e-05	4.4730846073948e-05	408059	BC049352	cDNA sequence BC049352	129
0.676122675190282	3.52105057350315	32.2897394119057	1.71072078787624e-05	4.54899567017955e-05	100653389	Mir155hg	Mir155 host gene (non-protein coding)	631.5
0.635618241410388	2.11098154382677	27.2790432440071	1.76668777732854e-05	4.69072932816462e-05	272551	Gins2	GINS complex subunit 2 (Psf2 homolog)	127
0.605594227086838	2.09201024120962	27.1748501703378	1.81417890156479e-05	4.80749602637124e-05	50709	Hist1h1e	histone cluster 1, H1e	782
1.48120621835916	-0.784625647575817	27.975252351142	1.87888900779407e-05	4.96721955548392e-05	20305	Ccl6	chemokine (C-C motif) ligand 6	167
1.5816388591328	1.59573404609376	27.02132121885	1.88668135534605e-05	4.98674983987065e-05	15893	Ica1	islet cell autoantigen 1	111.5
1.45257380709234	0.229014877167051	26.9391957788759	1.92674071441336e-05	5.08608345037062e-05	15043	H2-T3	histocompatibility 2, T region locus 3	273
1.10585100922574	0.802112186816513	26.8027305311873	1.99534700885418e-05	5.25367445661757e-05	268481	Krt222	keratin 222	131
0.626873511569133	2.34416517443388	26.7612691289577	2.01670908094968e-05	5.30425064062721e-05	18484	Pam	peptidylglycine alpha-amidating monooxygenase	106.5
0.707915719045943	1.94518058143401	26.5480453819794	2.13053062776793e-05	5.58453835756918e-05	320586	A630089N07Rik	RIKEN cDNA A630089N07 gene	122
3.36872363974278	-0.66703342703508	26.5199879567491	2.14601607830911e-05	5.62273559594411e-05	74050	4921525O09Rik	RIKEN cDNA 4921525O09 gene	363
1.13913538521491	2.46772338659494	26.5050796715949	2.1542935600472e-05	5.63962460767297e-05	109246	Tspan9	tetraspanin 9	100
1.7690559322267	-0.344174461890663	26.219706175942	2.3195570628772e-05	6.04016582314132e-05	27078	B9d1	B9 protein domain 1	97
0.606152355955049	3.72456700507174	29.1927207077409	2.47560938990102e-05	6.42344235420495e-05	73852	D3Ertd751e	DNA segment, Chr 3, ERATO Doi 751, expressed	149
1.2062279577612	0.9978278906354	26.8163162417279	2.49180965846788e-05	6.46275417210969e-05	14260	Fmn1	formin 1	113
0.904727489836986	1.83747008378446	25.8288605121754	2.56844296383283e-05	6.65450399359045e-05	114774	Pawr	PRKC, apoptosis, WT1, regulator	132
0.829738322180453	1.43404647135993	25.827377968924	2.56944010265027e-05	6.65568743309008e-05	12972	Cryz	crystallin, zeta	150
1.03700473302758	0.738695706292425	25.8073532665904	2.58294939783118e-05	6.68646232305309e-05	330660	Btbd16	BTB (POZ) domain containing 16	111
1.0438628363579	0.749122255891321	25.8037907121571	2.58536081896097e-05	6.69129842553946e-05	20310	Cxcl2	chemokine (C-X-C motif) ligand 2	124.5
1.34082374281867	0.205238388259564	25.7066471481512	2.65205928268847e-05	6.85240490557454e-05	76411	Ift43	intraflagellar transport 43	73
0.625918133851891	2.38934177892161	25.6059574408227	2.72315417712839e-05	7.01843272644704e-05	22648	Zfp11	zinc finger protein 11	96
0.69057035293669	1.27474537498347	25.522301185958	2.78378468093914e-05	7.16719814279418e-05	213948	Atg9b	autophagy related 9B	149.5
1.05600827299383	0.695177328011103	25.4942903017647	2.80440959317798e-05	7.21125531506748e-05	74150	Slc35f5	solute carrier family 35, member F5	101
1.0288286756172	0.899838081772206	25.4029203170148	2.87283968488144e-05	7.36875601805179e-05	93704	Pcdhgb7	protocadherin gamma subfamily B, 7	1028.5
0.862010420311377	1.69323006659526	25.3002475859773	2.95188843279492e-05	7.55577926573879e-05	100042679	Gm16386	zinc finger protein 946 pseudogene	135
0.66021491221221	2.54977700252486	25.2858641466328	2.96314828370941e-05	7.57987485159892e-05	328092	Dtd2	D-tyrosyl-tRNA deacylase 2	271
0.784871436477193	0.680151044516164	25.2681336899996	2.97709203128669e-05	7.6123816793353e-05	22286	Utf1	undifferentiated embryonic cell transcription factor 1	580
0.816412347798103	1.58080448321477	25.2077785177542	3.02508965047734e-05	7.7302965196949e-05	76826	Nubpl	nucleotide binding protein-like	91
0.739616926138249	0.827015906536531	25.1336993448304	3.08514431192768e-05	7.86906657486296e-05	19024	Ppfibp2	PTPRF interacting protein, binding protein 2 (liprin beta 2)	112
0.609245499198864	2.15089529051298	25.1265188928987	3.09103331852033e-05	7.88245494497202e-05	76894	Mettl15	methyltransferase like 15	185.5
1.1125279329946	0.862597529985565	25.0473826438156	3.15674502636553e-05	8.04336543023256e-05	100042166	Gm3704	predicted gene 3704	98.5
0.691949752254405	2.1441493253622	25.0199585017835	3.1798669574241e-05	8.10060420157035e-05	67694	Ift74	intraflagellar transport 74	99
3.2281410001944	2.38317869465709	25.7773865928227	3.22809980804682e-05	8.20989166543726e-05	270162	Elmod1	ELMO/CED-12 domain containing 1	130
1.58831779389585	-0.339010216261861	24.8986705959964	3.28433882666853e-05	8.3443072046362e-05	11568	Aebp1	AE binding protein 1	110.5
[truncated: 263 more rows]
