# Supplementary material for: Egr2 and 3 control inflammation, but maintain homeostasis, of PD-1high memory phenotype CD4 T cells
Source: Life Sci Alliance. 2020 Jul 24;3(9):e202000766. doi: 10.26508/lsa.202000766 (PMC7391068; doi:10.26508/lsa.202000766)
Supplement: Supplementary file 3 [file LSA-2020-00766_TableS3.xlsx]

## Sheet: Sheet1
	Controls	RA
Number	11	29
Age	41+/-13	63+/-7
Female	11	23(79%)
Disease duration (years)	N/A	10
CRP (mg/L)	ND	16.7+/-10.7
CDAI	ND	23.5+/-16.9
Methotrexate	0	16(55%)
Anti-TNF	0	5(17%)
Other biologics	0	0
Other synthetic DMARD	0	8(28%)
Average+/-s.d. Parentheses indicate percentage of patients. Other biologics include abatacept, rituximab, tocilizumab, and tofacitinib.
